# Supplementary material for: Discovery and validation of serum glycoprotein biomarkers for high grade serous ovarian cancer
Source: Proteomics Clin Appl. 2023 Jun 1;17(4):2200114. doi: 10.1002/prca.202200114 (PMC7615076; doi:10.1002/prca.202200114)
Supplement: Supplementary file 2 — Supplementary information [file PRCA-17-2200114-s006.xlsx]

## Sheet: File Overview
Supplementary Table S4: UKOPS cohort LeMBA-MS data and statistical analyses
Lectin magnetic bead array (LeMBA)-coupled tandem mass spectrometry (LC-MS/MS) were conducted on selected UKOPS serum samples (see Table S1).
For each selected lectin, Student's t-test was performed for samples belonging to the HGSOC clinical group versus healthy and benign clinical groups.
For all protein measurements, the calculated p-value and log2-fold change has been provided. NA denotes the protein was not measured for a particular lectin. Proteins have been labelled as "Uniprot ID number_ entryname"
The following comparisons are provided:
Univariate analyses results between HGSOC and Benign clinical group across all 7 lectins (green sheet)
Univariate analyses results between HGSOC and Healthy clinical group across all 7 lectins (yellow sheet)

## Sheet: HGSOC vs Benign
	Protein	logFC_AAL	P.Value_AAL	logFC_Cona	P.Value_Cona	logFC_ECA	P.Value_ECA	logFC_LPHA	P.Value_LPHA	logFC_SNA	P.Value_SNA	logFC_STL	P.Value_STL	logFC_WFA	P.Value_WFA
1	sp|P25311|ZA2G_HUMAN	NA	NA	NA	NA	NA	NA	NA	NA	1.81207	0.00205644	NA	NA	NA	NA
2	sp|P29622|KAIN_HUMAN	-0.157112	0.545649	NA	NA	NA	NA	-0.462118	0.236614	-1.31338	0.0115516	0.0788764	0.881499	NA	NA
3	sp|Q14520|HABP2_HUMAN	0.0584924	0.832729	-0.0856458	0.804465	NA	NA	NA	NA	-0.704123	0.0320956	0.823747	0.328528	NA	NA
4	sp|P01023|A2MG_HUMAN	-0.175767	0.225792	-0.268442	0.259328	-0.314203	0.0456262	-0.280909	0.073163	-0.488229	0.0326864	-0.321083	0.247062	-0.00981993	0.959437
5	sp|P10643|CO7_HUMAN	-0.280081	0.200549	-0.0863238	0.792199	-1.06838	0.0191751	-1.13517	0.0178383	-0.643267	0.0346091	-0.522383	0.0708017	-0.975698	0.0547014
6	sp|P05160|F13B_HUMAN	0.405984	0.255151	NA	NA	NA	NA	NA	NA	1.17879	0.0486581	0.7112	0.100708	NA	NA
7	sp|P01860|IGHG3_HUMAN	0.441197	0.0565909	0.658786	0.0165785	0.534322	0.0401634	0.229822	0.429602	0.520154	0.0488435	0.288634	0.3815	0.62492	0.143783
8	sp|P00738|HPT_HUMAN	0.50917	0.0445274	0.549801	0.0140096	0.331474	0.153319	0.21478	0.314	0.433057	0.0564147	0.297079	0.258344	0.479023	0.0753845
9	sp|P07225|PROS_HUMAN	-0.200671	0.362736	0.364204	0.477901	NA	NA	0.0414176	0.917654	1.12349	0.0573235	-0.202503	0.615021	NA	NA
10	sp|P02743|SAMP_HUMAN	NA	NA	NA	NA	NA	NA	NA	NA	1.96617	0.0596803	NA	NA	NA	NA
11	sp|P08185|CBG_HUMAN	-0.154036	0.558888	-0.371968	0.192394	NA	NA	NA	NA	-0.360444	0.067517	-0.551743	0.402565	NA	NA
12	sp|P02750|A2GL_HUMAN	0.281324	0.680475	NA	NA	NA	NA	NA	NA	-0.713052	0.0855192	NA	NA	NA	NA
13	sp|Q03591|FHR1_HUMAN	NA	NA	1.05667	0.120752	NA	NA	NA	NA	0.710369	0.0895953	0.702673	0.080919	NA	NA
14	sp|P19823|ITIH2_HUMAN	-0.187061	0.265024	-0.136049	0.629685	-0.369604	0.080086	-0.478231	0.0229029	-0.298131	0.0921711	-0.286102	0.334582	-0.198813	0.336725
15	sp|O75882|ATRN_HUMAN	-0.223656	0.631589	0.231066	0.559323	NA	NA	NA	NA	-1.18005	0.108226	-0.65469	0.180744	NA	NA
16	sp|P02763|A1AG1_HUMAN	-0.496361	0.387033	NA	NA	NA	NA	-0.0402015	0.887559	0.433206	0.11035	-0.0970989	0.894673	NA	NA
17	sp|P02745|C1QA_HUMAN	-0.467269	0.017823	0.0230362	0.940681	0.023372	0.935623	-0.131447	0.699024	0.631268	0.12178	-0.467789	0.532221	0.124784	0.667266
18	sp|P08603|CFAH_HUMAN	-0.0200493	0.909481	0.226875	0.300417	-0.212577	0.258626	-0.282515	0.176313	0.289567	0.125794	0.0281544	0.917848	-0.0414601	0.865877
19	sp|P01877|IGHA2_HUMAN	0.0415767	0.927076	0.0554024	0.884908	0.360885	0.314858	NA	NA	1.06519	0.130275	NA	NA	NA	NA
20	sp|P00739|HPTR_HUMAN	-0.0757224	0.849872	-0.120208	0.716272	-0.521736	0.0107088	-0.321451	0.346934	0.838305	0.130959	-0.193365	0.57502	0.20785	0.543999
21	sp|P08519|APOA_HUMAN	-0.234674	0.821658	0.786472	0.483278	-1.07886	0.377307	-0.0143034	0.988007	-1.6759	0.142157	-0.300874	0.805738	-1.16306	0.308152
22	sp|P04196|HRG_HUMAN	0.0516902	0.811304	0.15739	0.60439	-0.229116	0.31052	-0.341919	0.190029	-0.279803	0.14956	0.0218784	0.957926	0.0489397	0.854731
23	sp|P02760|AMBP_HUMAN	-0.00258899	0.987887	-0.0421493	0.885723	-0.262805	0.0969351	-0.100899	0.651546	-0.278553	0.156712	-0.189344	0.438986	-0.410384	0.17306
24	sp|P09871|C1S_HUMAN	0.0931328	0.545806	0.162252	0.552741	-0.027141	0.929994	-0.0056587	0.977773	0.384917	0.217618	-0.0876314	0.713175	0.0821579	0.798081
25	sp|P01008|ANT3_HUMAN	-0.0974603	0.713771	-0.107739	0.643219	-0.66196	0.105576	-0.789101	0.0616713	-0.228272	0.224983	-0.0944179	0.733996	NA	NA
26	sp|P00751|CFAB_HUMAN	0.241233	0.159325	0.209291	0.34039	-0.113268	0.546286	-0.103661	0.616412	0.209219	0.231637	0.324998	0.266891	0.0999062	0.788756
27	sp|B9A064|IGLL5_HUMAN;sp|P0CG04|IGLC1_HUMAN	0.201745	0.438496	0.739265	0.182245	0.325133	0.39937	NA	NA	0.284027	0.248995	0.285434	0.591105	1.33732	0.0892832
28	sp|P27918|PROP_HUMAN	0.147216	0.674711	NA	NA	NA	NA	NA	NA	0.368898	0.250922	NA	NA	NA	NA
29	sp|P05546|HEP2_HUMAN	0.11468	0.519885	0.25126	0.341281	-0.253954	0.213188	-0.211123	0.417798	-0.333323	0.259383	0.81337	0.243484	0.750582	0.20531
30	sp|P01871|IGHM_HUMAN	0.217509	0.345605	0.279293	0.319088	0.271457	0.305359	-0.0707619	0.813597	0.361973	0.283681	0.155954	0.69908	0.399429	0.198189
31	sp|P02774|VTDB_HUMAN	-0.0143445	0.92904	0.109392	0.713941	-0.883619	0.0687094	-0.377805	0.322973	-0.261796	0.284275	-0.27833	0.398585	-0.291019	0.579177
32	sp|P06681|CO2_HUMAN	0.0132358	0.958433	0.077632	0.757899	-0.036802	0.940726	0.0541393	0.920678	0.210989	0.286335	-0.0132542	0.961181	NA	NA
33	sp|P00748|FA12_HUMAN	-0.279299	0.346854	0.0232264	0.949259	-0.706004	0.120701	-0.67844	0.156576	-0.802193	0.294716	-0.159076	0.687226	-1.03447	0.0890138
34	sp|P00450|CERU_HUMAN	-0.300766	0.178091	0.140789	0.555111	NA	NA	0.139103	0.634067	-0.139551	0.303588	-0.426693	0.143001	NA	NA
35	sp|A0A0B4J1X5|HV374_HUMAN;sp|P01767|HV353_HUMAN;sp|A0A0C4DH42|HV366_HUMAN	0.230948	0.468171	NA	NA	NA	NA	NA	NA	0.74358	0.308894	NA	NA	NA	NA
36	sp|P01009|A1AT_HUMAN	0.298206	0.17767	0.145988	0.540182	0.118533	0.621141	-0.135652	0.592828	0.187086	0.310193	0.0657732	0.913675	-1.16798	0.0336191
37	sp|P36955|PEDF_HUMAN	0.126003	0.536179	0.530894	0.212796	0.153939	0.589033	-0.0110647	0.975523	-0.567472	0.32767	0.185189	0.651622	NA	NA
38	sp|P03952|KLKB1_HUMAN	-0.0266503	0.917063	0.108114	0.681917	-0.679481	0.169041	-0.244338	0.358201	-0.212488	0.330009	-0.0832128	0.777241	-0.0225977	0.956495
39	sp|P02751|FINC_HUMAN	-0.339604	0.248266	-0.0486992	0.860414	-0.363523	0.212949	-0.673185	0.0676017	-0.335104	0.333832	-0.381099	0.286702	-0.187549	0.490115
40	sp|P04003|C4BPA_HUMAN	0.290397	0.0328487	0.189031	0.401893	-0.190276	0.192416	-0.0945042	0.598202	0.203943	0.340101	0.0693996	0.795486	0.0519926	0.806471
41	sp|P04114|APOB_HUMAN	0.215116	0.406654	0.297842	0.252335	-0.0559824	0.863367	0.141739	0.651688	0.271656	0.358051	0.229287	0.485557	0.418133	0.240564
42	sp|P01019|ANGT_HUMAN	0.0350932	0.854612	-0.0191811	0.948183	-0.0385711	0.923812	-0.0406941	0.892355	0.22886	0.360041	-0.112293	0.740452	NA	NA
43	sp|O95445|APOM_HUMAN	-0.544335	0.0794626	-0.269637	0.494675	-0.70847	0.0889682	0.537373	0.25714	0.573132	0.37894	-1.19779	0.217006	NA	NA
44	sp|P07358|CO8B_HUMAN	0.0991116	0.560334	0.0355327	0.908046	-1.12003	0.0655572	0.634822	0.188144	0.229986	0.380768	6.2456e-05	0.999796	NA	NA
45	sp|P20742|PZP_HUMAN	0.304615	0.759266	0.881294	0.219071	NA	NA	NA	NA	0.617917	0.400178	1.23025	0.0959638	NA	NA
46	sp|P49908|SEPP1_HUMAN	NA	NA	NA	NA	NA	NA	NA	NA	0.329954	0.410848	NA	NA	NA	NA
47	sp|P02765|FETUA_HUMAN	0.0803515	0.688346	-0.0169557	0.936153	-0.182539	0.385482	-0.514546	0.133063	-0.165138	0.413295	-0.139999	0.613175	-0.325529	0.32176
48	sp|P07360|CO8G_HUMAN	0.123087	0.557091	0.155586	0.645023	-1.22772	0.0196042	-0.0541173	0.862231	-0.397445	0.432384	0.099989	0.621639	-0.0372036	0.944614
49	sp|P01042|KNG1_HUMAN	-0.18224	0.191015	-0.0255078	0.9037	-0.0110584	0.944129	-0.284015	0.095578	-0.133045	0.434852	-0.251335	0.37544	-0.20847	0.385364
50	sp|P04004|VTNC_HUMAN	-0.0502266	0.766694	0.163408	0.485262	-0.0171281	0.8954	-0.12575	0.402	0.153385	0.445651	0.174958	0.63789	0.250694	0.28378
51	sp|P02748|CO9_HUMAN	0.328238	0.160313	0.430291	0.0918778	0.26036	0.474055	0.229464	0.622818	0.330929	0.46284	0.412359	0.118749	1.12559	0.00959782
52	sp|P02749|APOH_HUMAN	0.162806	0.409622	-0.0852996	0.69611	-1.0394	0.0118549	-0.434126	0.398129	-0.260261	0.479219	-0.179019	0.599543	-0.4378	0.323864
53	sp|P43652|AFAM_HUMAN	-0.113688	0.693408	-0.0275772	0.910828	NA	NA	NA	NA	-0.145577	0.479966	0.176433	0.680946	NA	NA
54	sp|P01876|IGHA1_HUMAN	0.0241922	0.931603	0.0640233	0.815476	-0.158531	0.548815	-0.24572	0.424318	0.167852	0.485774	-0.181351	0.640707	-0.0725593	0.840095
55	sp|P01591|IGJ_HUMAN	0.14212	0.632491	0.16024	0.62866	NA	NA	NA	NA	-0.219455	0.490795	-0.218688	0.718238	NA	NA
56	sp|P27169|PON1_HUMAN	-0.230925	0.459867	-0.152256	0.573377	-1.33207	0.0442416	0.285975	0.428787	-0.310319	0.540173	-0.225406	0.547395	NA	NA
57	sp|P01011|AACT_HUMAN	-0.024679	0.90869	0.178993	0.372193	-0.18613	0.417649	-0.383856	0.0724016	0.131889	0.560019	-0.000829361	0.998344	0.547334	0.15492
58	sp|P00747|PLMN_HUMAN	-0.0218947	0.892592	-0.038533	0.847632	-0.370787	0.0192622	-0.304877	0.156302	-0.119806	0.566505	-0.0201467	0.938991	0.116744	0.609887
59	sp|P01859|IGHG2_HUMAN	0.271444	0.356556	0.384758	0.180708	0.109616	0.789625	-0.232478	0.397879	0.44527	0.57424	-0.0572271	0.887647	0.160621	0.653956
60	sp|P01857|IGHG1_HUMAN	0.0794375	0.754496	0.351677	0.293168	-0.0566995	0.85388	0.0157557	0.964507	0.168826	0.582857	0.146709	0.676727	0.359072	0.316466
61	sp|P13671|CO6_HUMAN	-0.0901525	0.627101	0.266338	0.374892	-0.166317	0.556774	-0.26606	0.594828	0.124566	0.586379	-0.0153656	0.945568	0.0805101	0.84693
62	sp|Q14624|ITIH4_HUMAN	0.119634	0.495902	0.204779	0.330797	-0.188585	0.48199	-0.482242	0.115082	-0.0764204	0.602476	0.124144	0.78382	0.547022	0.268475
63	sp|P05155|IC1_HUMAN	-0.0119696	0.94097	-0.0400836	0.866125	-0.281086	0.0821579	-0.473556	0.0560999	-0.0935294	0.606132	-0.157568	0.618658	0.280438	0.277814
64	sp|P05543|THBG_HUMAN	-0.254954	0.280224	-0.140859	0.672528	-0.0762644	0.807045	NA	NA	0.189885	0.618083	0.511222	0.421889	NA	NA
65	sp|O75636|FCN3_HUMAN	0.0806657	0.858441	0.495726	0.386301	-0.742434	0.244884	NA	NA	-0.254788	0.642274	0.0290298	0.9517	NA	NA
66	sp|Q96IY4|CBPB2_HUMAN	-0.432321	0.240608	-0.338774	0.386188	NA	NA	-0.178119	0.503201	-0.286689	0.657565	-0.0914969	0.704375	NA	NA
67	sp|P19827|ITIH1_HUMAN	-0.104893	0.532343	-0.139525	0.554767	-0.448229	0.02145	-0.210465	0.29571	-0.0788042	0.679997	-0.132368	0.520208	0.0245537	0.913805
68	sp|P0C0L5|CO4B_HUMAN	-0.0559367	0.883749	0.23627	0.491845	-0.115728	0.7588	-0.116516	0.68926	-0.197483	0.71136	0.62281	0.240049	-0.227978	0.69485
69	sp|P22792|CPN2_HUMAN	-0.123115	0.458145	-0.238529	0.299796	NA	NA	NA	NA	0.201977	0.719235	-0.0101181	0.987293	NA	NA
70	sp|P07357|CO8A_HUMAN	-0.0455698	0.80641	-0.102605	0.708069	0.325933	0.458419	-0.216877	0.665058	0.078853	0.727312	-0.0275919	0.953208	NA	NA
71	sp|P10909|CLUS_HUMAN	-0.161486	0.423242	0.462151	0.158669	-0.72892	0.136984	-0.421398	0.102533	0.0788942	0.732809	-0.233416	0.524361	NA	NA
72	sp|P05156|CFAI_HUMAN	0.432133	0.190589	-0.01658	0.94583	NA	NA	-0.0463357	0.933053	0.0667483	0.748793	0.0474774	0.838936	NA	NA
73	sp|P01619|KV320_HUMAN;sp|A0A0C4DH25|KVD20_HUMAN	NA	NA	0.461963	0.293783	NA	NA	NA	NA	0.199987	0.766599	NA	NA	NA	NA
74	sp|Q96PD5|PGRP2_HUMAN	-0.214182	0.223097	0.0429725	0.879715	-0.935781	0.0477731	-0.426319	0.213599	0.117199	0.766947	-0.414917	0.206474	NA	NA
75	sp|P00734|THRB_HUMAN	-0.194571	0.498055	-0.129359	0.614245	-0.334967	0.292113	-0.44704	0.232807	-0.0534433	0.775627	-0.414764	0.284817	0.329499	0.568703
76	sp|P0C0L4|CO4A_HUMAN	0.151485	0.581317	0.179072	0.582015	-0.0497843	0.927102	-0.45846	0.501329	0.0777723	0.789412	0.030229	0.926793	0.301336	0.460861
77	sp|P01861|IGHG4_HUMAN	-0.236737	0.602399	0.49555	0.491079	-0.156545	0.719858	-0.552568	0.268621	-0.0944114	0.829335	-0.327719	0.727428	NA	NA
78	sp|P01834|IGKC_HUMAN	0.346088	0.077147	0.733739	0.00763541	0.222705	0.312282	0.224964	0.385281	0.070665	0.829819	0.144723	0.569367	0.463462	0.0950854
79	sp|P0DOY3|IGLC3_HUMAN;sp|P0DOY2|IGLC2_HUMAN;sp|P0CF74|IGLC6_HUMAN	NA	NA	NA	NA	NA	NA	NA	NA	-0.0508314	0.830581	NA	NA	0.20427	0.497221
80	sp|P00736|C1R_HUMAN	-0.0186424	0.888614	0.237798	0.342618	0.00107515	0.997238	-0.139165	0.529395	0.0581027	0.836127	0.118938	0.595509	-0.158662	0.617395
81	sp|P19652|A1AG2_HUMAN	-1.03376	0.153214	NA	NA	NA	NA	-0.711732	0.20269	0.0495423	0.839945	NA	NA	NA	NA
82	sp|A2NJV5|KV229_HUMAN;sp|A0A0A0MRZ7|KVD26_HUMAN;sp|A0A075B6S2|KVD29_HUMAN;sp|A0A0C4DH68|KV224_HUMAN;sp|A0A075B6R9|KVD24_HUMAN;sp|P06310|KV230_HUMAN;sp|P01615|KVD28_HUMAN;sp|A0A075B6S6|KVD30_HUMAN;sp|A0A075B6P5|KV228_HUMAN;sp|P01614|KVD40_HUMAN;sp|A0A087WW87|KV240_HUMAN	NA	NA	NA	NA	NA	NA	NA	NA	0.0652348	0.868443	NA	NA	NA	NA
83	sp|P00742|FA10_HUMAN	0.0160964	0.951401	0.0759875	0.867868	NA	NA	NA	NA	-0.0423751	0.868585	0.0263389	0.942872	NA	NA
84	sp|Q06033|ITIH3_HUMAN	-0.522403	0.239005	-0.342579	0.508068	-0.134518	0.821985	-0.444766	0.339409	-0.116745	0.869326	0.210427	0.437003	-0.36068	0.514875
85	sp|P02787|TRFE_HUMAN	0.0312688	0.865282	0.0687624	0.772462	-0.214587	0.271276	-0.326279	0.141471	0.027773	0.877914	-0.0429947	0.846218	0.00865751	0.973303
86	sp|P04217|A1BG_HUMAN	0.152851	0.359334	0.0328731	0.894018	-0.377888	0.0675283	-1.48321	0.00356926	0.0345714	0.886118	-0.435904	0.285802	NA	NA
87	sp|P15169|CBPN_HUMAN	-0.127421	0.716729	0.592297	0.212489	NA	NA	NA	NA	-0.0792455	0.890784	0.0211471	0.951238	NA	NA
88	sp|P02790|HEMO_HUMAN	0.0481627	0.744183	0.106378	0.551278	-0.184103	0.180749	-0.263121	0.153707	0.0168968	0.915216	-0.0871288	0.712709	-0.0610149	0.765482
89	sp|P01024|CO3_HUMAN	0.0799543	0.583597	0.154304	0.430308	-0.00134634	0.993397	-0.0855769	0.607608	-0.0169103	0.916272	0.104542	0.635932	0.2031	0.379685
90	sp|P08697|A2AP_HUMAN	0.0870104	0.726666	0.146695	0.663249	NA	NA	0.659842	0.143325	0.0228556	0.919472	0.0452512	0.877474	NA	NA
91	sp|P01031|CO5_HUMAN	0.0812245	0.572808	0.271399	0.24692	-0.0514916	0.733665	0.331431	0.241939	-0.00391924	0.982657	0.125208	0.628244	0.166064	0.670341
92	sp|P02747|C1QC_HUMAN	0.264509	0.207319	0.0893946	0.763643	-0.211139	0.5233	-0.0275667	0.926466	-0.00905094	0.983505	0.15472	0.616795	0.200555	0.544761
93	sp|P35858|ALS_HUMAN	0.444799	0.308018	0.882365	0.0447066	NA	NA	NA	NA	-0.0110774	0.984758	0.547848	0.156715	NA	NA
94	sp|P02746|C1QB_HUMAN	0.13262	0.417863	0.314227	0.376687	-0.125643	0.69239	-0.398574	0.291165	-0.00258015	0.995071	0.284678	0.209226	-0.00433353	0.988793
95	sp|Q08380|LG3BP_HUMAN	1.03928	0.0702321	NA	NA	0.800084	0.201998	1.15126	0.0140832	NA	NA	1.23251	0.0230737	0.163822	0.715651
96	sp|P23142|FBLN1_HUMAN	-0.508261	0.125143	NA	NA	-1.03288	0.0400759	-0.19491	0.551733	NA	NA	-0.656768	0.0736387	NA	NA
97	sp|P55058|PLTP_HUMAN	-0.424813	0.0975288	NA	NA	NA	NA	0.355498	0.4833	NA	NA	-1.16032	0.0739541	NA	NA
98	sp|Q04756|HGFA_HUMAN	0.106822	0.76235	NA	NA	NA	NA	NA	NA	NA	NA	-0.937627	0.0748406	NA	NA
99	sp|P43251|BTD_HUMAN	-0.344773	0.176049	NA	NA	NA	NA	NA	NA	NA	NA	-0.719041	0.127009	NA	NA
100	sp|P04278|SHBG_HUMAN	-0.150148	0.831138	NA	NA	NA	NA	NA	NA	NA	NA	-0.81412	0.136029	NA	NA
101	sp|P04075|ALDOA_HUMAN	NA	NA	NA	NA	NA	NA	NA	NA	NA	NA	0.709836	0.140546	1.24429	0.0127727
102	sp|Q15582|BGH3_HUMAN	-0.20897	0.619964	NA	NA	NA	NA	NA	NA	NA	NA	0.546228	0.222064	NA	NA
103	sp|P01780|HV307_HUMAN;sp|P01763|HV348_HUMAN;sp|P01762|HV311_HUMAN;sp|A0A0B4J1V1|HV321_HUMAN	NA	NA	NA	NA	NA	NA	NA	NA	NA	NA	0.584344	0.225383	1.14803	0.00809194
104	sp|Q9Y6R7|FCGBP_HUMAN	-1.33834	0.0913821	NA	NA	-0.731038	0.0760948	-0.343294	0.489553	NA	NA	-0.5903	0.250667	0.350335	0.373517
105	sp|P08571|CD14_HUMAN	NA	NA	0.212734	0.644001	NA	NA	NA	NA	NA	NA	-0.561993	0.262518	NA	NA
106	sp|Q12805|FBLN3_HUMAN	-0.424118	0.267708	NA	NA	NA	NA	NA	NA	NA	NA	0.508571	0.286381	NA	NA
107	sp|P36980|FHR2_HUMAN	NA	NA	0.57598	0.101263	NA	NA	NA	NA	NA	NA	0.718709	0.360246	NA	NA
108	sp|P40197|GPV_HUMAN	0.448793	0.31386	NA	NA	NA	NA	NA	NA	NA	NA	-0.407812	0.363756	NA	NA
109	sp|P06276|CHLE_HUMAN	NA	NA	NA	NA	NA	NA	-0.347982	0.292644	NA	NA	0.357855	0.368786	NA	NA
110	sp|P18428|LBP_HUMAN	0.220237	0.538974	0.101976	0.810491	NA	NA	NA	NA	NA	NA	-0.369523	0.370325	NA	NA
111	sp|P04275|VWF_HUMAN	-0.0582401	0.888977	NA	NA	-0.215051	0.723995	0.096596	0.821918	NA	NA	0.327456	0.396121	-0.000787142	0.998878
112	sp|P01764|HV323_HUMAN;sp|P0DP03|HVC05_HUMAN;sp|P01768|HV330_HUMAN	NA	NA	NA	NA	NA	NA	NA	NA	NA	NA	-0.298553	0.438604	NA	NA
113	sp|P12259|FA5_HUMAN	NA	NA	NA	NA	NA	NA	NA	NA	NA	NA	0.438189	0.455017	NA	NA
114	sp|P06396|GELS_HUMAN	NA	NA	-0.0947268	0.740712	NA	NA	0.0328873	0.934155	NA	NA	-0.253143	0.46658	NA	NA
115	sp|A0A0C4DH38|HV551_HUMAN	-0.317246	0.547117	-0.043519	0.935798	NA	NA	NA	NA	NA	NA	-0.445773	0.47574	NA	NA
116	sp|P26927|HGFL_HUMAN;sp|Q2TV78|MST1L_HUMAN	-0.477629	0.209567	-0.122992	0.749999	NA	NA	NA	NA	NA	NA	-0.234946	0.567535	NA	NA
117	sp|A0A0B4J1X5|HV374_HUMAN	NA	NA	NA	NA	NA	NA	NA	NA	NA	NA	0.198744	0.573079	NA	NA
118	sp|P14151|LYAM1_HUMAN	-0.438156	0.25707	NA	NA	NA	NA	NA	NA	NA	NA	-0.329223	0.638489	NA	NA
119	sp|P0DOY2|IGLC2_HUMAN;sp|P0DOY3|IGLC3_HUMAN	NA	NA	NA	NA	NA	NA	NA	NA	NA	NA	0.194381	0.659431	NA	NA
120	sp|P07359|GP1BA_HUMAN	-0.248684	0.455658	NA	NA	NA	NA	NA	NA	NA	NA	0.140374	0.660444	NA	NA
121	sp|P51884|LUM_HUMAN	0.0334601	0.852007	0.523528	0.311694	NA	NA	NA	NA	NA	NA	-0.134554	0.66749	NA	NA
122	sp|P20851|C4BPB_HUMAN	0.62429	0.166337	NA	NA	NA	NA	NA	NA	NA	NA	0.155905	0.718451	NA	NA
123	sp|P02671|FIBA_HUMAN	0.223779	0.674998	NA	NA	NA	NA	NA	NA	NA	NA	0.136348	0.742839	NA	NA
124	sp|P14780|MMP9_HUMAN	NA	NA	NA	NA	NA	NA	NA	NA	NA	NA	0.11761	0.828785	NA	NA
125	sp|P00740|FA9_HUMAN	0.337787	0.362876	0.653317	0.319981	NA	NA	NA	NA	NA	NA	-0.0415481	0.903102	0.178225	0.662088
126	sp|P63261|ACTG_HUMAN;sp|P60709|ACTB_HUMAN	-0.673014	0.0503857	NA	NA	NA	NA	NA	NA	NA	NA	0.0289921	0.947989	NA	NA
127	sp|P01700|LV147_HUMAN;sp|P01699|LV144_HUMAN	-0.345764	0.562744	0.338132	0.503341	NA	NA	NA	NA	NA	NA	0.00423849	0.995546	NA	NA
128	sp|Q8WZ42|TITIN_HUMAN	NA	NA	NA	NA	NA	NA	NA	NA	NA	NA	NA	NA	0.441824	0.507792
129	sp|P16403|H12_HUMAN;sp|P10412|H14_HUMAN;sp|P16402|H13_HUMAN	NA	NA	NA	NA	NA	NA	NA	NA	NA	NA	NA	NA	-0.35011	0.52505
130	sp|Q12860|CNTN1_HUMAN	NA	NA	NA	NA	NA	NA	NA	NA	NA	NA	NA	NA	-0.283671	0.758654
131	sp|P01624|KV315_HUMAN;sp|A0A087WSY6|KVD15_HUMAN;sp|A0A075B6H7|KV37_HUMAN;sp|A0A0C4DH55|KVD07_HUMAN	NA	NA	NA	NA	0.377521	0.293014	NA	NA	NA	NA	NA	NA	NA	NA
132	sp|A0A0B4J1V0|HV315_HUMAN	NA	NA	NA	NA	0.249823	0.408896	NA	NA	NA	NA	NA	NA	NA	NA
133	sp|P0DOY3|IGLC3_HUMAN;sp|P0DOY2|IGLC2_HUMAN	NA	NA	0.346921	0.160802	0.0502526	0.775326	NA	NA	NA	NA	NA	NA	NA	NA
134	sp|A0A0C4DH38|HV551_HUMAN;sp|A0A0J9YXX1|HV5X1_HUMAN	NA	NA	NA	NA	0.102014	0.874451	NA	NA	NA	NA	NA	NA	NA	NA
135	sp|Q13201|MMRN1_HUMAN	NA	NA	NA	NA	NA	NA	0.812732	0.052167	NA	NA	NA	NA	NA	NA
136	sp|P55268|LAMB2_HUMAN	NA	NA	NA	NA	NA	NA	0.963063	0.266038	NA	NA	NA	NA	NA	NA
137	sp|Q09666|AHNK_HUMAN	NA	NA	NA	NA	NA	NA	-0.128177	0.304347	NA	NA	NA	NA	NA	NA
138	sp|P13598|ICAM2_HUMAN	NA	NA	NA	NA	NA	NA	0.478576	0.327022	NA	NA	NA	NA	NA	NA
139	sp|P48740|MASP1_HUMAN	-2.17677	0.00496641	NA	NA	NA	NA	NA	NA	NA	NA	NA	NA	NA	NA
140	sp|P05452|TETN_HUMAN	0.874648	0.0302951	NA	NA	NA	NA	NA	NA	NA	NA	NA	NA	NA	NA
141	sp|A0A0C4DH68|KV224_HUMAN;sp|A0A075B6R9|KVD24_HUMAN	1.36383	0.0673534	NA	NA	NA	NA	NA	NA	NA	NA	NA	NA	NA	NA
142	sp|P04070|PROC_HUMAN	0.668045	0.0994939	NA	NA	NA	NA	NA	NA	NA	NA	NA	NA	NA	NA
143	sp|P06312|KV401_HUMAN	0.617911	0.133219	NA	NA	NA	NA	NA	NA	NA	NA	NA	NA	NA	NA
144	sp|A0A0A0MS15|HV349_HUMAN	0.493779	0.173194	NA	NA	NA	NA	NA	NA	NA	NA	NA	NA	NA	NA
145	sp|Q6UXB8|PI16_HUMAN	-0.51754	0.209396	NA	NA	NA	NA	NA	NA	NA	NA	NA	NA	NA	NA
146	sp|P09172|DOPO_HUMAN	-0.656015	0.283177	NA	NA	NA	NA	NA	NA	NA	NA	NA	NA	NA	NA
147	sp|A0A0B4J1Y9|HV372_HUMAN	-0.462907	0.319329	-0.0504955	0.873036	NA	NA	NA	NA	NA	NA	NA	NA	NA	NA
148	sp|A0A0C4DH31|HV118_HUMAN;sp|P23083|HV102_HUMAN	-0.425569	0.337881	NA	NA	NA	NA	NA	NA	NA	NA	NA	NA	NA	NA
149	sp|P06331|HV434_HUMAN;sp|P01825|HV459_HUMAN;sp|P0DP08|HVD82_HUMAN;sp|P0DP06|HVD34_HUMAN;sp|A0A0C4DH41|HV461_HUMAN;sp|P01824|HV439_HUMAN	-0.323392	0.428852	NA	NA	NA	NA	NA	NA	NA	NA	NA	NA	NA	NA
150	sp|O43866|CD5L_HUMAN	0.362423	0.46034	NA	NA	NA	NA	NA	NA	NA	NA	NA	NA	NA	NA
151	sp|A0A075B6S2|KVD29_HUMAN;sp|A2NJV5|KV229_HUMAN;sp|A0A0A0MRZ7|KVD26_HUMAN	0.363141	0.491551	NA	NA	NA	NA	NA	NA	NA	NA	NA	NA	NA	NA
152	sp|A0A075B6I0|LV861_HUMAN	0.260505	0.501782	NA	NA	NA	NA	NA	NA	NA	NA	NA	NA	NA	NA
153	sp|O00391|QSOX1_HUMAN	-0.20603	0.578986	NA	NA	NA	NA	NA	NA	NA	NA	NA	NA	NA	NA
154	sp|P02753|RET4_HUMAN	0.26713	0.59602	NA	NA	NA	NA	NA	NA	NA	NA	NA	NA	NA	NA
155	sp|Q02985|FHR3_HUMAN;sp|Q92496|FHR4_HUMAN	0.365381	0.63342	NA	NA	NA	NA	NA	NA	NA	NA	NA	NA	NA	NA
156	sp|P0DOY2|IGLC2_HUMAN;sp|P0DOY3|IGLC3_HUMAN;sp|P0CF74|IGLC6_HUMAN	-0.068972	0.695009	NA	NA	NA	NA	NA	NA	NA	NA	NA	NA	NA	NA
157	sp|P01619|KV320_HUMAN	0.161335	0.720355	NA	NA	NA	NA	NA	NA	NA	NA	NA	NA	NA	NA
158	sp|P11597|CETP_HUMAN	0.103992	0.738095	NA	NA	NA	NA	NA	NA	NA	NA	NA	NA	NA	NA
159	sp|Q16610|ECM1_HUMAN	0.0936632	0.839342	NA	NA	NA	NA	NA	NA	NA	NA	NA	NA	NA	NA
160	sp|P33151|CADH5_HUMAN	-0.0440264	0.91097	NA	NA	NA	NA	NA	NA	NA	NA	NA	NA	NA	NA
161	sp|P17936|IBP3_HUMAN	-0.051706	0.932234	NA	NA	NA	NA	NA	NA	NA	NA	NA	NA	NA	NA
162	sp|P01615|KVD28_HUMAN;sp|A0A075B6P5|KV228_HUMAN;sp|P01614|KVD40_HUMAN;sp|A0A087WW87|KV240_HUMAN	NA	NA	0.523157	0.0850355	NA	NA	NA	NA	NA	NA	NA	NA	NA	NA
163	sp|P01624|KV315_HUMAN;sp|A0A087WSY6|KVD15_HUMAN	NA	NA	0.440616	0.358726	NA	NA	NA	NA	NA	NA	NA	NA	NA	NA
164	sp|P01880|IGHD_HUMAN	NA	NA	-0.155763	0.859692	NA	NA	NA	NA	NA	NA	NA	NA	NA	NA

## Sheet: Healthy vs HGSOC
	Protein	logFC_AAL	P.Value_AAL	logFC_Cona	P.Value_Cona	logFC_ECA	P.Value_ECA	logFC_LPHA	P.Value_LPHA	logFC_SNA	P.Value_SNA	logFC_STL	P.Value_STL	logFC_WFA	P.Value_WFA
1	sp|P19823|ITIH2_HUMAN	0.212668	0.170125	0.281096	0.3983	0.477853	0.0163462	0.301734	0.169108	0.369924	0.012446	0.0284818	0.90655	0.512632	0.0243769
2	sp|P00751|CFAB_HUMAN	-0.218753	0.131641	-0.271163	0.355004	-0.0358184	0.83752	0.125206	0.547252	-0.328626	0.0250294	-0.493772	0.020419	0.270324	0.463765
3	sp|P09871|C1S_HUMAN	-0.0599513	0.665894	-0.293924	0.351965	-0.693995	0.0300021	-0.207128	0.330176	-0.49445	0.0261191	-0.0567892	0.815526	-0.351766	0.251971
4	sp|A2NJV5|KV229_HUMAN;sp|A0A0A0MRZ7|KVD26_HUMAN;sp|A0A075B6S2|KVD29_HUMAN;sp|A0A0C4DH68|KV224_HUMAN;sp|A0A075B6R9|KVD24_HUMAN;sp|P06310|KV230_HUMAN;sp|P01615|KVD28_HUMAN;sp|A0A075B6S6|KVD30_HUMAN;sp|A0A075B6P5|KV228_HUMAN;sp|P01614|KVD40_HUMAN;sp|A0A087WW87|KV240_HUMAN	NA	NA	NA	NA	NA	NA	NA	NA	-0.686511	0.0564676	NA	NA	NA	NA
5	sp|P02745|C1QA_HUMAN	0.262909	0.184986	-0.0698956	0.834092	-0.203663	0.353925	-0.159529	0.643162	-0.639007	0.0706649	-0.805039	0.270455	-0.155268	0.550031
6	sp|P02765|FETUA_HUMAN	0.0590212	0.765295	0.199488	0.43981	0.160548	0.384484	0.523257	0.155179	0.371404	0.0778034	-0.27363	0.399341	0.633601	0.0745227
7	sp|P06681|CO2_HUMAN	-0.499589	0.143954	-0.184998	0.562424	0.0059481	0.991853	0.070171	0.905926	-0.561536	0.0849363	-0.345689	0.250973	NA	NA
8	sp|P00738|HPT_HUMAN	-0.319581	0.2137	-0.348226	0.246135	-0.133748	0.580601	-0.030394	0.901378	-0.337021	0.0885555	-0.461045	0.0718623	0.108511	0.704199
9	sp|P02763|A1AG1_HUMAN	-0.470396	0.485409	NA	NA	NA	NA	-0.653358	0.212947	-0.39625	0.110279	-0.103247	0.880937	NA	NA
10	sp|P36955|PEDF_HUMAN	-0.47111	0.0792477	-0.199297	0.610951	0.260608	0.418688	-0.141715	0.623819	0.895115	0.12203	-0.687611	0.0988706	NA	NA
11	sp|P01009|A1AT_HUMAN	-0.502169	0.0661614	-0.169918	0.660463	-0.223126	0.359057	-0.808595	0.163874	-0.278254	0.126845	-1.13718	0.0458157	0.807357	0.12968
12	sp|P01023|A2MG_HUMAN	0.206771	0.171229	0.322126	0.212299	0.24416	0.135652	0.325081	0.0652323	0.351384	0.145542	0.0433114	0.875174	0.323316	0.153821
13	sp|Q06033|ITIH3_HUMAN	-0.508151	0.406323	0.0317403	0.958725	0.031587	0.956942	-0.481201	0.433392	-1.05913	0.149854	-1.04578	0.0108367	-0.254197	0.695597
14	sp|P01876|IGHA1_HUMAN	0.114476	0.628522	0.385392	0.24281	0.294367	0.248889	0.403501	0.312813	0.3532	0.1632	0.202677	0.536363	0.650846	0.0860778
15	sp|O75882|ATRN_HUMAN	0.849935	0.073418	-0.207687	0.623438	NA	NA	NA	NA	1.04189	0.163795	0.260436	0.531872	NA	NA
16	sp|P08185|CBG_HUMAN	-0.214524	0.434013	0.524503	0.210711	NA	NA	NA	NA	0.290916	0.167055	-0.154422	0.792033	NA	NA
17	sp|P05160|F13B_HUMAN	-0.00492576	0.987579	NA	NA	NA	NA	NA	NA	-0.806306	0.173314	-0.348563	0.372249	NA	NA
18	sp|P02760|AMBP_HUMAN	-0.000564877	0.997448	0.0872683	0.790656	0.192728	0.297096	0.314805	0.209991	0.212484	0.181424	-0.021333	0.950188	0.715111	0.0273211
19	sp|P07225|PROS_HUMAN	0.214743	0.34337	0.268262	0.590991	NA	NA	0.159845	0.68483	-0.577313	0.183716	-0.0510733	0.905384	NA	NA
20	sp|P05155|IC1_HUMAN	0.0184906	0.907247	0.149775	0.663155	0.28055	0.105263	0.332192	0.233374	0.234399	0.187945	-0.248974	0.292754	0.144468	0.605317
21	sp|P25311|ZA2G_HUMAN	NA	NA	NA	NA	NA	NA	NA	NA	-0.920872	0.191224	NA	NA	NA	NA
22	sp|P07358|CO8B_HUMAN	-0.0692266	0.68526	-0.0943809	0.835413	0.520522	0.405908	-0.326299	0.451236	-0.398134	0.203936	-0.137152	0.604404	NA	NA
23	sp|Q96PD5|PGRP2_HUMAN	0.038946	0.835326	-0.144425	0.683775	1.11955	0.00618826	0.669702	0.0686554	0.282749	0.207613	-0.0315199	0.942288	NA	NA
24	sp|P02774|VTDB_HUMAN	-0.0298366	0.846415	-0.14432	0.706507	0.766096	0.111836	0.156465	0.676156	-0.393302	0.210711	-0.299494	0.427678	0.209246	0.639613
25	sp|P20742|PZP_HUMAN	-1.48693	0.14182	-1.19772	0.0886598	NA	NA	NA	NA	-1.02601	0.215502	-1.13712	0.0699059	NA	NA
26	sp|P35858|ALS_HUMAN	-0.366097	0.280459	-0.20074	0.6231	NA	NA	NA	NA	0.663422	0.21719	-0.702307	0.0506164	NA	NA
27	sp|P04196|HRG_HUMAN	-0.0124459	0.948306	0.207366	0.511162	0.142294	0.513524	0.198749	0.431877	0.247324	0.228951	-0.387966	0.298008	-0.264397	0.446174
28	sp|P02749|APOH_HUMAN	-0.218736	0.248889	0.134965	0.621294	0.676142	0.0705513	0.559493	0.322808	0.352846	0.244923	-0.548372	0.142784	0.874241	0.0464544
29	sp|P00747|PLMN_HUMAN	0.0829944	0.621934	0.111959	0.672013	0.357596	0.0369546	0.393433	0.0705062	0.164441	0.271888	-0.13484	0.531688	0.402292	0.0872313
30	sp|P08603|CFAH_HUMAN	0.104708	0.521059	0.0211561	0.938198	0.183614	0.314439	0.423484	0.03474	-0.196887	0.273697	-0.115257	0.649876	0.474491	0.0598074
31	sp|P01019|ANGT_HUMAN	-0.117199	0.538616	0.140214	0.738759	0.947875	0.0448717	0.447414	0.189168	0.258681	0.297034	0.127227	0.666911	NA	NA
32	sp|P01871|IGHM_HUMAN	-0.0564283	0.831034	0.0354634	0.90932	-0.235259	0.419969	0.090691	0.79227	-0.27925	0.326511	-0.380327	0.363905	0.0417829	0.906475
33	sp|P00748|FA12_HUMAN	0.153161	0.68346	-0.0151854	0.97561	0.437185	0.454617	0.648087	0.226095	0.65794	0.355432	-0.405915	0.306964	1.53144	0.0106607
34	sp|P00736|C1R_HUMAN	-0.0767301	0.57831	-0.276045	0.243706	-0.380189	0.13112	-0.226477	0.353194	-0.262639	0.360663	-0.346327	0.15519	-0.220131	0.471737
35	sp|B9A064|IGLL5_HUMAN;sp|P0CG04|IGLC1_HUMAN	-0.555501	0.0450775	-0.965824	0.108922	-0.414678	0.323016	NA	NA	-0.2297	0.36343	-1.06095	0.0304689	-1.65166	0.0365275
36	sp|P01024|CO3_HUMAN	0.0750905	0.545798	0.040138	0.867139	0.191859	0.20739	0.268253	0.115762	0.137719	0.376595	-0.210701	0.267732	0.346187	0.108296
37	sp|P19827|ITIH1_HUMAN	0.202286	0.224216	0.148417	0.644433	0.332158	0.0433246	0.503267	0.00746701	0.172148	0.377255	-0.0174136	0.92369	0.472302	0.0397404
38	sp|P43652|AFAM_HUMAN	0.0820117	0.797779	-0.0107009	0.979308	NA	NA	NA	NA	0.184046	0.382019	0.189942	0.578765	NA	NA
39	sp|P00450|CERU_HUMAN	0.194683	0.393658	0.0467997	0.893468	NA	NA	0.257517	0.367811	0.122922	0.420505	0.292112	0.291505	NA	NA
40	sp|P02751|FINC_HUMAN	0.391328	0.164142	0.177826	0.539974	0.226812	0.409019	0.685292	0.0730895	0.270053	0.424483	0.209407	0.527401	0.51845	0.0798857
41	sp|P0DOY3|IGLC3_HUMAN;sp|P0DOY2|IGLC2_HUMAN;sp|P0CF74|IGLC6_HUMAN	NA	NA	NA	NA	NA	NA	NA	NA	0.170656	0.425897	NA	NA	0.264217	0.382394
42	sp|P01619|KV320_HUMAN;sp|A0A0C4DH25|KVD20_HUMAN	NA	NA	0.0334882	0.938462	NA	NA	NA	NA	-0.539266	0.448485	NA	NA	NA	NA
43	sp|P27169|PON1_HUMAN	0.512429	0.0811069	-0.0611696	0.877408	1.03809	0.115466	-0.462746	0.259684	0.334607	0.452657	-0.392221	0.343259	NA	NA
44	sp|P04114|APOB_HUMAN	0.161446	0.515586	0.0420439	0.89505	0.364054	0.183575	0.370669	0.157507	0.184806	0.459636	-0.117736	0.647412	0.613117	0.0526366
45	sp|P10909|CLUS_HUMAN	0.0343728	0.865802	-0.174585	0.568185	0.855716	0.0635883	0.359257	0.132287	0.152166	0.460425	-0.048756	0.890961	NA	NA
46	sp|P01834|IGKC_HUMAN	-0.172555	0.303999	-0.225252	0.476895	-0.0127173	0.955226	0.0666173	0.789319	0.229417	0.464623	-0.107213	0.665835	0.252403	0.365866
47	sp|P10643|CO7_HUMAN	0.00521794	0.981533	0.244499	0.439845	0.512441	0.263613	0.924636	0.159186	0.281329	0.471289	0.263932	0.371642	1.19152	0.0397382
48	sp|Q03591|FHR1_HUMAN	NA	NA	0.0276887	0.97203	NA	NA	NA	NA	-0.278246	0.480632	-0.113038	0.721365	NA	NA
49	sp|P19652|A1AG2_HUMAN	0.312274	0.682573	NA	NA	NA	NA	-0.0282481	0.962499	0.182012	0.513789	NA	NA	NA	NA
50	sp|P27918|PROP_HUMAN	-0.170721	0.599249	NA	NA	NA	NA	NA	NA	-0.164732	0.516061	NA	NA	NA	NA
51	sp|P13671|CO6_HUMAN	-0.0801019	0.689292	-0.215411	0.542854	-0.240199	0.582448	0.439782	0.370293	-0.156505	0.53898	-0.319041	0.166221	0.793289	0.0401683
52	sp|P01859|IGHG2_HUMAN	0.0686284	0.803774	-0.407333	0.146839	0.261573	0.419059	-0.224439	0.46633	-0.549932	0.573647	-0.130447	0.686289	0.0261131	0.948282
53	sp|P07360|CO8G_HUMAN	-0.0390367	0.852951	0.137852	0.751859	1.16412	0.018482	0.198922	0.4303	0.259646	0.573812	0.117934	0.536733	0.765427	0.114259
54	sp|P00742|FA10_HUMAN	-0.481691	0.104743	-0.0982176	0.864166	NA	NA	NA	NA	-0.146837	0.575041	-0.417686	0.23355	NA	NA
55	sp|P01861|IGHG4_HUMAN	-0.808375	0.203986	-0.432737	0.549809	-0.388469	0.406191	-0.88661	0.0876465	-0.249272	0.579051	-1.48013	0.12511	NA	NA
56	sp|P04004|VTNC_HUMAN	-0.0126419	0.937168	0.0213786	0.933892	0.0483475	0.713499	0.211639	0.184203	-0.0819454	0.592634	-0.44331	0.13175	0.0439407	0.831063
57	sp|P22792|CPN2_HUMAN	0.0536775	0.747658	0.196574	0.567921	NA	NA	NA	NA	-0.317199	0.63398	-0.84284	0.219067	NA	NA
58	sp|P02748|CO9_HUMAN	-0.466066	0.0254987	-0.557777	0.108956	-0.265312	0.488737	-0.155655	0.709364	-0.1493	0.661216	-0.449366	0.0757127	-0.702835	0.160419
59	sp|O95445|APOM_HUMAN	0.458147	0.113881	1.03396	0.00310212	0.69695	0.0103809	-0.115919	0.811125	0.307061	0.664587	0.307018	0.734614	NA	NA
60	sp|P01877|IGHA2_HUMAN	0.167491	0.736879	0.616477	0.304604	-0.169868	0.696073	NA	NA	0.263106	0.669399	NA	NA	NA	NA
61	sp|P00734|THRB_HUMAN	0.247385	0.334168	-0.072768	0.82327	0.682237	0.055804	-0.0457072	0.901193	0.0635452	0.688485	0.174686	0.647818	0.429812	0.4906
62	sp|Q14520|HABP2_HUMAN	0.176821	0.491925	-0.219354	0.563283	NA	NA	NA	NA	-0.146997	0.695849	-1.66101	0.122379	NA	NA
63	sp|Q14624|ITIH4_HUMAN	-0.117527	0.453902	-0.0559051	0.838478	0.279748	0.311405	0.564289	0.103884	0.0463403	0.697104	-0.737006	0.0580736	0.300215	0.452811
64	sp|P04003|C4BPA_HUMAN	-0.168526	0.285514	0.0609976	0.835139	0.146121	0.405524	-0.0131894	0.942067	-0.080566	0.707489	-0.0984423	0.71556	0.302238	0.16958
65	sp|P02746|C1QB_HUMAN	-0.0688265	0.661552	-0.189567	0.488067	-0.341978	0.199798	0.360941	0.298476	-0.111498	0.730683	-0.321132	0.19943	-0.020367	0.930784
66	sp|Q96IY4|CBPB2_HUMAN	0.303798	0.459911	0.0201574	0.968078	NA	NA	0.700606	0.00941164	-0.207578	0.735927	-0.213625	0.499925	NA	NA
67	sp|P02787|TRFE_HUMAN	0.033333	0.824846	0.138866	0.6048	0.264525	0.100386	0.326105	0.119352	0.0539931	0.737219	-0.0515599	0.815841	0.442441	0.077108
68	sp|P01860|IGHG3_HUMAN	-0.227512	0.266151	-0.263399	0.27055	-0.244558	0.257243	0.0704842	0.78453	-0.086968	0.740112	-0.564818	0.0728596	-0.10804	0.74006
69	sp|P01042|KNG1_HUMAN	0.146519	0.287737	0.169297	0.495703	0.176432	0.302893	0.359533	0.038103	-0.0522399	0.760127	0.0244203	0.919267	0.273374	0.40414
70	sp|P01008|ANT3_HUMAN	0.108042	0.65351	0.0657478	0.830263	0.0764803	0.852664	0.122528	0.770995	0.0552472	0.76278	-0.0221505	0.936548	NA	NA
71	sp|P01031|CO5_HUMAN	-0.0671102	0.589789	-0.0778043	0.793229	0.0682926	0.637436	0.0740017	0.719381	-0.0436518	0.807383	-0.431487	0.0551253	0.41578	0.266312
72	sp|P04217|A1BG_HUMAN	-0.107546	0.585753	0.0364831	0.89297	0.38139	0.083662	0.58468	0.435315	0.0598614	0.81835	-0.413749	0.24974	NA	NA
73	sp|P05546|HEP2_HUMAN	-0.224456	0.158252	-0.188889	0.521414	0.317885	0.105308	-0.343687	0.209028	0.064793	0.82376	-1.44838	0.0230684	-0.00544901	0.991485
74	sp|O75636|FCN3_HUMAN	0.602569	0.0999453	0.279933	0.664913	0.906782	0.14006	NA	NA	0.104586	0.831294	-0.412831	0.434719	NA	NA
75	sp|P01591|IGJ_HUMAN	-0.0140068	0.96514	-0.40137	0.330098	NA	NA	NA	NA	0.0723944	0.842002	-0.22829	0.708032	NA	NA
76	sp|P02747|C1QC_HUMAN	-0.0439706	0.844215	0.106948	0.664974	-0.125386	0.66175	-0.106417	0.693534	-0.0908348	0.851125	-0.160951	0.588357	-0.179215	0.538211
77	sp|P00739|HPTR_HUMAN	0.67747	0.118181	0.293249	0.579351	0.469044	0.0490068	0.626874	0.134899	0.105118	0.851235	0.196978	0.571057	0.623865	0.106699
78	sp|P01857|IGHG1_HUMAN	-0.119831	0.628788	-0.078208	0.820285	0.0234733	0.939448	-0.424934	0.3128	-0.0504761	0.862293	-0.34502	0.326186	-0.0345515	0.922909
79	sp|P08519|APOA_HUMAN	-0.914273	0.371137	-1.07868	0.350046	0.264413	0.814048	-0.416914	0.632312	-0.194907	0.866168	-0.685143	0.513774	0.228871	0.84271
80	sp|P02743|SAMP_HUMAN	NA	NA	NA	NA	NA	NA	NA	NA	-0.192148	0.868484	NA	NA	NA	NA
81	sp|P05156|CFAI_HUMAN	0.134081	0.636759	0.00399659	0.989875	NA	NA	0.688759	0.211786	-0.0345816	0.869341	0.129461	0.522715	NA	NA
82	sp|P0C0L5|CO4B_HUMAN	0.21904	0.549594	-0.152776	0.686768	0.195882	0.596308	0.248072	0.457966	0.0721852	0.886195	0.011389	0.975313	0.0114898	0.985166
83	sp|P07357|CO8A_HUMAN	-0.13337	0.517749	-0.00519657	0.989602	-0.0842241	0.727227	-0.0137923	0.979214	-0.0217407	0.901231	-0.593317	0.180203	NA	NA
84	sp|P01011|AACT_HUMAN	-0.0773978	0.69093	-0.106975	0.712196	0.20262	0.335344	0.486233	0.0122692	0.023696	0.910402	-0.385646	0.269111	0.327646	0.372449
85	sp|P02790|HEMO_HUMAN	-0.0361222	0.811456	-0.106529	0.678773	0.286693	0.044496	0.173409	0.396991	0.0164708	0.911487	-0.156472	0.46606	0.41363	0.0846765
86	sp|P03952|KLKB1_HUMAN	0.141134	0.582225	0.0584377	0.853994	0.914536	0.0540369	0.338034	0.246023	-0.0277861	0.918907	-0.0303765	0.907518	0.0272141	0.950648
87	sp|P49908|SEPP1_HUMAN	NA	NA	NA	NA	NA	NA	NA	NA	-0.0364007	0.920361	NA	NA	NA	NA
88	sp|P29622|KAIN_HUMAN	-0.120389	0.667393	NA	NA	NA	NA	0.279972	0.396993	-0.061767	0.927257	-0.144256	0.752589	NA	NA
89	sp|P05543|THBG_HUMAN	-0.018106	0.938684	-0.251375	0.503004	-0.129665	0.648754	NA	NA	0.0470622	0.939541	-0.255695	0.546003	NA	NA
90	sp|P02750|A2GL_HUMAN	0.047238	0.944775	NA	NA	NA	NA	NA	NA	0.0336698	0.940603	NA	NA	NA	NA
91	sp|P15169|CBPN_HUMAN	0.183896	0.527686	0.543385	0.262813	NA	NA	NA	NA	0.0189507	0.970896	-0.320052	0.307509	NA	NA
92	sp|P0C0L4|CO4A_HUMAN	-0.00678786	0.978765	0.0488955	0.8902	0.0334452	0.956625	-0.334382	0.57934	-0.00268854	0.992445	-0.243294	0.442987	0.130645	0.762859
93	sp|P08697|A2AP_HUMAN	-0.190936	0.49464	-0.14161	0.686789	NA	NA	-0.645044	0.135874	-0.00214704	0.993025	0.0571786	0.855224	NA	NA
94	sp|A0A0B4J1X5|HV374_HUMAN;sp|P01767|HV353_HUMAN;sp|A0A0C4DH42|HV366_HUMAN	-0.068836	0.840486	NA	NA	NA	NA	NA	NA	0.000639344	0.999264	NA	NA	NA	NA
95	sp|Q08380|LG3BP_HUMAN	-0.825529	0.133774	NA	NA	-0.222953	0.632571	-0.323048	0.391568	NA	NA	-1.16252	0.0404653	-0.180468	0.686976
96	sp|P04075|ALDOA_HUMAN	NA	NA	NA	NA	NA	NA	NA	NA	NA	NA	-1.11383	0.049482	-0.45938	0.173578
97	sp|P20851|C4BPB_HUMAN	-0.972634	0.0927952	NA	NA	NA	NA	NA	NA	NA	NA	-0.811484	0.0589853	NA	NA
98	sp|P01780|HV307_HUMAN;sp|P01763|HV348_HUMAN;sp|P01762|HV311_HUMAN;sp|A0A0B4J1V1|HV321_HUMAN	NA	NA	NA	NA	NA	NA	NA	NA	NA	NA	-0.758109	0.101232	-0.278886	0.499791
99	sp|P0DOY2|IGLC2_HUMAN;sp|P0DOY3|IGLC3_HUMAN	NA	NA	NA	NA	NA	NA	NA	NA	NA	NA	-0.620635	0.105476	NA	NA
100	sp|P02671|FIBA_HUMAN	-0.117601	0.835804	NA	NA	NA	NA	NA	NA	NA	NA	-0.737608	0.115893	NA	NA
101	sp|P23142|FBLN1_HUMAN	0.887472	0.00892462	NA	NA	1.36407	0.00445509	0.490941	0.0611919	NA	NA	0.528509	0.134048	NA	NA
102	sp|P51884|LUM_HUMAN	-0.0236972	0.900074	-0.177322	0.732662	NA	NA	NA	NA	NA	NA	-0.4006	0.145715	NA	NA
103	sp|P00740|FA9_HUMAN	-0.255849	0.465086	-0.0222222	0.958346	NA	NA	NA	NA	NA	NA	-0.498699	0.195277	0.550491	0.231907
104	sp|P14780|MMP9_HUMAN	NA	NA	NA	NA	NA	NA	NA	NA	NA	NA	-0.652298	0.22603	NA	NA
105	sp|P14151|LYAM1_HUMAN	0.431195	0.249281	NA	NA	NA	NA	NA	NA	NA	NA	-1.05857	0.230941	NA	NA
106	sp|A0A0B4J1X5|HV374_HUMAN	NA	NA	NA	NA	NA	NA	NA	NA	NA	NA	-0.469814	0.235974	NA	NA
107	sp|P07359|GP1BA_HUMAN	0.343457	0.173069	NA	NA	NA	NA	NA	NA	NA	NA	-0.310665	0.260735	NA	NA
108	sp|Q04756|HGFA_HUMAN	-0.190971	0.561144	NA	NA	NA	NA	NA	NA	NA	NA	0.54871	0.33382	NA	NA
109	sp|P36980|FHR2_HUMAN	NA	NA	-0.283514	0.414242	NA	NA	NA	NA	NA	NA	-0.558372	0.503558	NA	NA
110	sp|P18428|LBP_HUMAN	-0.483394	0.245032	-0.821812	0.0334075	NA	NA	NA	NA	NA	NA	-0.278241	0.5109	NA	NA
111	sp|P40197|GPV_HUMAN	-0.0353526	0.926154	NA	NA	NA	NA	NA	NA	NA	NA	-0.281927	0.614964	NA	NA
112	sp|P55058|PLTP_HUMAN	0.350677	0.201307	NA	NA	NA	NA	-0.107137	0.832877	NA	NA	-0.346074	0.660468	NA	NA
113	sp|P06276|CHLE_HUMAN	NA	NA	NA	NA	NA	NA	-0.113997	0.763551	NA	NA	0.125997	0.670854	NA	NA
114	sp|Q12805|FBLN3_HUMAN	0.552991	0.102662	NA	NA	NA	NA	NA	NA	NA	NA	-0.208169	0.688588	NA	NA
115	sp|Q9Y6R7|FCGBP_HUMAN	-0.118295	0.88746	NA	NA	0.56096	0.235514	0.611706	0.219035	NA	NA	-0.160256	0.696317	0.135238	0.654081
116	sp|P04278|SHBG_HUMAN	0.196825	0.779536	NA	NA	NA	NA	NA	NA	NA	NA	0.196989	0.721408	NA	NA
117	sp|P12259|FA5_HUMAN	NA	NA	NA	NA	NA	NA	NA	NA	NA	NA	-0.183681	0.758369	NA	NA
118	sp|P26927|HGFL_HUMAN;sp|Q2TV78|MST1L_HUMAN	0.115672	0.770771	0.0187431	0.963531	NA	NA	NA	NA	NA	NA	-0.129331	0.793386	NA	NA
119	sp|P01700|LV147_HUMAN;sp|P01699|LV144_HUMAN	0.366522	0.528231	-0.589253	0.379466	NA	NA	NA	NA	NA	NA	-0.194365	0.800122	NA	NA
120	sp|P01764|HV323_HUMAN;sp|P0DP03|HVC05_HUMAN;sp|P01768|HV330_HUMAN	NA	NA	NA	NA	NA	NA	NA	NA	NA	NA	0.0563579	0.879776	NA	NA
121	sp|P08571|CD14_HUMAN	NA	NA	-0.547038	0.316689	NA	NA	NA	NA	NA	NA	0.0831109	0.884936	NA	NA
122	sp|A0A0C4DH38|HV551_HUMAN	0.15444	0.820981	-0.198698	0.713224	NA	NA	NA	NA	NA	NA	-0.0872144	0.894436	NA	NA
123	sp|P04275|VWF_HUMAN	0.139465	0.761933	NA	NA	-0.129226	0.841094	0.281646	0.513965	NA	NA	0.049772	0.915049	-0.0520408	0.933723
124	sp|P63261|ACTG_HUMAN;sp|P60709|ACTB_HUMAN	0.989734	0.0172722	NA	NA	NA	NA	NA	NA	NA	NA	0.0313868	0.960877	NA	NA
125	sp|P06396|GELS_HUMAN	NA	NA	0.0917518	0.792589	NA	NA	0.121117	0.690074	NA	NA	-0.0127297	0.96845	NA	NA
126	sp|P43251|BTD_HUMAN	0.416832	0.111102	NA	NA	NA	NA	NA	NA	NA	NA	-0.0120575	0.983056	NA	NA
127	sp|Q15582|BGH3_HUMAN	0.577204	0.20041	NA	NA	NA	NA	NA	NA	NA	NA	-0.0055624	0.991052	NA	NA
128	sp|P16403|H12_HUMAN;sp|P10412|H14_HUMAN;sp|P16402|H13_HUMAN	NA	NA	NA	NA	NA	NA	NA	NA	NA	NA	NA	NA	0.478967	0.309569
129	sp|Q8WZ42|TITIN_HUMAN	NA	NA	NA	NA	NA	NA	NA	NA	NA	NA	NA	NA	-0.769594	0.309806
130	sp|Q12860|CNTN1_HUMAN	NA	NA	NA	NA	NA	NA	NA	NA	NA	NA	NA	NA	-0.148507	0.86956
131	sp|P0DOY3|IGLC3_HUMAN;sp|P0DOY2|IGLC2_HUMAN	NA	NA	-0.0421936	0.881396	-0.0860087	0.657717	NA	NA	NA	NA	NA	NA	NA	NA
132	sp|A0A0B4J1V0|HV315_HUMAN	NA	NA	NA	NA	-0.034185	0.860851	NA	NA	NA	NA	NA	NA	NA	NA
133	sp|P01624|KV315_HUMAN;sp|A0A087WSY6|KVD15_HUMAN;sp|A0A075B6H7|KV37_HUMAN;sp|A0A0C4DH55|KVD07_HUMAN	NA	NA	NA	NA	-0.0466624	0.892182	NA	NA	NA	NA	NA	NA	NA	NA
134	sp|A0A0C4DH38|HV551_HUMAN;sp|A0A0J9YXX1|HV5X1_HUMAN	NA	NA	NA	NA	-0.000777355	0.99909	NA	NA	NA	NA	NA	NA	NA	NA
135	sp|Q09666|AHNK_HUMAN	NA	NA	NA	NA	NA	NA	-0.0914082	0.510829	NA	NA	NA	NA	NA	NA
136	sp|P55268|LAMB2_HUMAN	NA	NA	NA	NA	NA	NA	0.507166	0.624234	NA	NA	NA	NA	NA	NA
137	sp|Q13201|MMRN1_HUMAN	NA	NA	NA	NA	NA	NA	0.161244	0.642508	NA	NA	NA	NA	NA	NA
138	sp|P13598|ICAM2_HUMAN	NA	NA	NA	NA	NA	NA	-0.15289	0.771075	NA	NA	NA	NA	NA	NA
139	sp|P48740|MASP1_HUMAN	2.49246	0.00290651	NA	NA	NA	NA	NA	NA	NA	NA	NA	NA	NA	NA
140	sp|Q02985|FHR3_HUMAN;sp|Q92496|FHR4_HUMAN	1.14512	0.11085	NA	NA	NA	NA	NA	NA	NA	NA	NA	NA	NA	NA
141	sp|A0A0C4DH31|HV118_HUMAN;sp|P23083|HV102_HUMAN	0.656115	0.117088	NA	NA	NA	NA	NA	NA	NA	NA	NA	NA	NA	NA
142	sp|P05452|TETN_HUMAN	-0.51115	0.118663	NA	NA	NA	NA	NA	NA	NA	NA	NA	NA	NA	NA
143	sp|P06312|KV401_HUMAN	-0.708765	0.14807	NA	NA	NA	NA	NA	NA	NA	NA	NA	NA	NA	NA
144	sp|P11597|CETP_HUMAN	0.312455	0.14927	NA	NA	NA	NA	NA	NA	NA	NA	NA	NA	NA	NA
145	sp|P02753|RET4_HUMAN	-0.732466	0.199864	NA	NA	NA	NA	NA	NA	NA	NA	NA	NA	NA	NA
146	sp|P09172|DOPO_HUMAN	0.781045	0.214904	NA	NA	NA	NA	NA	NA	NA	NA	NA	NA	NA	NA
147	sp|O00391|QSOX1_HUMAN	-0.51619	0.261497	NA	NA	NA	NA	NA	NA	NA	NA	NA	NA	NA	NA
148	sp|P04070|PROC_HUMAN	-0.367148	0.303199	NA	NA	NA	NA	NA	NA	NA	NA	NA	NA	NA	NA
149	sp|P33151|CADH5_HUMAN	0.347758	0.358053	NA	NA	NA	NA	NA	NA	NA	NA	NA	NA	NA	NA
150	sp|A0A0A0MS15|HV349_HUMAN	-0.267409	0.407036	NA	NA	NA	NA	NA	NA	NA	NA	NA	NA	NA	NA
151	sp|Q6UXB8|PI16_HUMAN	0.303368	0.42018	NA	NA	NA	NA	NA	NA	NA	NA	NA	NA	NA	NA
152	sp|A0A0B4J1Y9|HV372_HUMAN	0.363315	0.439406	0.471951	0.163252	NA	NA	NA	NA	NA	NA	NA	NA	NA	NA
153	sp|O43866|CD5L_HUMAN	0.278599	0.563881	NA	NA	NA	NA	NA	NA	NA	NA	NA	NA	NA	NA
154	sp|P06331|HV434_HUMAN;sp|P01825|HV459_HUMAN;sp|P0DP08|HVD82_HUMAN;sp|P0DP06|HVD34_HUMAN;sp|A0A0C4DH41|HV461_HUMAN;sp|P01824|HV439_HUMAN	-0.324535	0.57555	NA	NA	NA	NA	NA	NA	NA	NA	NA	NA	NA	NA
155	sp|A0A075B6I0|LV861_HUMAN	-0.283555	0.590404	NA	NA	NA	NA	NA	NA	NA	NA	NA	NA	NA	NA
156	sp|P0DOY2|IGLC2_HUMAN;sp|P0DOY3|IGLC3_HUMAN;sp|P0CF74|IGLC6_HUMAN	-0.104187	0.61729	NA	NA	NA	NA	NA	NA	NA	NA	NA	NA	NA	NA
157	sp|A0A075B6S2|KVD29_HUMAN;sp|A2NJV5|KV229_HUMAN;sp|A0A0A0MRZ7|KVD26_HUMAN	0.158467	0.729862	NA	NA	NA	NA	NA	NA	NA	NA	NA	NA	NA	NA
158	sp|A0A0C4DH68|KV224_HUMAN;sp|A0A075B6R9|KVD24_HUMAN	0.191676	0.769799	NA	NA	NA	NA	NA	NA	NA	NA	NA	NA	NA	NA
159	sp|Q16610|ECM1_HUMAN	-0.0881591	0.838255	NA	NA	NA	NA	NA	NA	NA	NA	NA	NA	NA	NA
160	sp|P01619|KV320_HUMAN	-0.0206135	0.964098	NA	NA	NA	NA	NA	NA	NA	NA	NA	NA	NA	NA
161	sp|P17936|IBP3_HUMAN	0.00794864	0.991449	NA	NA	NA	NA	NA	NA	NA	NA	NA	NA	NA	NA
162	sp|P01880|IGHD_HUMAN	NA	NA	0.369375	0.660709	NA	NA	NA	NA	NA	NA	NA	NA	NA	NA
163	sp|P01615|KVD28_HUMAN;sp|A0A075B6P5|KV228_HUMAN;sp|P01614|KVD40_HUMAN;sp|A0A087WW87|KV240_HUMAN	NA	NA	-0.130779	0.689293	NA	NA	NA	NA	NA	NA	NA	NA	NA	NA
164	sp|P01624|KV315_HUMAN;sp|A0A087WSY6|KVD15_HUMAN	NA	NA	-0.0617094	0.895376	NA	NA	NA	NA	NA	NA	NA	NA	NA	NA
