# Supplementary material for: Discovery and validation of serum glycoprotein biomarkers for high grade serous ovarian cancer
Source: Proteomics Clin Appl. 2023 Jun 1;17(4):2200114. doi: 10.1002/prca.202200114 (PMC7615076; doi:10.1002/prca.202200114)
Supplement: Supplementary file 3 — Supplementary information [file PRCA-17-2200114-s001.xlsx]

## Sheet: File Overview
Supplementary Table S5: UKCTOCS cohort LeMBA-MS data and statistics.
Lectin magnetic bead array (LeMBA)-coupled tandem mass spectrometry (LC-MS/MS) were conducted on selected UKCTOC serum samples (see Table S1).
For each selected lectin, Student's t-test was performed for samples belonging to the HGSOC clinical group versus healthy and benign clinical groups.
For all protein measurements, the calculated p-value and log2-fold change has been provided. NA denotes the protein was not measured for a particular lectin. Proteins have been labelled as "UniprotID number_entry name"
The following comparisons are provided:
Univariate analyses results between HGSOC and Benign clinical group across all 7 lectins (green sheet)
Univariate analyses results between HGSOC and Healthy clinical group across all 7 lectins (yellow sheet)

## Sheet: HGSOC vs Benign
	Protein	logFC_AAL	P.Value_AAL	logFC_Cona	P.Value_Cona	logFC_ECA	P.Value_ECA	logFC_LPHA	P.Value_LPHA	logFC_SNA	P.Value_SNA	logFC_STL	P.Value_STL	logFC_WFA	P.Value_WFA
1	sp|P07360|CO8G_HUMAN	-0.321784	0.292867	-0.174267	0.632632	-0.476611	0.22193	-0.244198	0.455192	-1.15789	0.00827696	-0.00492502	0.980845	NA	NA
2	sp|P27169|PON1_HUMAN	-0.461462	0.132591	-0.380108	0.2898	-0.16989	0.647604	-1.36429	0.0125292	-0.875472	0.0127169	-1.34161	0.0277131	NA	NA
3	sp|P02671|FIBA_HUMAN	-0.430675	0.585325	-0.373796	0.430565	0.363612	0.502362	0.591777	0.397633	1.42897	0.0154846	1.19219	0.0224679	NA	NA
4	sp|P00742|FA10_HUMAN	-0.460139	0.298409	-0.333233	0.428098	NA	NA	NA	NA	-1.66816	0.0157466	-1.1456	0.257912	NA	NA
5	sp|B9A064|IGLL5_HUMAN;sp|P0CG04|IGLC1_HUMAN	-0.407978	0.0874211	-0.261616	0.433555	-0.564169	0.0702018	NA	NA	-0.522478	0.0215184	0.116604	0.781266	NA	NA
6	sp|P07357|CO8A_HUMAN	-0.0161713	0.951268	-0.115435	0.734104	0.175366	0.480708	-0.0727372	0.889489	-0.839782	0.0268526	-0.431477	0.315109	NA	NA
7	sp|P00450|CERU_HUMAN	0.0827767	0.761706	-0.113547	0.634408	NA	NA	-1.04716	0.0148212	-0.475682	0.0304775	-0.365957	0.316147	NA	NA
8	sp|P02765|FETUA_HUMAN	-0.263137	0.306366	-0.0662532	0.804601	-0.4989	0.0620032	-0.468806	0.355088	-0.515625	0.0338542	-0.261468	0.413755	-1.07426	0.103366
9	sp|P01023|A2MG_HUMAN	-0.397573	0.0663137	-0.266207	0.326179	-0.27055	0.160548	-0.34269	0.109744	-0.508521	0.0342091	-0.219541	0.453656	-0.46527	0.0504763
10	sp|P01860|IGHG3_HUMAN	-0.297077	0.213612	0.0175667	0.938165	-0.0966983	0.619248	-0.482715	0.0446851	-0.446019	0.0363343	-0.324802	0.30593	-0.820277	0.00512772
11	sp|P0DOY3|IGLC3_HUMAN;sp|P0DOY2|IGLC2_HUMAN;sp|P0CF74|IGLC6_HUMAN	NA	NA	NA	NA	NA	NA	NA	NA	-0.427991	0.0384234	NA	NA	-0.415975	0.163703
12	sp|P15169|CBPN_HUMAN	-0.51392	0.175616	-0.578699	0.230406	-0.287955	0.563343	-0.209296	0.61963	-0.938858	0.0406489	-0.324888	0.540194	NA	NA
13	sp|P03952|KLKB1_HUMAN	-0.493284	0.0774929	-0.260452	0.333835	-0.806737	0.0259591	-0.385743	0.186316	-0.638663	0.0416704	-0.238559	0.410975	-0.146979	0.760364
14	sp|O75882|ATRN_HUMAN	-0.216813	0.561658	0.214594	0.597525	NA	NA	NA	NA	-1.34746	0.0554097	0.151134	0.760129	NA	NA
15	sp|Q14520|HABP2_HUMAN	-0.0839569	0.811242	0.044996	0.899306	NA	NA	NA	NA	-0.568078	0.0668511	-1.54885	0.133328	NA	NA
16	sp|P19823|ITIH2_HUMAN	-0.319794	0.156791	-0.156471	0.524049	0.0548036	0.878025	-0.336577	0.174533	-0.466777	0.0690042	-0.389953	0.249762	-0.465381	0.108257
17	sp|P07358|CO8B_HUMAN	-0.144597	0.561447	-0.00921984	0.980034	-0.726512	0.150755	-0.526789	0.292528	-0.580632	0.0736687	-0.0592022	0.861746	NA	NA
18	sp|P08185|CBG_HUMAN	-0.13422	0.696084	-0.277591	0.393247	NA	NA	NA	NA	-0.473377	0.0780059	-0.689587	0.266176	NA	NA
19	sp|P00748|FA12_HUMAN	0.0347326	0.906704	-0.138984	0.73673	-0.296913	0.569063	0.00864391	0.983721	-0.792639	0.0852914	0.221334	0.636238	NA	NA
20	sp|P49908|SEPP1_HUMAN	0.107303	0.811113	NA	NA	NA	NA	NA	NA	-0.728872	0.0950736	NA	NA	NA	NA
21	sp|P02787|TRFE_HUMAN	-0.0501041	0.753084	0.0751033	0.764642	-0.146231	0.522216	-0.264468	0.259625	-0.334358	0.0985548	-0.0200562	0.935226	-0.499395	0.095048
22	sp|P01019|ANGT_HUMAN	0.00534183	0.979849	-0.273069	0.386354	-0.342205	0.381753	-0.659751	0.0520447	-0.460718	0.107722	-0.168248	0.548373	NA	NA
23	sp|P22792|CPN2_HUMAN	-0.317112	0.147992	-0.418127	0.291394	NA	NA	0.159475	0.791963	-0.719297	0.111841	-0.430471	0.288912	NA	NA
24	sp|P01031|CO5_HUMAN	0.0130795	0.946647	0.256963	0.269563	0.0822858	0.718162	-0.23873	0.529718	-0.276095	0.133867	0.173098	0.593977	-0.329726	0.443589
25	sp|P08519|APOA_HUMAN	0.0490028	0.949116	0.506496	0.496943	0.589129	0.514586	-0.777371	0.394919	1.55713	0.136465	0.931493	0.279957	0.754799	0.434413
26	sp|O95445|APOM_HUMAN	-0.139502	0.768768	-0.0717124	0.83025	-0.180753	0.621084	-0.0390643	0.935385	-0.79415	0.14239	-0.989003	0.0316986	NA	NA
27	sp|P01859|IGHG2_HUMAN	-0.317923	0.410618	-0.162039	0.640667	-0.294034	0.394411	-0.603395	0.0901584	-0.556453	0.144949	-0.0247752	0.945233	-0.644486	0.114751
28	sp|P08697|A2AP_HUMAN	0.030065	0.921999	-0.397332	0.286927	NA	NA	0.278364	0.548516	-0.788468	0.150848	0.0427336	0.903247	NA	NA
29	sp|P01876|IGHA1_HUMAN	-0.360599	0.072415	-0.289329	0.382901	-0.484289	0.0736936	-0.730052	0.0655643	-0.391562	0.156167	-0.36686	0.214887	-0.552235	0.0258992
30	sp|P00736|C1R_HUMAN	0.165167	0.433997	0.0725635	0.800302	0.209257	0.480488	-0.0956086	0.773374	-0.568431	0.169742	0.214697	0.355546	-0.139657	0.778008
31	sp|P01619|KV320_HUMAN;sp|A0A0C4DH25|KVD20_HUMAN	NA	NA	-0.476816	0.308921	-0.417888	0.174674	NA	NA	-0.33342	0.181001	NA	NA	NA	NA
32	sp|Q06033|ITIH3_HUMAN	0.937839	0.0345687	0.660573	0.245358	NA	NA	1.12695	0.0319719	-0.521366	0.188927	0.0127861	0.9757	-0.590841	0.36349
33	sp|P43652|AFAM_HUMAN	-0.545542	0.211355	-0.387615	0.237694	NA	NA	NA	NA	-0.478201	0.197918	-0.211368	0.695385	NA	NA
34	sp|P02751|FINC_HUMAN	-0.832834	0.0397091	0.118387	0.689847	-0.11595	0.645336	-0.64291	0.0285816	-0.30549	0.207308	-0.188347	0.566904	-0.695073	0.0369699
35	sp|P00747|PLMN_HUMAN	-0.218063	0.310601	-0.0165385	0.94455	-0.126338	0.487335	-0.277992	0.223271	-0.234212	0.211491	-0.00658378	0.975948	-0.656852	0.0347443
36	sp|P19827|ITIH1_HUMAN	-0.275277	0.242595	-0.146999	0.566031	-0.146292	0.592723	-0.226475	0.454188	-0.334586	0.215567	-0.179561	0.423488	-0.375867	0.222251
37	sp|P20851|C4BPB_HUMAN	0.0434185	0.927819	NA	NA	0.327512	0.440003	NA	NA	0.233994	0.219145	-0.0151044	0.973719	NA	NA
38	sp|Q03591|FHR1_HUMAN	NA	NA	0.450455	0.26547	NA	NA	NA	NA	-0.418878	0.221702	-0.66673	0.213101	NA	NA
39	sp|A0A0A0MS15|HV349_HUMAN	-0.436033	0.25421	NA	NA	NA	NA	NA	NA	-0.310109	0.223539	-0.592887	0.38915	NA	NA
40	sp|P00738|HPT_HUMAN	0.452379	0.294049	0.528926	0.156176	0.323363	0.281581	0.284563	0.511052	0.393169	0.246964	0.348358	0.254965	-0.0844248	0.836729
41	sp|P00734|THRB_HUMAN	0.108719	0.677634	0.144712	0.578434	-0.532108	0.414026	-0.527464	0.263571	-0.290152	0.247494	0.273968	0.39306	NA	NA
42	sp|P01780|HV307_HUMAN;sp|P01763|HV348_HUMAN;sp|P01762|HV311_HUMAN;sp|A0A0B4J1V1|HV321_HUMAN	NA	NA	-0.109516	0.725916	0.322834	0.49976	NA	NA	-0.624089	0.273377	0.412696	0.317395	-0.149325	0.656411
43	sp|P02746|C1QB_HUMAN	-0.0901269	0.661024	-0.216465	0.502651	-0.059295	0.882331	-0.0948333	0.724435	-0.496875	0.275024	-0.276807	0.442976	-0.609032	0.187996
44	sp|P01834|IGKC_HUMAN	-0.0578309	0.748579	-0.0301077	0.896439	-0.226504	0.28588	-0.135484	0.532282	-0.295926	0.278333	0.147422	0.538303	-0.426248	0.132631
45	sp|P04003|C4BPA_HUMAN	0.21654	0.333822	0.207607	0.470265	0.230999	0.271377	0.0360527	0.871611	0.202412	0.311313	0.333891	0.383897	-0.114068	0.728931
46	sp|P18428|LBP_HUMAN	1.15263	0.133063	0.399491	0.473624	NA	NA	NA	NA	0.532488	0.312273	0.984139	0.043357	NA	NA
47	sp|P01042|KNG1_HUMAN	-0.0461717	0.801991	-0.0141554	0.95815	-0.173893	0.339381	-0.265844	0.202937	-0.276425	0.312529	-0.184414	0.44063	-0.66399	0.0848056
48	sp|P01857|IGHG1_HUMAN	-0.115832	0.616741	0.126099	0.535861	-0.0894309	0.684232	-0.352316	0.307562	-0.255883	0.325228	0.273401	0.353361	-0.622312	0.0185892
49	sp|P01591|IGJ_HUMAN	0.286715	0.58308	0.57661	0.303104	0.408097	0.496196	NA	NA	-0.360633	0.334576	0.464324	0.282955	-0.01051	0.984632
50	sp|P05546|HEP2_HUMAN	0.0272073	0.917123	0.163364	0.644058	0.326332	0.239398	0.150323	0.734605	0.317794	0.347786	0.840611	0.34696	-0.228462	0.634501
51	sp|P25311|ZA2G_HUMAN	0.924738	0.114319	NA	NA	NA	NA	NA	NA	0.365928	0.353895	NA	NA	NA	NA
52	sp|P02774|VTDB_HUMAN	-0.146131	0.673648	-0.233035	0.568529	-0.00609279	0.983704	-0.136204	0.829017	0.37298	0.357992	0.0284346	0.944921	-0.54337	0.203515
53	sp|P02763|A1AG1_HUMAN	1.36908	0.019732	NA	NA	NA	NA	0.0835866	0.839185	0.319481	0.361122	0.0996462	0.899624	NA	NA
54	sp|P04004|VTNC_HUMAN	0.137791	0.418951	0.303728	0.200361	-0.0317157	0.8293	-0.14344	0.497522	-0.132052	0.387301	-0.0686754	0.831752	-0.209856	0.429652
55	sp|P01011|AACT_HUMAN	0.805946	0.0254013	0.43965	0.195529	0.406473	0.139181	0.100324	0.743072	0.223756	0.403179	0.282157	0.435243	0.573894	0.294088
56	sp|P01008|ANT3_HUMAN	-0.13272	0.701119	-0.105394	0.761065	-0.474685	0.387744	NA	NA	-0.237072	0.405261	-0.0720275	0.839951	NA	NA
57	sp|Q96PD5|PGRP2_HUMAN	-0.0283152	0.923792	-0.0421133	0.901768	-0.300444	0.364213	0.393121	0.238917	-0.511849	0.415908	0.461071	0.205587	NA	NA
58	sp|P10643|CO7_HUMAN	0.0682382	0.70744	0.304493	0.170435	0.0911864	0.853219	0.285178	0.526825	-0.250922	0.456137	0.107739	0.598721	-0.769577	0.177415
59	sp|Q96IY4|CBPB2_HUMAN	0.428103	0.282554	NA	NA	NA	NA	-0.194145	0.62412	-0.408369	0.458407	0.527419	0.164175	NA	NA
60	sp|P02748|CO9_HUMAN	0.64641	0.0442599	0.778222	0.0544553	0.465737	0.189738	0.746319	0.103704	0.401377	0.459265	0.876031	0.00382439	0.391027	0.332577
61	sp|P35858|ALS_HUMAN	0.263047	0.43555	-0.117249	0.767336	NA	NA	NA	NA	-0.399612	0.468168	0.0603686	0.868173	NA	NA
62	sp|P09871|C1S_HUMAN	-0.123646	0.532051	0.295518	0.361564	0.0277225	0.92544	-0.470782	0.0534964	-0.377192	0.478795	0.585073	0.0246322	-0.163254	0.732109
63	sp|P01024|CO3_HUMAN	-0.0641015	0.734408	0.254415	0.237746	0.03919	0.82781	-0.0407092	0.849794	-0.108807	0.519744	0.0875296	0.70656	-0.444794	0.146899
64	sp|P00751|CFAB_HUMAN	0.133039	0.620898	0.2459	0.311211	0.0373811	0.851612	0.183255	0.517032	-0.10718	0.528473	0.0953231	0.712906	-0.380903	0.424727
65	sp|P01009|A1AT_HUMAN	0.642772	0.0821076	0.265988	0.368728	0.235316	0.410822	-0.0067313	0.987934	0.101739	0.532452	0.543939	0.256445	0.463203	0.181333
66	sp|P05156|CFAI_HUMAN	-0.0675101	0.861629	0.0602981	0.799875	-0.0833823	0.82296	-0.203255	0.739163	0.119857	0.543975	0.608752	0.105019	NA	NA
67	sp|P04196|HRG_HUMAN	0.0274201	0.909021	0.208868	0.532268	0.200079	0.392885	-0.0403507	0.913837	0.158818	0.54469	0.0551946	0.877755	0.0764021	0.828607
68	sp|P01871|IGHM_HUMAN	0.117162	0.74468	0.316663	0.406303	0.285645	0.456823	0.290409	0.468761	-0.203317	0.556618	2.35e-05	0.999958	0.00625406	0.989301
69	sp|P04114|APOB_HUMAN	-0.119394	0.695284	0.128835	0.722586	-0.101606	0.753313	-0.130875	0.674063	-0.173375	0.561358	0.0886433	0.773759	-0.364943	0.435056
70	sp|P13671|CO6_HUMAN	0.0147247	0.945697	0.235757	0.428154	-0.509741	0.121193	-0.273508	0.484067	0.106146	0.587173	0.238333	0.332918	NA	NA
71	sp|P01861|IGHG4_HUMAN	0.244961	0.654593	0.885086	0.0797258	-0.431275	0.543826	-0.133528	0.756856	-0.251107	0.60278	1.18571	0.0712277	NA	NA
72	sp|P00739|HPTR_HUMAN	0.164063	0.589613	0.165725	0.716349	0.318111	0.406631	0.0213498	0.95567	0.358093	0.612904	-0.0875168	0.7818	-0.0760674	0.850009
73	sp|P01877|IGHA2_HUMAN	-0.422511	0.366452	0.334649	0.462538	0.0550201	0.88679	NA	NA	-0.219342	0.625377	0.183197	0.659856	0.00574025	0.992304
74	sp|P05155|IC1_HUMAN	0.357392	0.139606	0.448165	0.203159	0.435841	0.0841361	0.32831	0.214664	0.115847	0.641753	0.207074	0.531305	-0.0574704	0.849817
75	sp|P0C0L4|CO4A_HUMAN	0.170814	0.528869	0.436324	0.117754	0.699102	0.17753	NA	NA	0.233587	0.648861	0.27294	0.397158	NA	NA
76	sp|P02790|HEMO_HUMAN	0.0872659	0.670191	0.173868	0.397952	-0.0970329	0.534317	-0.290213	0.290996	0.0891233	0.65835	0.0308755	0.912533	-0.534108	0.0574326
77	sp|P06681|CO2_HUMAN	0.684721	0.0242275	0.270283	0.292004	0.00648956	0.988313	0.549315	0.332689	0.133135	0.669759	0.228536	0.360127	NA	NA
78	sp|P27918|PROP_HUMAN	-0.316286	0.38215	NA	NA	NA	NA	NA	NA	-0.13941	0.690165	NA	NA	NA	NA
79	sp|P17936|IBP3_HUMAN	-0.382431	0.482686	NA	NA	NA	NA	-0.0266742	0.92756	-0.218383	0.698419	NA	NA	NA	NA
80	sp|Q04756|HGFA_HUMAN	0.248544	0.525428	NA	NA	NA	NA	NA	NA	-0.266957	0.702834	NA	NA	NA	NA
81	sp|P02750|A2GL_HUMAN	0.163454	0.844333	NA	NA	NA	NA	NA	NA	-0.238726	0.732085	NA	NA	NA	NA
82	sp|Q14624|ITIH4_HUMAN	0.29951	0.278317	0.27316	0.356868	0.203181	0.522224	0.115952	0.710046	-0.0550714	0.733363	0.146213	0.750941	-0.940503	0.0251977
83	sp|P04217|A1BG_HUMAN	0.265778	0.283803	0.172829	0.499539	-0.107021	0.642156	0.655196	0.0954546	0.0698954	0.751038	-0.30603	0.495232	NA	NA
84	sp|P02749|APOH_HUMAN	0.0241934	0.932094	0.0718812	0.758138	-0.0164666	0.949426	NA	NA	0.0885885	0.752362	-0.0320518	0.91935	-0.581909	0.306651
85	sp|O75636|FCN3_HUMAN	0.49532	0.182909	1.07536	0.0308586	0.497428	0.186052	NA	NA	0.125861	0.770142	0.657107	0.231405	NA	NA
86	sp|P0C0L5|CO4B_HUMAN	0.0823666	0.80306	0.26124	0.33446	0.103838	0.707816	0.182331	0.535392	0.0599728	0.805169	0.486876	0.273158	-0.148627	0.684819
87	sp|P02747|C1QC_HUMAN	-0.0412198	0.835657	-0.10668	0.749412	-0.515599	0.252269	0.136299	0.615293	0.124222	0.809095	0.116075	0.634296	-0.678807	0.0861239
88	sp|P08603|CFAH_HUMAN	-0.0721884	0.744106	0.0968707	0.632254	-0.0200498	0.904176	-0.0303096	0.894833	-0.0390419	0.813741	0.0570308	0.835128	-0.358026	0.203102
89	sp|P10909|CLUS_HUMAN	0.571544	0.0378792	0.299349	0.24689	-0.517851	0.160744	-0.0399453	0.932005	-0.039737	0.838179	0.124103	0.707748	NA	NA
90	sp|P00740|FA9_HUMAN	0.134147	0.74479	-0.238784	0.589119	NA	NA	-0.46347	0.319464	-0.128532	0.85356	-0.0532687	0.912493	NA	NA
91	sp|P29622|KAIN_HUMAN	-0.17361	0.627284	NA	NA	NA	NA	-0.689794	0.0746326	0.0595633	0.854325	-0.191896	0.720405	NA	NA
92	sp|P36955|PEDF_HUMAN	0.0336176	0.886243	0.018558	0.945168	0.417159	0.392178	NA	NA	-0.08389	0.867647	0.592113	0.180003	NA	NA
93	sp|P05543|THBG_HUMAN	-0.14209	0.559917	0.818133	0.0263865	-0.821464	0.167855	NA	NA	-0.0777791	0.867978	-0.192506	0.565111	NA	NA
94	sp|P05160|F13B_HUMAN	0.666698	0.311647	NA	NA	NA	NA	NA	NA	0.0550291	0.890599	0.12293	0.787487	NA	NA
95	sp|P02760|AMBP_HUMAN	-0.0936302	0.601887	-0.0574696	0.817217	-0.288921	0.161174	-0.459502	0.0902575	-0.02915	0.901926	-0.105282	0.614197	0.0456922	0.89806
96	sp|P02745|C1QA_HUMAN	-0.0938865	0.762468	-0.111011	0.747112	-0.0323261	0.936412	-0.711781	0.140518	-0.0304409	0.927401	-0.209661	0.743695	-0.366024	0.475111
97	sp|P19652|A1AG2_HUMAN	1.46069	0.0334893	NA	NA	NA	NA	0.322594	0.654985	0.0187021	0.956483	NA	NA	NA	NA
98	sp|P07225|PROS_HUMAN	0.0977303	0.726399	0.717866	0.143327	0.135989	0.667779	-0.0401273	0.902132	-0.00611589	0.986642	0.140557	0.823136	NA	NA
99	sp|P20742|PZP_HUMAN	0.127099	0.889354	-0.292356	0.759489	NA	NA	NA	NA	0.0011605	0.998927	0.434189	0.608027	NA	NA
100	sp|P22352|GPX3_HUMAN	NA	NA	NA	NA	NA	NA	NA	NA	NA	NA	0.902301	0.0248999	NA	NA
101	sp|P01700|LV147_HUMAN;sp|P01699|LV144_HUMAN	-0.362402	0.389909	-0.0579406	0.921009	NA	NA	NA	NA	NA	NA	-0.683589	0.0290036	NA	NA
102	sp|O00533|NCHL1_HUMAN	0.217203	0.497861	NA	NA	NA	NA	NA	NA	NA	NA	0.982688	0.0294473	NA	NA
103	sp|P02675|FIBB_HUMAN	0.341562	0.730196	1.45013	0.0135052	1.05144	0.195294	NA	NA	NA	NA	1.57959	0.0472528	NA	NA
104	sp|O43866|CD5L_HUMAN	0.960548	0.181548	NA	NA	0.0762241	0.87294	NA	NA	NA	NA	1.51008	0.0772166	NA	NA
105	sp|P07359|GP1BA_HUMAN	-0.0230384	0.94594	NA	NA	NA	NA	NA	NA	NA	NA	0.709321	0.0935184	NA	NA
106	sp|P06276|CHLE_HUMAN	NA	NA	NA	NA	NA	NA	-0.626419	0.0668731	NA	NA	-0.753648	0.0963922	NA	NA
107	sp|P04275|VWF_HUMAN	0.310542	0.565599	NA	NA	0.684381	0.329159	0.391794	0.539892	NA	NA	0.707549	0.132716	0.780219	0.185085
108	sp|P55058|PLTP_HUMAN	-0.564372	0.0161293	NA	NA	NA	NA	NA	NA	NA	NA	0.7976	0.15221	NA	NA
109	sp|Q08380|LG3BP_HUMAN	0.623719	0.0595159	NA	NA	1.20289	0.0258656	0.955791	0.0365771	NA	NA	0.446381	0.1548	0.0640559	0.912104
110	sp|Q15582|BGH3_HUMAN	0.192431	0.427607	NA	NA	NA	NA	NA	NA	NA	NA	0.377777	0.201465	NA	NA
111	sp|P02679|FIBG_HUMAN	NA	NA	NA	NA	NA	NA	NA	NA	NA	NA	1.64153	0.220026	NA	NA
112	sp|P05452|TETN_HUMAN	-0.383135	0.337399	NA	NA	NA	NA	NA	NA	NA	NA	-1.0223	0.278033	NA	NA
113	sp|P0DOY3|IGLC3_HUMAN;sp|P0DOY2|IGLC2_HUMAN	-0.351136	0.0592229	-0.120075	0.551986	-0.138848	0.416863	NA	NA	NA	NA	-0.439343	0.383719	NA	NA
114	sp|P05154|IPSP_HUMAN	-0.298175	0.604125	NA	NA	NA	NA	NA	NA	NA	NA	0.543378	0.456317	NA	NA
115	sp|A0A0B4J1X5|HV374_HUMAN	NA	NA	NA	NA	NA	NA	NA	NA	NA	NA	-0.262504	0.515714	NA	NA
116	sp|P63261|ACTG_HUMAN;sp|P60709|ACTB_HUMAN;sp|P63267|ACTH_HUMAN;sp|P68133|ACTS_HUMAN;sp|P68032|ACTC_HUMAN;sp|P62736|ACTA_HUMAN	NA	NA	NA	NA	NA	NA	NA	NA	NA	NA	0.440619	0.531574	NA	NA
117	sp|Q9Y6R7|FCGBP_HUMAN	0.333661	0.624976	NA	NA	0.116178	0.843833	-0.0512828	0.924795	NA	NA	0.289751	0.617324	0.204749	0.703445
118	sp|Q9UK55|ZPI_HUMAN	0.205648	0.663308	NA	NA	NA	NA	NA	NA	NA	NA	0.234738	0.621246	NA	NA
119	sp|A0A0C4DH38|HV551_HUMAN	-0.452017	0.270545	0.432094	0.371107	NA	NA	NA	NA	NA	NA	0.326068	0.630598	NA	NA
120	sp|P43251|BTD_HUMAN	0.319766	0.507471	NA	NA	NA	NA	NA	NA	NA	NA	0.186564	0.638718	NA	NA
121	sp|P12259|FA5_HUMAN	1.26807	0.0313927	NA	NA	NA	NA	NA	NA	NA	NA	-0.251465	0.643001	NA	NA
122	sp|P04278|SHBG_HUMAN	0.407413	0.577762	NA	NA	NA	NA	NA	NA	NA	NA	0.212986	0.707239	NA	NA
123	sp|O14514|AGRB1_HUMAN	NA	NA	NA	NA	NA	NA	NA	NA	NA	NA	-0.265918	0.710245	NA	NA
124	sp|P14151|LYAM1_HUMAN	0.630581	0.0863474	NA	NA	NA	NA	NA	NA	NA	NA	0.267541	0.737982	NA	NA
125	sp|P08571|CD14_HUMAN	NA	NA	0.65859	0.210486	NA	NA	NA	NA	NA	NA	0.168879	0.761912	NA	NA
126	sp|P01764|HV323_HUMAN;sp|P0DP03|HVC05_HUMAN;sp|P01768|HV330_HUMAN	NA	NA	NA	NA	NA	NA	NA	NA	NA	NA	0.11009	0.816762	NA	NA
127	sp|P51884|LUM_HUMAN	-0.165656	0.461782	0.186352	0.651211	-1.32926	0.00987429	NA	NA	NA	NA	0.0644252	0.821183	NA	NA
128	sp|P26927|HGFL_HUMAN;sp|Q2TV78|MST1L_HUMAN	1.16059	0.0101311	NA	NA	NA	NA	NA	NA	NA	NA	0.0863359	0.828954	NA	NA
129	sp|P23142|FBLN1_HUMAN	-0.351357	0.264344	NA	NA	-0.203821	0.568317	-0.590211	0.10543	NA	NA	0.0638905	0.846313	NA	NA
130	sp|P48740|MASP1_HUMAN	NA	NA	NA	NA	NA	NA	NA	NA	NA	NA	0.124705	0.86907	NA	NA
131	sp|Q12805|FBLN3_HUMAN	NA	NA	NA	NA	NA	NA	NA	NA	NA	NA	-0.0692175	0.897221	NA	NA
132	sp|P06396|GELS_HUMAN	NA	NA	-0.414327	0.189928	-0.566873	0.111591	-0.931661	0.0124657	NA	NA	NA	NA	-1.30187	0.0145383
133	sp|P16403|H12_HUMAN;sp|P10412|H14_HUMAN;sp|P16402|H13_HUMAN	NA	NA	NA	NA	NA	NA	NA	NA	NA	NA	NA	NA	0.277483	0.325535
134	sp|P04075|ALDOA_HUMAN	NA	NA	NA	NA	NA	NA	NA	NA	NA	NA	NA	NA	0.411836	0.599448
135	sp|P06312|KV401_HUMAN	0.0105125	0.974328	NA	NA	-0.576133	0.0905759	NA	NA	NA	NA	NA	NA	NA	NA
136	sp|Q6ZQQ6|WDR87_HUMAN	NA	NA	NA	NA	-0.114132	0.821026	NA	NA	NA	NA	NA	NA	NA	NA
137	sp|A0A0B4J1V0|HV315_HUMAN	NA	NA	NA	NA	-0.0699958	0.871156	NA	NA	NA	NA	NA	NA	NA	NA
138	sp|P40692|MLH1_HUMAN	NA	NA	NA	NA	NA	NA	-1.73585	0.200868	NA	NA	NA	NA	NA	NA
139	sp|Q09666|AHNK_HUMAN	NA	NA	NA	NA	NA	NA	0.0872727	0.742896	NA	NA	NA	NA	NA	NA
140	sp|A0A0B4J1U7|HV601_HUMAN	-0.872346	0.0185279	NA	NA	NA	NA	NA	NA	NA	NA	NA	NA	NA	NA
141	sp|P80748|LV321_HUMAN	0.73241	0.0197383	NA	NA	NA	NA	NA	NA	NA	NA	NA	NA	NA	NA
142	sp|A0A075B6R2|HV404_HUMAN	-1.11219	0.0528018	NA	NA	NA	NA	NA	NA	NA	NA	NA	NA	NA	NA
143	sp|P01619|KV320_HUMAN	-0.765798	0.0662964	NA	NA	NA	NA	NA	NA	NA	NA	NA	NA	NA	NA
144	sp|A0A0B4J1X5|HV374_HUMAN;sp|P01767|HV353_HUMAN;sp|A0A0C4DH42|HV366_HUMAN	-0.352618	0.0732083	NA	NA	NA	NA	NA	NA	NA	NA	NA	NA	NA	NA
145	sp|P06331|HV434_HUMAN;sp|P01825|HV459_HUMAN;sp|P0DP08|HVD82_HUMAN;sp|P0DP06|HVD34_HUMAN;sp|A0A0C4DH41|HV461_HUMAN;sp|P01824|HV439_HUMAN	-0.37425	0.10543	NA	NA	NA	NA	NA	NA	NA	NA	NA	NA	NA	NA
146	sp|P09172|DOPO_HUMAN	-0.69946	0.141406	NA	NA	NA	NA	NA	NA	NA	NA	NA	NA	NA	NA
147	sp|P33151|CADH5_HUMAN	0.525073	0.153068	NA	NA	NA	NA	NA	NA	NA	NA	NA	NA	NA	NA
148	sp|A0A0B4J1Y9|HV372_HUMAN	-0.373333	0.268048	NA	NA	NA	NA	NA	NA	NA	NA	NA	NA	NA	NA
149	sp|P36980|FHR2_HUMAN	0.470767	0.335651	NA	NA	NA	NA	NA	NA	NA	NA	NA	NA	NA	NA
150	sp|P11597|CETP_HUMAN	-0.228671	0.517287	NA	NA	NA	NA	NA	NA	NA	NA	NA	NA	NA	NA
151	sp|P40197|GPV_HUMAN	0.375874	0.550621	NA	NA	NA	NA	NA	NA	NA	NA	NA	NA	NA	NA
152	sp|P01833|PIGR_HUMAN	0.322879	0.683582	NA	NA	NA	NA	NA	NA	NA	NA	NA	NA	NA	NA
153	sp|P04070|PROC_HUMAN	-0.16043	0.703536	NA	NA	NA	NA	NA	NA	NA	NA	NA	NA	NA	NA
154	sp|A0A0C4DH31|HV118_HUMAN;sp|P23083|HV102_HUMAN	-0.171258	0.757479	NA	NA	NA	NA	NA	NA	NA	NA	NA	NA	NA	NA
155	sp|O00391|QSOX1_HUMAN	-0.0777825	0.836081	NA	NA	NA	NA	NA	NA	NA	NA	NA	NA	NA	NA
156	sp|P63261|ACTG_HUMAN;sp|P60709|ACTB_HUMAN	-0.103211	0.861729	NA	NA	NA	NA	NA	NA	NA	NA	NA	NA	NA	NA
157	sp|Q16610|ECM1_HUMAN	-0.0462915	0.917974	NA	NA	NA	NA	NA	NA	NA	NA	NA	NA	NA	NA
158	sp|A0A0C4DH68|KV224_HUMAN;sp|A0A075B6R9|KVD24_HUMAN	-0.0546401	0.927933	NA	NA	NA	NA	NA	NA	NA	NA	NA	NA	NA	NA
159	sp|A0A0C4DH43|HV70D_HUMAN	0.0206346	0.975698	NA	NA	NA	NA	NA	NA	NA	NA	NA	NA	NA	NA
160	sp|P02753|RET4_HUMAN	0.00851753	0.989526	NA	NA	NA	NA	NA	NA	NA	NA	NA	NA	NA	NA
161	sp|P02743|SAMP_HUMAN	NA	NA	1.11638	0.0259228	NA	NA	NA	NA	NA	NA	NA	NA	NA	NA
162	sp|P01880|IGHD_HUMAN	NA	NA	-0.602716	0.48021	NA	NA	NA	NA	NA	NA	NA	NA	NA	NA

## Sheet: Healthy vs HGSOC
	Protein	logFC_AAL	P.Value_AAL	logFC_Cona	P.Value_Cona	logFC_ECA	P.Value_ECA	logFC_LPHA	P.Value_LPHA	logFC_SNA	P.Value_SNA	logFC_STL	P.Value_STL	logFC_WFA	P.Value_WFA
1	sp|P01859|IGHG2_HUMAN	0.212813	0.556148	-0.108928	0.775444	-0.113658	0.733787	0.0343513	0.916297	-1.71462	0.00806441	-0.00164502	0.996662	0.171481	0.685409
2	sp|P02765|FETUA_HUMAN	0.182833	0.439302	0.108526	0.686021	0.464974	0.0801829	0.58115	0.274113	0.604778	0.0110542	0.201954	0.559669	0.809608	0.164356
3	sp|P00742|FA10_HUMAN	0.674127	0.082978	0.267974	0.563218	NA	NA	NA	NA	1.51088	0.0204482	1.99923	0.034875	NA	NA
4	sp|P07358|CO8B_HUMAN	0.1539	0.544674	0.179445	0.61908	1.56869	0.000571011	0.24886	0.602609	0.721097	0.0205512	0.397866	0.115207	NA	NA
5	sp|P27169|PON1_HUMAN	0.261483	0.342836	0.511959	0.117384	0.299246	0.371628	-0.165759	0.792938	0.697199	0.0228488	1.3653	0.0192031	NA	NA
6	sp|P01009|A1AT_HUMAN	-0.633647	0.070282	-0.513209	0.102604	-0.513921	0.138539	-0.464878	0.372484	-0.44768	0.0258159	-0.591394	0.223788	-0.634318	0.0882128
7	sp|P15169|CBPN_HUMAN	0.15454	0.578424	0.315844	0.546143	0.214927	0.667149	0.216176	0.523966	1.04497	0.029791	0.254328	0.64019	NA	NA
8	sp|P19827|ITIH1_HUMAN	0.259102	0.265217	0.206886	0.375471	0.116528	0.659888	0.181811	0.549719	0.450298	0.0578903	0.198469	0.297736	0.279244	0.31961
9	sp|P00751|CFAB_HUMAN	0.0758252	0.727636	0.151276	0.535208	0.135038	0.518738	-0.032332	0.918198	0.334501	0.0605434	0.258189	0.244212	0.757892	0.0841208
10	sp|P10909|CLUS_HUMAN	-0.0567471	0.803003	-0.171445	0.431499	0.261018	0.493177	0.401807	0.218026	0.335519	0.0627197	0.145904	0.664131	NA	NA
11	sp|P17936|IBP3_HUMAN	0.701501	0.193517	NA	NA	NA	NA	0.0584732	0.846922	0.971018	0.0661113	NA	NA	NA	NA
12	sp|P20851|C4BPB_HUMAN	0.172163	0.681329	NA	NA	-0.0188113	0.958712	NA	NA	-0.356795	0.0670026	0.243607	0.556531	NA	NA
13	sp|P08697|A2AP_HUMAN	0.00477219	0.986783	0.372256	0.281134	NA	NA	-0.30762	0.484068	0.985959	0.0794042	0.22055	0.316229	NA	NA
14	sp|P49908|SEPP1_HUMAN	1.14563	0.00791466	NA	NA	NA	NA	NA	NA	0.736695	0.0837076	NA	NA	NA	NA
15	sp|P00747|PLMN_HUMAN	0.344992	0.0918908	0.159931	0.544108	0.261106	0.172713	0.37979	0.193751	0.329442	0.0849005	0.278534	0.211025	0.462494	0.120502
16	sp|P07357|CO8A_HUMAN	0.0273807	0.921275	0.328298	0.355789	0.0146385	0.958052	0.444	0.327362	0.688394	0.0856183	0.687529	0.105049	NA	NA
17	sp|P08603|CFAH_HUMAN	0.175831	0.34906	0.0268822	0.909659	0.0910094	0.64688	-0.129193	0.601429	0.30541	0.103768	0.228449	0.300789	0.326417	0.278109
18	sp|P00736|C1R_HUMAN	-0.259364	0.292684	-0.0270944	0.933792	-0.145164	0.593163	-0.0931197	0.743422	0.615728	0.116053	0.0795909	0.709718	-0.426124	0.532698
19	sp|P06681|CO2_HUMAN	-0.425548	0.106841	0.0314125	0.916214	0.405516	0.124631	0.190743	0.658749	0.435413	0.124774	0.232849	0.307908	NA	NA
20	sp|P01871|IGHM_HUMAN	-0.601039	0.0875671	-0.850026	0.0300252	-0.741387	0.0650774	-0.852915	0.0422879	-0.613358	0.129356	-0.380723	0.39047	-0.627661	0.19485
21	sp|O75882|ATRN_HUMAN	0.506985	0.208778	-0.836156	0.153143	NA	NA	NA	NA	0.9272	0.14239	0.441123	0.259672	NA	NA
22	sp|P19823|ITIH2_HUMAN	0.135579	0.502237	0.0902911	0.724418	-0.340648	0.281013	0.222755	0.392819	0.365947	0.142879	0.51001	0.0847145	0.343787	0.250092
23	sp|P43652|AFAM_HUMAN	0.650379	0.137109	0.408446	0.235662	NA	NA	NA	NA	0.518077	0.146417	0.34708	0.549992	NA	NA
24	sp|P02760|AMBP_HUMAN	0.200091	0.232652	0.0638294	0.789816	0.0853385	0.700705	0.0333229	0.909599	0.28543	0.154487	0.186335	0.30487	0.0930692	0.776272
25	sp|P29622|KAIN_HUMAN	0.403629	0.212031	NA	NA	NA	NA	0.33889	0.432054	0.41358	0.16774	0.114882	0.829571	NA	NA
26	sp|P01877|IGHA2_HUMAN	0.338252	0.515253	-0.205863	0.6488	-0.109406	0.798898	NA	NA	0.637309	0.18309	0.125712	0.816559	0.753435	0.137245
27	sp|P03952|KLKB1_HUMAN	0.385966	0.132651	0.171551	0.553805	0.783349	0.0332547	0.399187	0.255619	0.398363	0.225482	0.455502	0.082399	0.517506	0.267823
28	sp|P01031|CO5_HUMAN	-0.0824509	0.650333	-0.0226121	0.930962	0.0269057	0.900322	0.0957557	0.813508	0.259107	0.237122	0.182648	0.458656	0.2484	0.615826
29	sp|P01008|ANT3_HUMAN	0.150198	0.69438	0.281739	0.374356	0.581322	0.265221	NA	NA	0.341508	0.238449	0.149937	0.672794	NA	NA
30	sp|P01023|A2MG_HUMAN	0.330631	0.108253	0.0775059	0.760501	0.201576	0.302586	0.253874	0.260428	0.268892	0.238774	0.263931	0.352622	0.265092	0.281089
31	sp|P08519|APOA_HUMAN	-0.676062	0.384653	-1.11207	0.126746	-0.1547	0.858472	0.386183	0.580519	-0.900332	0.244389	-0.690404	0.428254	0.725979	0.372805
32	sp|P01019|ANGT_HUMAN	-0.153376	0.515934	0.241172	0.452131	0.342077	0.451563	0.109486	0.775018	0.308586	0.247625	0.0863523	0.797081	NA	NA
33	sp|P02763|A1AG1_HUMAN	-0.670207	0.172745	NA	NA	NA	NA	-0.145719	0.693149	-0.382131	0.251524	0.553929	0.352883	NA	NA
34	sp|P0C0L5|CO4B_HUMAN	0.163436	0.662788	-0.0713637	0.794709	0.336687	0.292971	0.03692	0.914902	0.299201	0.264091	0.247169	0.60343	0.529776	0.197008
35	sp|B9A064|IGLL5_HUMAN;sp|P0CG04|IGLC1_HUMAN	0.247441	0.299472	-0.266882	0.479764	0.14595	0.650825	NA	NA	0.270952	0.283264	0.460564	0.373082	NA	NA
36	sp|O75636|FCN3_HUMAN	0.0538213	0.854425	0.0462865	0.900699	-0.347239	0.46561	NA	NA	0.436389	0.289717	-0.0235882	0.958328	NA	NA
37	sp|O95445|APOM_HUMAN	-0.0429419	0.906867	0.259644	0.430785	0.257687	0.498565	0.34683	0.399562	0.845468	0.296891	0.668637	0.208064	NA	NA
38	sp|P02747|C1QC_HUMAN	0.0182911	0.924406	0.0505959	0.851087	0.239121	0.535949	-0.00069173	0.997682	-0.47809	0.301497	0.0343156	0.887333	0.625372	0.0679299
39	sp|A0A0A0MS15|HV349_HUMAN	0.0117191	0.971157	NA	NA	NA	NA	NA	NA	0.292457	0.308515	0.0738099	0.912636	NA	NA
40	sp|P02749|APOH_HUMAN	-0.249252	0.374192	-0.133627	0.609321	-0.642026	0.0690548	NA	NA	-0.349326	0.323606	-0.305416	0.48999	0.333264	0.525405
41	sp|P00734|THRB_HUMAN	0.253198	0.551249	0.0512232	0.858843	-0.134224	0.835894	0.34202	0.537235	0.277048	0.324265	0.0694528	0.87005	NA	NA
42	sp|Q03591|FHR1_HUMAN	NA	NA	-0.297081	0.436622	NA	NA	NA	NA	0.350937	0.360695	0.0136739	0.983415	NA	NA
43	sp|Q96PD5|PGRP2_HUMAN	0.177029	0.543369	0.0475586	0.889903	0.428943	0.28876	0.0946446	0.803542	0.585168	0.363464	0.0193537	0.93377	NA	NA
44	sp|P04114|APOB_HUMAN	0.229557	0.36832	0.0880347	0.797603	0.186938	0.51534	0.196228	0.499843	0.267644	0.370186	0.230136	0.349747	0.459942	0.275045
45	sp|P01876|IGHA1_HUMAN	0.407513	0.124153	0.088623	0.785941	0.471076	0.135666	0.381828	0.3825	0.273675	0.37519	0.410155	0.254373	0.489372	0.109738
46	sp|P07360|CO8G_HUMAN	0.561901	0.0645688	0.361314	0.333715	1.21182	0.00108581	0.10714	0.775134	0.461404	0.393541	0.212127	0.278649	NA	NA
47	sp|P04004|VTNC_HUMAN	-0.130976	0.481359	-0.211973	0.369269	0.0233054	0.896257	0.0619768	0.790613	0.144545	0.396747	0.237608	0.466742	0.0939713	0.752671
48	sp|P05160|F13B_HUMAN	0.113741	0.856293	NA	NA	NA	NA	NA	NA	-0.349816	0.398246	-0.405469	0.350356	NA	NA
49	sp|P00739|HPTR_HUMAN	-0.00688135	0.982824	0.347786	0.317235	0.0343618	0.923024	0.169529	0.686913	0.496412	0.416484	-0.0608755	0.826154	0.296603	0.448261
50	sp|P36955|PEDF_HUMAN	0.0289301	0.905618	0.105062	0.732866	-0.0836558	0.787915	NA	NA	0.353822	0.420128	-0.472311	0.112386	NA	NA
51	sp|P02745|C1QA_HUMAN	-0.206588	0.634276	-0.265774	0.455273	-0.0228484	0.945174	0.196985	0.667954	-0.285382	0.436087	0.58958	0.329544	0.328824	0.41547
52	sp|P01024|CO3_HUMAN	0.0417812	0.824153	-0.181411	0.426569	0.000635714	0.99751	0.0115044	0.961679	0.13324	0.451273	0.0724819	0.732728	0.320312	0.299819
53	sp|P00740|FA9_HUMAN	0.368562	0.361488	0.485417	0.280297	NA	NA	0.344855	0.46991	0.508809	0.456609	0.79114	0.0658051	NA	NA
54	sp|P05156|CFAI_HUMAN	-0.207544	0.62503	0.197282	0.438841	-0.0860846	0.825049	-0.149331	0.786868	0.174022	0.460954	0.0460706	0.898086	NA	NA
55	sp|P27918|PROP_HUMAN	0.509508	0.0935716	NA	NA	NA	NA	NA	NA	0.219382	0.468668	NA	NA	NA	NA
56	sp|P02748|CO9_HUMAN	-0.559572	0.124236	-0.631028	0.119049	-1.08595	0.0123565	-0.682746	0.151885	-0.542399	0.4687	-0.517668	0.0724212	-0.328174	0.447699
57	sp|P22792|CPN2_HUMAN	0.425048	0.0720696	0.071502	0.861059	NA	NA	-0.480222	0.435292	0.425915	0.47657	0.143042	0.767295	NA	NA
58	sp|P07225|PROS_HUMAN	-0.0948433	0.712926	0.10784	0.820495	0.0792231	0.832543	0.0146232	0.967568	0.263462	0.484816	-0.382994	0.495624	NA	NA
59	sp|P08185|CBG_HUMAN	0.00552955	0.985641	0.479998	0.168954	NA	NA	NA	NA	0.21132	0.486182	1.16467	0.0380676	NA	NA
60	sp|P01780|HV307_HUMAN;sp|P01763|HV348_HUMAN;sp|P01762|HV311_HUMAN;sp|A0A0B4J1V1|HV321_HUMAN	NA	NA	-0.0837485	0.783873	-0.612672	0.206676	NA	NA	0.453207	0.496746	-0.292614	0.478204	-0.177884	0.58087
61	sp|P00450|CERU_HUMAN	0.0500892	0.847218	0.181717	0.457123	NA	NA	0.612266	0.154628	0.1432	0.515121	0.32094	0.501167	NA	NA
62	sp|P00738|HPT_HUMAN	-0.299826	0.467646	-0.507053	0.174241	-0.259966	0.424253	-0.355975	0.441097	-0.207967	0.527885	-0.085399	0.792566	0.116073	0.782179
63	sp|P01011|AACT_HUMAN	-0.456342	0.168252	-0.335779	0.329231	-0.159011	0.567283	-0.147576	0.683634	-0.175066	0.533728	-0.13928	0.647471	-0.643911	0.256682
64	sp|P02751|FINC_HUMAN	0.364602	0.257471	-0.107255	0.730145	0.0751941	0.769789	0.408437	0.20808	0.157282	0.539771	0.426342	0.204557	0.456006	0.218002
65	sp|P01042|KNG1_HUMAN	0.00972923	0.956472	0.110306	0.668204	0.388363	0.0605869	0.084546	0.720025	0.164183	0.58798	0.355285	0.100382	0.390674	0.31818
66	sp|P0C0L4|CO4A_HUMAN	0.176645	0.574758	0.0756933	0.751687	0.63463	0.180552	NA	NA	0.326702	0.596155	0.282903	0.389915	NA	NA
67	sp|P05543|THBG_HUMAN	0.0368808	0.880434	0.203033	0.511854	1.35303	0.0183192	NA	NA	0.247219	0.617094	0.414018	0.251679	NA	NA
68	sp|Q14520|HABP2_HUMAN	0.0094257	0.978723	0.0984012	0.719628	NA	NA	NA	NA	0.146738	0.624759	0.782622	0.425799	NA	NA
69	sp|Q96IY4|CBPB2_HUMAN	-0.0140765	0.963987	NA	NA	NA	NA	-0.00171444	0.996926	0.275325	0.627469	0.181331	0.571326	NA	NA
70	sp|P01591|IGJ_HUMAN	-0.338552	0.492845	-0.846097	0.0678176	-0.381896	0.489961	NA	NA	-0.235573	0.642074	-0.617072	0.118184	0.161352	0.765206
71	sp|P01834|IGKC_HUMAN	0.171003	0.371533	-0.142942	0.560877	0.136811	0.578588	0.0466553	0.851937	0.110331	0.67739	-0.0556653	0.834737	0.0928348	0.757317
72	sp|P05546|HEP2_HUMAN	0.0667018	0.774404	-0.13804	0.684428	-0.422628	0.206218	-0.141756	0.745605	0.105593	0.680478	0.29069	0.777598	0.712457	0.128017
73	sp|P01861|IGHG4_HUMAN	0.158573	0.784711	-0.0218558	0.962219	0.116794	0.889857	0.425517	0.367739	0.214877	0.709057	-0.209625	0.729594	NA	NA
74	sp|P04196|HRG_HUMAN	-0.242315	0.3269	-0.374637	0.190243	-0.357885	0.164817	-0.0232554	0.949785	-0.0708138	0.749108	-0.0347887	0.926647	-0.0900824	0.802539
75	sp|P20742|PZP_HUMAN	-0.562177	0.483458	-0.167566	0.829881	NA	NA	NA	NA	-0.238022	0.75726	0.149703	0.790894	NA	NA
76	sp|P02671|FIBA_HUMAN	0.750258	0.507995	0.897828	0.335226	1.1285	0.274834	0.154329	0.865053	-0.350093	0.772004	0.809155	0.436531	NA	NA
77	sp|P13671|CO6_HUMAN	0.135731	0.534476	-0.20175	0.473424	-0.00178218	0.996884	0.0955503	0.831877	-0.0611593	0.780124	0.19982	0.30364	NA	NA
78	sp|Q14624|ITIH4_HUMAN	-0.294512	0.283734	-0.162065	0.536723	-0.0455085	0.837765	-0.607735	0.134769	0.0429506	0.79391	0.0679523	0.845062	0.0761639	0.888729
79	sp|P0DOY3|IGLC3_HUMAN;sp|P0DOY2|IGLC2_HUMAN;sp|P0CF74|IGLC6_HUMAN	NA	NA	NA	NA	NA	NA	NA	NA	0.0623734	0.796675	NA	NA	0.159349	0.583351
80	sp|P35858|ALS_HUMAN	-0.0298932	0.920173	0.0752313	0.830036	NA	NA	NA	NA	0.127621	0.802686	0.219906	0.501825	NA	NA
81	sp|P02790|HEMO_HUMAN	0.0524758	0.774748	-0.0661638	0.764296	0.0484225	0.789622	0.337544	0.222305	-0.0537508	0.802947	0.234905	0.380473	0.327566	0.271247
82	sp|P19652|A1AG2_HUMAN	-0.758255	0.295393	NA	NA	NA	NA	-0.979437	0.134043	0.0965889	0.813753	NA	NA	NA	NA
83	sp|P10643|CO7_HUMAN	0.0263068	0.903083	-0.351537	0.184903	-0.467753	0.301085	0.0559622	0.914228	-0.0800544	0.840111	-0.0179513	0.937561	0.110767	0.824184
84	sp|P00748|FA12_HUMAN	-0.193731	0.636021	-0.061448	0.925031	-0.107333	0.869722	-0.277262	0.511439	-0.153779	0.840463	-0.371716	0.527869	NA	NA
85	sp|P04003|C4BPA_HUMAN	-0.0847449	0.710495	-0.0948463	0.748261	-0.0279886	0.894917	0.107033	0.717582	-0.0386214	0.843366	0.193841	0.512759	0.280244	0.371417
86	sp|P09871|C1S_HUMAN	-0.124488	0.59813	-0.26918	0.410815	-0.506046	0.210051	-0.179636	0.59923	0.0975994	0.8474	-0.133589	0.643678	-0.0630152	0.887616
87	sp|P01857|IGHG1_HUMAN	0.0286747	0.88496	-0.474762	0.0346095	-0.112872	0.640147	0.0137643	0.970777	0.0560666	0.850959	-0.18281	0.513351	0.207377	0.440369
88	sp|P02787|TRFE_HUMAN	-0.25793	0.301355	-0.350672	0.165385	-0.311738	0.263979	-0.239582	0.479271	0.0385038	0.855683	-0.103519	0.738843	-0.0669813	0.837708
89	sp|P04217|A1BG_HUMAN	-0.180926	0.418412	-0.144472	0.579103	0.0319071	0.890797	-0.231831	0.589152	0.0411286	0.859308	0.15634	0.741031	NA	NA
90	sp|P01619|KV320_HUMAN;sp|A0A0C4DH25|KVD20_HUMAN	NA	NA	0.0135576	0.973472	-0.384908	0.267827	NA	NA	0.0392637	0.881302	NA	NA	NA	NA
91	sp|P01860|IGHG3_HUMAN	-0.348376	0.185645	-0.486084	0.0914028	-0.234786	0.310231	-0.149316	0.586269	-0.0342597	0.886656	0.23668	0.517352	0.275683	0.367538
92	sp|P18428|LBP_HUMAN	-0.502708	0.280399	-0.648226	0.180481	NA	NA	NA	NA	-0.0670229	0.888607	-0.739329	0.140244	NA	NA
93	sp|P25311|ZA2G_HUMAN	-0.317668	0.522871	NA	NA	NA	NA	NA	NA	-0.054226	0.889686	NA	NA	NA	NA
94	sp|Q04756|HGFA_HUMAN	-0.596299	0.128674	NA	NA	NA	NA	NA	NA	0.0859123	0.896406	NA	NA	NA	NA
95	sp|P05155|IC1_HUMAN	-0.22541	0.298099	-0.273698	0.369017	-0.36005	0.142093	-0.180013	0.519638	0.0267421	0.905434	0.038356	0.89309	-0.205441	0.547802
96	sp|P02750|A2GL_HUMAN	-0.241602	0.763534	NA	NA	NA	NA	NA	NA	0.0123135	0.985014	NA	NA	NA	NA
97	sp|P02746|C1QB_HUMAN	0.0289855	0.882002	0.0108558	0.972364	0.0151229	0.963073	-0.131005	0.749882	-0.00592357	0.990337	0.400565	0.254436	0.266897	0.478927
98	sp|P02774|VTDB_HUMAN	0.121898	0.718666	0.0655454	0.871629	-0.297784	0.374808	0.12976	0.838902	0.00407495	0.99061	0.0174326	0.967164	0.400572	0.323673
99	sp|Q06033|ITIH3_HUMAN	-0.799227	0.122231	-0.0519606	0.918448	NA	NA	-0.671073	0.121526	-0.000396982	0.99944	-0.00874352	0.9839	0.141204	0.829177
100	sp|P06276|CHLE_HUMAN	NA	NA	NA	NA	NA	NA	0.595598	0.0837198	NA	NA	1.23589	0.00746373	NA	NA
101	sp|O43866|CD5L_HUMAN	-0.664144	0.256642	NA	NA	-0.804114	0.13887	NA	NA	NA	NA	-1.94283	0.0166704	NA	NA
102	sp|P63261|ACTG_HUMAN;sp|P60709|ACTB_HUMAN;sp|P63267|ACTH_HUMAN;sp|P68133|ACTS_HUMAN;sp|P68032|ACTC_HUMAN;sp|P62736|ACTA_HUMAN	NA	NA	NA	NA	NA	NA	NA	NA	NA	NA	1.67016	0.0472686	NA	NA
103	sp|P23142|FBLN1_HUMAN	0.65634	0.0515019	NA	NA	0.404299	0.396807	-0.00715676	0.984029	NA	NA	0.533887	0.0769793	NA	NA
104	sp|P01764|HV323_HUMAN;sp|P0DP03|HVC05_HUMAN;sp|P01768|HV330_HUMAN	NA	NA	NA	NA	NA	NA	NA	NA	NA	NA	-1.2362	0.0879569	NA	NA
105	sp|P12259|FA5_HUMAN	-0.287359	0.522011	NA	NA	NA	NA	NA	NA	NA	NA	0.846403	0.0899235	NA	NA
106	sp|P14151|LYAM1_HUMAN	-0.670064	0.274213	NA	NA	NA	NA	NA	NA	NA	NA	1.14963	0.0947709	NA	NA
107	sp|O00533|NCHL1_HUMAN	-0.179001	0.392013	NA	NA	NA	NA	NA	NA	NA	NA	-0.615207	0.137987	NA	NA
108	sp|Q15582|BGH3_HUMAN	-0.280305	0.271716	NA	NA	NA	NA	NA	NA	NA	NA	0.427048	0.156559	NA	NA
109	sp|A0A0C4DH38|HV551_HUMAN	-0.165118	0.694573	-1.20353	0.00669767	NA	NA	NA	NA	NA	NA	-0.852968	0.241857	NA	NA
110	sp|P05154|IPSP_HUMAN	0.621515	0.295061	NA	NA	NA	NA	NA	NA	NA	NA	-0.715195	0.256612	NA	NA
111	sp|P01700|LV147_HUMAN;sp|P01699|LV144_HUMAN	-0.138235	0.713796	-0.319505	0.556737	NA	NA	NA	NA	NA	NA	0.39619	0.289905	NA	NA
112	sp|Q9UK55|ZPI_HUMAN	0.360078	0.416372	NA	NA	NA	NA	NA	NA	NA	NA	0.47778	0.329703	NA	NA
113	sp|A0A0B4J1X5|HV374_HUMAN	NA	NA	NA	NA	NA	NA	NA	NA	NA	NA	0.338172	0.437988	NA	NA
114	sp|P04278|SHBG_HUMAN	-0.755571	0.111576	NA	NA	NA	NA	NA	NA	NA	NA	-0.414623	0.439933	NA	NA
115	sp|P08571|CD14_HUMAN	NA	NA	-0.378919	0.414186	NA	NA	NA	NA	NA	NA	-0.394593	0.478068	NA	NA
116	sp|P26927|HGFL_HUMAN;sp|Q2TV78|MST1L_HUMAN	0.313542	0.404245	NA	NA	NA	NA	NA	NA	NA	NA	0.271549	0.487689	NA	NA
117	sp|P51884|LUM_HUMAN	-0.00339738	0.986119	0.328092	0.423936	1.64538	0.00179022	NA	NA	NA	NA	0.168734	0.512511	NA	NA
118	sp|P02675|FIBB_HUMAN	0.790398	0.487119	-0.496168	0.656459	-0.0889923	0.943504	NA	NA	NA	NA	0.805391	0.543181	NA	NA
119	sp|P48740|MASP1_HUMAN	NA	NA	NA	NA	NA	NA	NA	NA	NA	NA	0.520421	0.558915	NA	NA
120	sp|P04275|VWF_HUMAN	-0.442029	0.332507	NA	NA	-0.588288	0.347075	-0.263871	0.585054	NA	NA	-0.268841	0.561999	-0.84621	0.126437
121	sp|O14514|AGRB1_HUMAN	NA	NA	NA	NA	NA	NA	NA	NA	NA	NA	-0.349584	0.602436	NA	NA
122	sp|P22352|GPX3_HUMAN	NA	NA	NA	NA	NA	NA	NA	NA	NA	NA	0.159387	0.615791	NA	NA
123	sp|Q9Y6R7|FCGBP_HUMAN	-0.177694	0.836104	NA	NA	-0.0351063	0.965754	-0.0931266	0.83368	NA	NA	0.246883	0.675903	-0.268296	0.62743
124	sp|Q08380|LG3BP_HUMAN	-0.888664	0.0270378	NA	NA	-1.22729	0.0484568	-0.47251	0.222308	NA	NA	-0.0942603	0.777746	-0.931068	0.0798777
125	sp|P07359|GP1BA_HUMAN	0.186995	0.623127	NA	NA	NA	NA	NA	NA	NA	NA	0.0889334	0.805737	NA	NA
126	sp|P55058|PLTP_HUMAN	-0.208436	0.679619	NA	NA	NA	NA	NA	NA	NA	NA	-0.0622494	0.850306	NA	NA
127	sp|P05452|TETN_HUMAN	0.981229	0.0321803	NA	NA	NA	NA	NA	NA	NA	NA	0.0673973	0.923336	NA	NA
128	sp|P43251|BTD_HUMAN	0.166661	0.636806	NA	NA	NA	NA	NA	NA	NA	NA	0.0242654	0.951165	NA	NA
129	sp|P02679|FIBG_HUMAN	NA	NA	NA	NA	NA	NA	NA	NA	NA	NA	0.0502523	0.9744	NA	NA
130	sp|Q12805|FBLN3_HUMAN	NA	NA	NA	NA	NA	NA	NA	NA	NA	NA	-0.0182693	0.976317	NA	NA
131	sp|P0DOY3|IGLC3_HUMAN;sp|P0DOY2|IGLC2_HUMAN	0.0553102	0.79944	-0.171149	0.464052	-0.158533	0.458887	NA	NA	NA	NA	-0.00867217	0.989558	NA	NA
132	sp|P04075|ALDOA_HUMAN	NA	NA	NA	NA	NA	NA	NA	NA	NA	NA	NA	NA	0.886224	0.134969
133	sp|P06396|GELS_HUMAN	NA	NA	0.325193	0.305822	0.264059	0.480117	0.263854	0.566137	NA	NA	NA	NA	0.725673	0.149581
134	sp|P16403|H12_HUMAN;sp|P10412|H14_HUMAN;sp|P16402|H13_HUMAN	NA	NA	NA	NA	NA	NA	NA	NA	NA	NA	NA	NA	-0.129116	0.617116
135	sp|P06312|KV401_HUMAN	-0.067678	0.776671	NA	NA	-0.100928	0.768231	NA	NA	NA	NA	NA	NA	NA	NA
136	sp|Q6ZQQ6|WDR87_HUMAN	NA	NA	NA	NA	0.115921	0.818845	NA	NA	NA	NA	NA	NA	NA	NA
137	sp|A0A0B4J1V0|HV315_HUMAN	NA	NA	NA	NA	0.0489231	0.915777	NA	NA	NA	NA	NA	NA	NA	NA
138	sp|P40692|MLH1_HUMAN	NA	NA	NA	NA	NA	NA	1.35183	0.30703	NA	NA	NA	NA	NA	NA
139	sp|Q09666|AHNK_HUMAN	NA	NA	NA	NA	NA	NA	-0.111202	0.702218	NA	NA	NA	NA	NA	NA
140	sp|P80748|LV321_HUMAN	-0.739225	0.06725	NA	NA	NA	NA	NA	NA	NA	NA	NA	NA	NA	NA
141	sp|P40197|GPV_HUMAN	-0.835468	0.118275	NA	NA	NA	NA	NA	NA	NA	NA	NA	NA	NA	NA
142	sp|P63261|ACTG_HUMAN;sp|P60709|ACTB_HUMAN	1.05521	0.15164	NA	NA	NA	NA	NA	NA	NA	NA	NA	NA	NA	NA
143	sp|A0A0C4DH68|KV224_HUMAN;sp|A0A075B6R9|KVD24_HUMAN	-0.872858	0.180532	NA	NA	NA	NA	NA	NA	NA	NA	NA	NA	NA	NA
144	sp|P11597|CETP_HUMAN	0.454762	0.215369	NA	NA	NA	NA	NA	NA	NA	NA	NA	NA	NA	NA
145	sp|A0A0B4J1X5|HV374_HUMAN;sp|P01767|HV353_HUMAN;sp|A0A0C4DH42|HV366_HUMAN	0.245383	0.271606	NA	NA	NA	NA	NA	NA	NA	NA	NA	NA	NA	NA
146	sp|A0A075B6R2|HV404_HUMAN	0.496497	0.276952	NA	NA	NA	NA	NA	NA	NA	NA	NA	NA	NA	NA
147	sp|O00391|QSOX1_HUMAN	0.42092	0.288729	NA	NA	NA	NA	NA	NA	NA	NA	NA	NA	NA	NA
148	sp|P09172|DOPO_HUMAN	-0.382676	0.369893	NA	NA	NA	NA	NA	NA	NA	NA	NA	NA	NA	NA
149	sp|A0A0B4J1U7|HV601_HUMAN	0.310108	0.426396	NA	NA	NA	NA	NA	NA	NA	NA	NA	NA	NA	NA
150	sp|P36980|FHR2_HUMAN	-0.503899	0.427068	NA	NA	NA	NA	NA	NA	NA	NA	NA	NA	NA	NA
151	sp|P01833|PIGR_HUMAN	-0.704123	0.430582	NA	NA	NA	NA	NA	NA	NA	NA	NA	NA	NA	NA
152	sp|P04070|PROC_HUMAN	0.352335	0.449352	NA	NA	NA	NA	NA	NA	NA	NA	NA	NA	NA	NA
153	sp|A0A0B4J1Y9|HV372_HUMAN	0.2253	0.517992	NA	NA	NA	NA	NA	NA	NA	NA	NA	NA	NA	NA
154	sp|P33151|CADH5_HUMAN	0.270303	0.555078	NA	NA	NA	NA	NA	NA	NA	NA	NA	NA	NA	NA
155	sp|A0A0C4DH31|HV118_HUMAN;sp|P23083|HV102_HUMAN	0.251326	0.60184	NA	NA	NA	NA	NA	NA	NA	NA	NA	NA	NA	NA
156	sp|Q16610|ECM1_HUMAN	0.216136	0.620469	NA	NA	NA	NA	NA	NA	NA	NA	NA	NA	NA	NA
157	sp|P06331|HV434_HUMAN;sp|P01825|HV459_HUMAN;sp|P0DP08|HVD82_HUMAN;sp|P0DP06|HVD34_HUMAN;sp|A0A0C4DH41|HV461_HUMAN;sp|P01824|HV439_HUMAN	-0.123199	0.632002	NA	NA	NA	NA	NA	NA	NA	NA	NA	NA	NA	NA
158	sp|A0A0C4DH43|HV70D_HUMAN	0.31445	0.636394	NA	NA	NA	NA	NA	NA	NA	NA	NA	NA	NA	NA
159	sp|P01619|KV320_HUMAN	-0.160854	0.73836	NA	NA	NA	NA	NA	NA	NA	NA	NA	NA	NA	NA
160	sp|P02753|RET4_HUMAN	0.121398	0.84986	NA	NA	NA	NA	NA	NA	NA	NA	NA	NA	NA	NA
161	sp|P01880|IGHD_HUMAN	NA	NA	1.06101	0.120025	NA	NA	NA	NA	NA	NA	NA	NA	NA	NA
162	sp|P02743|SAMP_HUMAN	NA	NA	-0.653722	0.148218	NA	NA	NA	NA	NA	NA	NA	NA	NA	NA
