# Supplementary material for: Discovery and validation of serum glycoprotein biomarkers for high grade serous ovarian cancer
Source: Proteomics Clin Appl. 2023 Jun 1;17(4):2200114. doi: 10.1002/prca.202200114 (PMC7615076; doi:10.1002/prca.202200114)
Supplement: Supplementary file 4 — Supplementary information [file PRCA-17-2200114-s007.xlsx]

## Sheet: File Overview
Supplementary Table S6. AOCS Cohort LeMBA-MRM-MS data.
Lectin magnetic bead array (LeMBA)-coupled MRM-MS was conducted on selected serum samples from AOCS cohort (see Table S2).
The mass spectrometry peak area for all transitions measured for our target protein candidate biomarkers for all three selected lectins has been detailed out.
The results for each lectin has been provided on a separate sheet in this workbook.
AAL lectin (orange tab)
SNA lectin (green tab)
STL lectin (blue tab)
The following data has been provided in all lectin sheets:
Column A	Peptide	The measured peptide for a target candidate peotein biomarer
Column B	Protein	The target candidate protein biomarker
Column C	Replicate	Sample name
Column D	Precursor m/z	Peptide precursor mass/charge value
Column E	Precursor charge	Peptide precusor charge
Column F	Product m/z	mass/charge value for a measured transition for a particular peptide
Column G	Product charge	Fragment ion charge
Column H	Fragment ion	Measured fragment ion
Column I	Retention time	Measured retention time for a particular peptide and its associated transitions.
Column J	Area	Measured mass spectrometry peak area for each peptide transition.
Column K	Backgorund	Measured mass spectrometry background signal
Column L	Peak rank	Measured transition rank as assigned on Skyline.

## Sheet: AAL
Peptide	Protein	Replicate	Precursor Mz	Precursor Charge	Product Mz	Product Charge	Fragment Ion	Retention Time	Area	Background	Peak Rank
EHLVQATPENLQEAR	sp|Q06033|ITIH3_HUMAN	SIS peptide 1	578.964	3	956.48	1	y8	8.66	2	432	3
EHLVQATPENLQEAR	sp|Q06033|ITIH3_HUMAN	SIS peptide 2	578.964	3	956.48	1	y8	9.51	0	264	4
EHLVQATPENLQEAR	sp|Q06033|ITIH3_HUMAN	SIS peptide 3	578.964	3	956.48	1	y8	8.66	11	170	2
EHLVQATPENLQEAR	sp|Q06033|ITIH3_HUMAN	SIS peptide 4	578.964	3	956.48	1	y8	9.39	0	362	4
EHLVQATPENLQEAR	sp|Q06033|ITIH3_HUMAN	SIS peptide 5	578.964	3	956.48	1	y8	9.01	1	384	3
EHLVQATPENLQEAR	sp|Q06033|ITIH3_HUMAN	AAL A1	578.964	3	956.48	1	y8	9.09	38887	1066	1
EHLVQATPENLQEAR	sp|Q06033|ITIH3_HUMAN	AAL A10	578.964	3	956.48	1	y8	9.09	61489	1202	1
EHLVQATPENLQEAR	sp|Q06033|ITIH3_HUMAN	AAL A11	578.964	3	956.48	1	y8	9.08	15851	780	1
EHLVQATPENLQEAR	sp|Q06033|ITIH3_HUMAN	AAL A12	578.964	3	956.48	1	y8	9.07	5800	667	1
EHLVQATPENLQEAR	sp|Q06033|ITIH3_HUMAN	AAL A2	578.964	3	956.48	1	y8	9.08	61355	1380	1
EHLVQATPENLQEAR	sp|Q06033|ITIH3_HUMAN	AAL A3	578.964	3	956.48	1	y8	9.09	56247	1745	1
EHLVQATPENLQEAR	sp|Q06033|ITIH3_HUMAN	AAL A4	578.964	3	956.48	1	y8	9.09	52221	820	1
EHLVQATPENLQEAR	sp|Q06033|ITIH3_HUMAN	AAL A5	578.964	3	956.48	1	y8	9.09	49550	1106	1
EHLVQATPENLQEAR	sp|Q06033|ITIH3_HUMAN	AAL A6	578.964	3	956.48	1	y8	9.1	51851	1015	1
EHLVQATPENLQEAR	sp|Q06033|ITIH3_HUMAN	AAL A7	578.964	3	956.48	1	y8	9.09	37257	897	1
EHLVQATPENLQEAR	sp|Q06033|ITIH3_HUMAN	AAL A8	578.964	3	956.48	1	y8	9.1	47638	1193	1
EHLVQATPENLQEAR	sp|Q06033|ITIH3_HUMAN	AAL A9	578.964	3	956.48	1	y8	9.07	54652	1326	1
EHLVQATPENLQEAR	sp|Q06033|ITIH3_HUMAN	AAL B1	578.964	3	956.48	1	y8	9.08	61532	1999	1
EHLVQATPENLQEAR	sp|Q06033|ITIH3_HUMAN	AAL B10	578.964	3	956.48	1	y8	9.08	26556	603	1
EHLVQATPENLQEAR	sp|Q06033|ITIH3_HUMAN	AAL B11	578.964	3	956.48	1	y8	9.09	38127	1025	1
EHLVQATPENLQEAR	sp|Q06033|ITIH3_HUMAN	AAL B12	578.964	3	956.48	1	y8	9.09	41293	1129	1
EHLVQATPENLQEAR	sp|Q06033|ITIH3_HUMAN	AAL B2	578.964	3	956.48	1	y8	9.09	77757	1403	1
EHLVQATPENLQEAR	sp|Q06033|ITIH3_HUMAN	AAL B3	578.964	3	956.48	1	y8	9.09	55132	1606	1
EHLVQATPENLQEAR	sp|Q06033|ITIH3_HUMAN	AAL B4	578.964	3	956.48	1	y8	9.07	47376	848	1
EHLVQATPENLQEAR	sp|Q06033|ITIH3_HUMAN	AAL B5	578.964	3	956.48	1	y8	9.07	38243	679	1
EHLVQATPENLQEAR	sp|Q06033|ITIH3_HUMAN	AAL B6	578.964	3	956.48	1	y8	9.1	30527	1006	1
EHLVQATPENLQEAR	sp|Q06033|ITIH3_HUMAN	AAL B7	578.964	3	956.48	1	y8	9.09	63920	1074	1
EHLVQATPENLQEAR	sp|Q06033|ITIH3_HUMAN	AAL B8	578.964	3	956.48	1	y8	9.08	35985	928	1
EHLVQATPENLQEAR	sp|Q06033|ITIH3_HUMAN	AAL B9	578.964	3	956.48	1	y8	9.06	18657	851	1
EHLVQATPENLQEAR	sp|Q06033|ITIH3_HUMAN	AAL C1	578.964	3	956.48	1	y8	9.09	62973	1803	1
EHLVQATPENLQEAR	sp|Q06033|ITIH3_HUMAN	AAL C10	578.964	3	956.48	1	y8	9.07	23968	866	1
EHLVQATPENLQEAR	sp|Q06033|ITIH3_HUMAN	AAL C11	578.964	3	956.48	1	y8	9.08	55770	1459	1
EHLVQATPENLQEAR	sp|Q06033|ITIH3_HUMAN	AAL C12	578.964	3	956.48	1	y8	9.09	1475	631	1
EHLVQATPENLQEAR	sp|Q06033|ITIH3_HUMAN	AAL C2	578.964	3	956.48	1	y8	9.09	66109	1484	1
EHLVQATPENLQEAR	sp|Q06033|ITIH3_HUMAN	AAL C3	578.964	3	956.48	1	y8	9.08	64032	1103	1
EHLVQATPENLQEAR	sp|Q06033|ITIH3_HUMAN	AAL C4	578.964	3	956.48	1	y8	9.1	91024	1783	1
EHLVQATPENLQEAR	sp|Q06033|ITIH3_HUMAN	AAL C5	578.964	3	956.48	1	y8	9.08	40253	790	1
EHLVQATPENLQEAR	sp|Q06033|ITIH3_HUMAN	AAL C6	578.964	3	956.48	1	y8	9.1	50348	1182	1
EHLVQATPENLQEAR	sp|Q06033|ITIH3_HUMAN	AAL C7	578.964	3	956.48	1	y8	9.09	68771	1063	1
EHLVQATPENLQEAR	sp|Q06033|ITIH3_HUMAN	AAL C8	578.964	3	956.48	1	y8	9.06	16441	921	1
EHLVQATPENLQEAR	sp|Q06033|ITIH3_HUMAN	AAL C9	578.964	3	956.48	1	y8	9.09	60847	1589	1
EHLVQATPENLQEAR	sp|Q06033|ITIH3_HUMAN	AAL D1	578.964	3	956.48	1	y8	9.07	51394	902	1
EHLVQATPENLQEAR	sp|Q06033|ITIH3_HUMAN	AAL D10	578.964	3	956.48	1	y8	9.07	42039	949	1
EHLVQATPENLQEAR	sp|Q06033|ITIH3_HUMAN	AAL D11	578.964	3	956.48	1	y8	9.09	27052	1137	1
EHLVQATPENLQEAR	sp|Q06033|ITIH3_HUMAN	AAL D12	578.964	3	956.48	1	y8	9.08	11545	783	1
EHLVQATPENLQEAR	sp|Q06033|ITIH3_HUMAN	AAL D2	578.964	3	956.48	1	y8	9.07	47839	1677	1
EHLVQATPENLQEAR	sp|Q06033|ITIH3_HUMAN	AAL D3	578.964	3	956.48	1	y8	9.08	38484	1045	1
EHLVQATPENLQEAR	sp|Q06033|ITIH3_HUMAN	AAL D4	578.964	3	956.48	1	y8	9.08	48938	896	1
EHLVQATPENLQEAR	sp|Q06033|ITIH3_HUMAN	AAL D5	578.964	3	956.48	1	y8	9.09	44881	979	1
EHLVQATPENLQEAR	sp|Q06033|ITIH3_HUMAN	AAL D6	578.964	3	956.48	1	y8	9.08	55317	1139	1
EHLVQATPENLQEAR	sp|Q06033|ITIH3_HUMAN	AAL D7	578.964	3	956.48	1	y8	9.08	19756	700	1
EHLVQATPENLQEAR	sp|Q06033|ITIH3_HUMAN	AAL D8	578.964	3	956.48	1	y8	9.09	27074	811	1
EHLVQATPENLQEAR	sp|Q06033|ITIH3_HUMAN	AAL D9	578.964	3	956.48	1	y8	9.11	56064	924	1
EHLVQATPENLQEAR	sp|Q06033|ITIH3_HUMAN	AAL E1	578.964	3	956.48	1	y8	9.1	60139	1362	1
EHLVQATPENLQEAR	sp|Q06033|ITIH3_HUMAN	AAL E10	578.964	3	956.48	1	y8	9.09	39399	1107	1
EHLVQATPENLQEAR	sp|Q06033|ITIH3_HUMAN	AAL E11	578.964	3	956.48	1	y8	9.08	47734	1129	1
EHLVQATPENLQEAR	sp|Q06033|ITIH3_HUMAN	AAL E12	578.964	3	956.48	1	y8	9.08	68774	1952	1
EHLVQATPENLQEAR	sp|Q06033|ITIH3_HUMAN	AAL E2	578.964	3	956.48	1	y8	9.09	77405	1401	1
EHLVQATPENLQEAR	sp|Q06033|ITIH3_HUMAN	AAL E3	578.964	3	956.48	1	y8	9.07	51055	729	1
EHLVQATPENLQEAR	sp|Q06033|ITIH3_HUMAN	AAL E4	578.964	3	956.48	1	y8	9.11	57148	1345	1
EHLVQATPENLQEAR	sp|Q06033|ITIH3_HUMAN	AAL E5	578.964	3	956.48	1	y8	9.1	31879	1052	1
EHLVQATPENLQEAR	sp|Q06033|ITIH3_HUMAN	AAL E6	578.964	3	956.48	1	y8	9.08	45444	1520	1
EHLVQATPENLQEAR	sp|Q06033|ITIH3_HUMAN	AAL E7	578.964	3	956.48	1	y8	9.07	57750	1557	1
EHLVQATPENLQEAR	sp|Q06033|ITIH3_HUMAN	AAL E8	578.964	3	956.48	1	y8	9.1	68151	1637	1
EHLVQATPENLQEAR	sp|Q06033|ITIH3_HUMAN	AAL E9	578.964	3	956.48	1	y8	9.09	62872	1149	1
EHLVQATPENLQEAR	sp|Q06033|ITIH3_HUMAN	AAL F1	578.964	3	956.48	1	y8	9.09	41903	834	1
EHLVQATPENLQEAR	sp|Q06033|ITIH3_HUMAN	AAL F10	578.964	3	956.48	1	y8	9.07	34317	747	1
EHLVQATPENLQEAR	sp|Q06033|ITIH3_HUMAN	AAL F11	578.964	3	956.48	1	y8	9.07	10547	743	1
EHLVQATPENLQEAR	sp|Q06033|ITIH3_HUMAN	AAL F12	578.964	3	956.48	1	y8	9.08	59099	1625	1
EHLVQATPENLQEAR	sp|Q06033|ITIH3_HUMAN	AAL F2	578.964	3	956.48	1	y8	9.1	61758	1123	1
EHLVQATPENLQEAR	sp|Q06033|ITIH3_HUMAN	AAL F3	578.964	3	956.48	1	y8	9.1	76525	2140	1
EHLVQATPENLQEAR	sp|Q06033|ITIH3_HUMAN	AAL F4	578.964	3	956.48	1	y8	9.11	67230	1291	1
EHLVQATPENLQEAR	sp|Q06033|ITIH3_HUMAN	AAL F5	578.964	3	956.48	1	y8	9.08	40684	918	1
EHLVQATPENLQEAR	sp|Q06033|ITIH3_HUMAN	AAL F6	578.964	3	956.48	1	y8	9.09	71799	1813	1
EHLVQATPENLQEAR	sp|Q06033|ITIH3_HUMAN	AAL F7	578.964	3	956.48	1	y8	9.08	38540	961	1
EHLVQATPENLQEAR	sp|Q06033|ITIH3_HUMAN	AAL F8	578.964	3	956.48	1	y8	9.1	68665	1584	1
EHLVQATPENLQEAR	sp|Q06033|ITIH3_HUMAN	AAL F9	578.964	3	956.48	1	y8	9.08	56480	1082	1
EHLVQATPENLQEAR	sp|Q06033|ITIH3_HUMAN	AAL G1	578.964	3	956.48	1	y8	9.08	40794	753	1
EHLVQATPENLQEAR	sp|Q06033|ITIH3_HUMAN	AAL G10	578.964	3	956.48	1	y8	9.08	29794	1069	1
EHLVQATPENLQEAR	sp|Q06033|ITIH3_HUMAN	AAL G11	578.964	3	956.48	1	y8	9.07	31027	1025	1
EHLVQATPENLQEAR	sp|Q06033|ITIH3_HUMAN	AAL G12	578.964	3	956.48	1	y8	9.26	0	794	4
EHLVQATPENLQEAR	sp|Q06033|ITIH3_HUMAN	AAL G2	578.964	3	956.48	1	y8	9.07	48736	1091	1
EHLVQATPENLQEAR	sp|Q06033|ITIH3_HUMAN	AAL G3	578.964	3	956.48	1	y8	9.08	62779	1342	1
EHLVQATPENLQEAR	sp|Q06033|ITIH3_HUMAN	AAL G4	578.964	3	956.48	1	y8	9.08	57065	1151	1
EHLVQATPENLQEAR	sp|Q06033|ITIH3_HUMAN	AAL G5	578.964	3	956.48	1	y8	9.1	48158	1276	1
EHLVQATPENLQEAR	sp|Q06033|ITIH3_HUMAN	AAL G6	578.964	3	956.48	1	y8	9.07	35228	674	1
EHLVQATPENLQEAR	sp|Q06033|ITIH3_HUMAN	AAL G7	578.964	3	956.48	1	y8	9.08	49403	1660	1
EHLVQATPENLQEAR	sp|Q06033|ITIH3_HUMAN	AAL G8	578.964	3	956.48	1	y8	9.07	46330	951	1
EHLVQATPENLQEAR	sp|Q06033|ITIH3_HUMAN	AAL G9	578.964	3	956.48	1	y8	9.09	43196	898	1
EHLVQATPENLQEAR	sp|Q06033|ITIH3_HUMAN	AAL H1	578.964	3	956.48	1	y8	9.03	54431	1395	1
EHLVQATPENLQEAR	sp|Q06033|ITIH3_HUMAN	AAL H10	578.964	3	956.48	1	y8	9.08	12873	825	1
EHLVQATPENLQEAR	sp|Q06033|ITIH3_HUMAN	AAL H11	578.964	3	956.48	1	y8	9.01	0	363	4
EHLVQATPENLQEAR	sp|Q06033|ITIH3_HUMAN	AAL H12	578.964	3	956.48	1	y8	9.07	39549	886	1
EHLVQATPENLQEAR	sp|Q06033|ITIH3_HUMAN	AAL H2	578.964	3	956.48	1	y8	9.1	61203	1247	1
EHLVQATPENLQEAR	sp|Q06033|ITIH3_HUMAN	AAL H3	578.964	3	956.48	1	y8	9.09	38306	1004	1
EHLVQATPENLQEAR	sp|Q06033|ITIH3_HUMAN	AAL H4	578.964	3	956.48	1	y8	9.09	69506	1530	1
EHLVQATPENLQEAR	sp|Q06033|ITIH3_HUMAN	AAL H5	578.964	3	956.48	1	y8	9.09	50895	897	1
EHLVQATPENLQEAR	sp|Q06033|ITIH3_HUMAN	AAL H6	578.964	3	956.48	1	y8	9.08	59719	1574	1
EHLVQATPENLQEAR	sp|Q06033|ITIH3_HUMAN	AAL H7	578.964	3	956.48	1	y8	9.09	26651	1072	1
EHLVQATPENLQEAR	sp|Q06033|ITIH3_HUMAN	AAL H8	578.964	3	956.48	1	y8	9.07	43045	1055	1
EHLVQATPENLQEAR	sp|Q06033|ITIH3_HUMAN	AAL H9	578.964	3	956.48	1	y8	9.09	33919	837	1
EHLVQATPENLQEAR	sp|Q06033|ITIH3_HUMAN	SIS peptide 1	578.964	3	503.257	1	y4	8.62	103	435	1
EHLVQATPENLQEAR	sp|Q06033|ITIH3_HUMAN	SIS peptide 2	578.964	3	503.257	1	y4	9.5	33	267	2
EHLVQATPENLQEAR	sp|Q06033|ITIH3_HUMAN	SIS peptide 3	578.964	3	503.257	1	y4	8.66	22	182	1
EHLVQATPENLQEAR	sp|Q06033|ITIH3_HUMAN	SIS peptide 4	578.964	3	503.257	1	y4	9.46	54	362	1
EHLVQATPENLQEAR	sp|Q06033|ITIH3_HUMAN	SIS peptide 5	578.964	3	503.257	1	y4	8.89	8	411	2
EHLVQATPENLQEAR	sp|Q06033|ITIH3_HUMAN	AAL A1	578.964	3	503.257	1	y4	9.08	3242	868	2
EHLVQATPENLQEAR	sp|Q06033|ITIH3_HUMAN	AAL A10	578.964	3	503.257	1	y4	9.08	4734	1450	3
EHLVQATPENLQEAR	sp|Q06033|ITIH3_HUMAN	AAL A11	578.964	3	503.257	1	y4	9.06	2079	701	3
EHLVQATPENLQEAR	sp|Q06033|ITIH3_HUMAN	AAL A12	578.964	3	503.257	1	y4	9.04	556	628	3
EHLVQATPENLQEAR	sp|Q06033|ITIH3_HUMAN	AAL A2	578.964	3	503.257	1	y4	9.08	4479	1549	3
EHLVQATPENLQEAR	sp|Q06033|ITIH3_HUMAN	AAL A3	578.964	3	503.257	1	y4	9.08	3780	1182	3
EHLVQATPENLQEAR	sp|Q06033|ITIH3_HUMAN	AAL A4	578.964	3	503.257	1	y4	9.06	4167	1180	3
EHLVQATPENLQEAR	sp|Q06033|ITIH3_HUMAN	AAL A5	578.964	3	503.257	1	y4	9.07	4294	1288	3
EHLVQATPENLQEAR	sp|Q06033|ITIH3_HUMAN	AAL A6	578.964	3	503.257	1	y4	9.08	5407	940	3
EHLVQATPENLQEAR	sp|Q06033|ITIH3_HUMAN	AAL A7	578.964	3	503.257	1	y4	9.08	3375	1025	3
EHLVQATPENLQEAR	sp|Q06033|ITIH3_HUMAN	AAL A8	578.964	3	503.257	1	y4	9.09	3720	1149	3
EHLVQATPENLQEAR	sp|Q06033|ITIH3_HUMAN	AAL A9	578.964	3	503.257	1	y4	9.08	4054	1378	3
EHLVQATPENLQEAR	sp|Q06033|ITIH3_HUMAN	AAL B1	578.964	3	503.257	1	y4	9.09	4159	1405	3
EHLVQATPENLQEAR	sp|Q06033|ITIH3_HUMAN	AAL B10	578.964	3	503.257	1	y4	9.06	2094	825	3
EHLVQATPENLQEAR	sp|Q06033|ITIH3_HUMAN	AAL B11	578.964	3	503.257	1	y4	9.08	3969	813	3
EHLVQATPENLQEAR	sp|Q06033|ITIH3_HUMAN	AAL B12	578.964	3	503.257	1	y4	9.07	3489	1027	3
EHLVQATPENLQEAR	sp|Q06033|ITIH3_HUMAN	AAL B2	578.964	3	503.257	1	y4	9.08	7314	1106	3
EHLVQATPENLQEAR	sp|Q06033|ITIH3_HUMAN	AAL B3	578.964	3	503.257	1	y4	9.07	7043	1089	3
EHLVQATPENLQEAR	sp|Q06033|ITIH3_HUMAN	AAL B4	578.964	3	503.257	1	y4	9.08	5065	1009	3
EHLVQATPENLQEAR	sp|Q06033|ITIH3_HUMAN	AAL B5	578.964	3	503.257	1	y4	9.06	3561	894	3
EHLVQATPENLQEAR	sp|Q06033|ITIH3_HUMAN	AAL B6	578.964	3	503.257	1	y4	9.08	4942	938	3
EHLVQATPENLQEAR	sp|Q06033|ITIH3_HUMAN	AAL B7	578.964	3	503.257	1	y4	9.07	7259	1064	3
EHLVQATPENLQEAR	sp|Q06033|ITIH3_HUMAN	AAL B8	578.964	3	503.257	1	y4	9.07	3499	933	3
EHLVQATPENLQEAR	sp|Q06033|ITIH3_HUMAN	AAL B9	578.964	3	503.257	1	y4	9.06	2013	713	3
EHLVQATPENLQEAR	sp|Q06033|ITIH3_HUMAN	AAL C1	578.964	3	503.257	1	y4	9.07	7083	1163	3
EHLVQATPENLQEAR	sp|Q06033|ITIH3_HUMAN	AAL C10	578.964	3	503.257	1	y4	9.07	2668	971	3
EHLVQATPENLQEAR	sp|Q06033|ITIH3_HUMAN	AAL C11	578.964	3	503.257	1	y4	9.06	6465	1158	3
EHLVQATPENLQEAR	sp|Q06033|ITIH3_HUMAN	AAL C12	578.964	3	503.257	1	y4	9.02	16	581	4
EHLVQATPENLQEAR	sp|Q06033|ITIH3_HUMAN	AAL C2	578.964	3	503.257	1	y4	9.09	6808	1245	3
EHLVQATPENLQEAR	sp|Q06033|ITIH3_HUMAN	AAL C3	578.964	3	503.257	1	y4	9.07	10004	1439	3
EHLVQATPENLQEAR	sp|Q06033|ITIH3_HUMAN	AAL C4	578.964	3	503.257	1	y4	9.1	6357	1158	2
EHLVQATPENLQEAR	sp|Q06033|ITIH3_HUMAN	AAL C5	578.964	3	503.257	1	y4	9.06	5872	800	3
EHLVQATPENLQEAR	sp|Q06033|ITIH3_HUMAN	AAL C6	578.964	3	503.257	1	y4	9.1	5357	1125	2
EHLVQATPENLQEAR	sp|Q06033|ITIH3_HUMAN	AAL C7	578.964	3	503.257	1	y4	9.11	4286	620	3
EHLVQATPENLQEAR	sp|Q06033|ITIH3_HUMAN	AAL C8	578.964	3	503.257	1	y4	9.06	1561	1065	3
EHLVQATPENLQEAR	sp|Q06033|ITIH3_HUMAN	AAL C9	578.964	3	503.257	1	y4	9.08	5359	1625	2
EHLVQATPENLQEAR	sp|Q06033|ITIH3_HUMAN	AAL D1	578.964	3	503.257	1	y4	9.04	6740	1093	3
EHLVQATPENLQEAR	sp|Q06033|ITIH3_HUMAN	AAL D10	578.964	3	503.257	1	y4	9.07	3888	928	3
EHLVQATPENLQEAR	sp|Q06033|ITIH3_HUMAN	AAL D11	578.964	3	503.257	1	y4	9.07	2731	1010	3
EHLVQATPENLQEAR	sp|Q06033|ITIH3_HUMAN	AAL D12	578.964	3	503.257	1	y4	9.07	1685	714	3
EHLVQATPENLQEAR	sp|Q06033|ITIH3_HUMAN	AAL D2	578.964	3	503.257	1	y4	9.08	4330	1118	3
EHLVQATPENLQEAR	sp|Q06033|ITIH3_HUMAN	AAL D3	578.964	3	503.257	1	y4	9.06	4584	1248	3
EHLVQATPENLQEAR	sp|Q06033|ITIH3_HUMAN	AAL D4	578.964	3	503.257	1	y4	9.08	5633	1498	3
EHLVQATPENLQEAR	sp|Q06033|ITIH3_HUMAN	AAL D5	578.964	3	503.257	1	y4	9.08	4250	1251	3
EHLVQATPENLQEAR	sp|Q06033|ITIH3_HUMAN	AAL D6	578.964	3	503.257	1	y4	9.07	4687	1135	3
EHLVQATPENLQEAR	sp|Q06033|ITIH3_HUMAN	AAL D7	578.964	3	503.257	1	y4	9.08	2120	753	3
EHLVQATPENLQEAR	sp|Q06033|ITIH3_HUMAN	AAL D8	578.964	3	503.257	1	y4	9.09	3167	934	3
EHLVQATPENLQEAR	sp|Q06033|ITIH3_HUMAN	AAL D9	578.964	3	503.257	1	y4	9.09	8070	1135	2
EHLVQATPENLQEAR	sp|Q06033|ITIH3_HUMAN	AAL E1	578.964	3	503.257	1	y4	9.07	7528	1354	3
EHLVQATPENLQEAR	sp|Q06033|ITIH3_HUMAN	AAL E10	578.964	3	503.257	1	y4	9.06	4814	1155	3
EHLVQATPENLQEAR	sp|Q06033|ITIH3_HUMAN	AAL E11	578.964	3	503.257	1	y4	9.05	5765	941	3
EHLVQATPENLQEAR	sp|Q06033|ITIH3_HUMAN	AAL E12	578.964	3	503.257	1	y4	9.06	6075	1114	3
EHLVQATPENLQEAR	sp|Q06033|ITIH3_HUMAN	AAL E2	578.964	3	503.257	1	y4	9.08	8956	1455	2
EHLVQATPENLQEAR	sp|Q06033|ITIH3_HUMAN	AAL E3	578.964	3	503.257	1	y4	9.05	6947	1048	3
EHLVQATPENLQEAR	sp|Q06033|ITIH3_HUMAN	AAL E4	578.964	3	503.257	1	y4	9.1	5284	1087	3
EHLVQATPENLQEAR	sp|Q06033|ITIH3_HUMAN	AAL E5	578.964	3	503.257	1	y4	9.1	3684	803	3
EHLVQATPENLQEAR	sp|Q06033|ITIH3_HUMAN	AAL E6	578.964	3	503.257	1	y4	9.06	5710	1022	2
EHLVQATPENLQEAR	sp|Q06033|ITIH3_HUMAN	AAL E7	578.964	3	503.257	1	y4	9.06	3312	1138	3
EHLVQATPENLQEAR	sp|Q06033|ITIH3_HUMAN	AAL E8	578.964	3	503.257	1	y4	9.1	3289	1220	3
EHLVQATPENLQEAR	sp|Q06033|ITIH3_HUMAN	AAL E9	578.964	3	503.257	1	y4	9.08	4811	1309	3
EHLVQATPENLQEAR	sp|Q06033|ITIH3_HUMAN	AAL F1	578.964	3	503.257	1	y4	9.07	4816	1099	3
EHLVQATPENLQEAR	sp|Q06033|ITIH3_HUMAN	AAL F10	578.964	3	503.257	1	y4	9.05	5687	1192	3
EHLVQATPENLQEAR	sp|Q06033|ITIH3_HUMAN	AAL F11	578.964	3	503.257	1	y4	9.04	1277	646	3
EHLVQATPENLQEAR	sp|Q06033|ITIH3_HUMAN	AAL F12	578.964	3	503.257	1	y4	9.07	6723	1217	3
EHLVQATPENLQEAR	sp|Q06033|ITIH3_HUMAN	AAL F2	578.964	3	503.257	1	y4	9.09	4779	1206	3
EHLVQATPENLQEAR	sp|Q06033|ITIH3_HUMAN	AAL F3	578.964	3	503.257	1	y4	9.07	8298	1432	3
EHLVQATPENLQEAR	sp|Q06033|ITIH3_HUMAN	AAL F4	578.964	3	503.257	1	y4	9.09	10342	1483	3
EHLVQATPENLQEAR	sp|Q06033|ITIH3_HUMAN	AAL F5	578.964	3	503.257	1	y4	9.07	6658	1294	2
EHLVQATPENLQEAR	sp|Q06033|ITIH3_HUMAN	AAL F6	578.964	3	503.257	1	y4	9.08	5312	1241	3
EHLVQATPENLQEAR	sp|Q06033|ITIH3_HUMAN	AAL F7	578.964	3	503.257	1	y4	9.07	4342	1063	3
EHLVQATPENLQEAR	sp|Q06033|ITIH3_HUMAN	AAL F8	578.964	3	503.257	1	y4	9.08	9216	1356	3
EHLVQATPENLQEAR	sp|Q06033|ITIH3_HUMAN	AAL F9	578.964	3	503.257	1	y4	9.04	7217	1039	3
EHLVQATPENLQEAR	sp|Q06033|ITIH3_HUMAN	AAL G1	578.964	3	503.257	1	y4	9.06	3632	1186	3
EHLVQATPENLQEAR	sp|Q06033|ITIH3_HUMAN	AAL G10	578.964	3	503.257	1	y4	9.08	2082	760	3
EHLVQATPENLQEAR	sp|Q06033|ITIH3_HUMAN	AAL G11	578.964	3	503.257	1	y4	9.07	2896	869	3
EHLVQATPENLQEAR	sp|Q06033|ITIH3_HUMAN	AAL G12	578.964	3	503.257	1	y4	9.27	65	797	1
EHLVQATPENLQEAR	sp|Q06033|ITIH3_HUMAN	AAL G2	578.964	3	503.257	1	y4	9.06	5528	941	3
EHLVQATPENLQEAR	sp|Q06033|ITIH3_HUMAN	AAL G3	578.964	3	503.257	1	y4	9.07	4477	1067	2
EHLVQATPENLQEAR	sp|Q06033|ITIH3_HUMAN	AAL G4	578.964	3	503.257	1	y4	9.08	6543	1211	3
EHLVQATPENLQEAR	sp|Q06033|ITIH3_HUMAN	AAL G5	578.964	3	503.257	1	y4	9.07	5536	984	3
EHLVQATPENLQEAR	sp|Q06033|ITIH3_HUMAN	AAL G6	578.964	3	503.257	1	y4	9.04	4236	1056	3
EHLVQATPENLQEAR	sp|Q06033|ITIH3_HUMAN	AAL G7	578.964	3	503.257	1	y4	9.07	5591	1061	3
EHLVQATPENLQEAR	sp|Q06033|ITIH3_HUMAN	AAL G8	578.964	3	503.257	1	y4	9.04	6413	799	3
EHLVQATPENLQEAR	sp|Q06033|ITIH3_HUMAN	AAL G9	578.964	3	503.257	1	y4	9.06	4900	637	3
EHLVQATPENLQEAR	sp|Q06033|ITIH3_HUMAN	AAL H1	578.964	3	503.257	1	y4	9.02	9876	1258	3
EHLVQATPENLQEAR	sp|Q06033|ITIH3_HUMAN	AAL H10	578.964	3	503.257	1	y4	9.08	1098	777	3
EHLVQATPENLQEAR	sp|Q06033|ITIH3_HUMAN	AAL H11	578.964	3	503.257	1	y4	9.04	11	370	2
EHLVQATPENLQEAR	sp|Q06033|ITIH3_HUMAN	AAL H12	578.964	3	503.257	1	y4	9.06	4169	675	3
EHLVQATPENLQEAR	sp|Q06033|ITIH3_HUMAN	AAL H2	578.964	3	503.257	1	y4	9.09	3961	1137	3
EHLVQATPENLQEAR	sp|Q06033|ITIH3_HUMAN	AAL H3	578.964	3	503.257	1	y4	9.09	3815	1020	3
EHLVQATPENLQEAR	sp|Q06033|ITIH3_HUMAN	AAL H4	578.964	3	503.257	1	y4	9.08	6503	993	2
EHLVQATPENLQEAR	sp|Q06033|ITIH3_HUMAN	AAL H5	578.964	3	503.257	1	y4	9.07	5081	1165	3
EHLVQATPENLQEAR	sp|Q06033|ITIH3_HUMAN	AAL H6	578.964	3	503.257	1	y4	9.07	5740	1350	3
EHLVQATPENLQEAR	sp|Q06033|ITIH3_HUMAN	AAL H7	578.964	3	503.257	1	y4	9.05	2965	1165	3
EHLVQATPENLQEAR	sp|Q06033|ITIH3_HUMAN	AAL H8	578.964	3	503.257	1	y4	9.07	3952	1143	3
EHLVQATPENLQEAR	sp|Q06033|ITIH3_HUMAN	AAL H9	578.964	3	503.257	1	y4	9.05	3150	882	3
EHLVQATPENLQEAR	sp|Q06033|ITIH3_HUMAN	SIS peptide 1	578.964	3	479.261	1	b4	8.58	23	436	2
EHLVQATPENLQEAR	sp|Q06033|ITIH3_HUMAN	SIS peptide 2	578.964	3	479.261	1	b4	9.47	45	265	1
EHLVQATPENLQEAR	sp|Q06033|ITIH3_HUMAN	SIS peptide 3	578.964	3	479.261	1	b4	8.63	0	169	4
EHLVQATPENLQEAR	sp|Q06033|ITIH3_HUMAN	SIS peptide 4	578.964	3	479.261	1	b4	9.38	31	363	2
EHLVQATPENLQEAR	sp|Q06033|ITIH3_HUMAN	SIS peptide 5	578.964	3	479.261	1	b4	8.94	47	388	1
EHLVQATPENLQEAR	sp|Q06033|ITIH3_HUMAN	AAL A1	578.964	3	479.261	1	b4	9.09	2850	849	3
EHLVQATPENLQEAR	sp|Q06033|ITIH3_HUMAN	AAL A10	578.964	3	479.261	1	b4	9.08	5792	842	2
EHLVQATPENLQEAR	sp|Q06033|ITIH3_HUMAN	AAL A11	578.964	3	479.261	1	b4	9.07	2301	670	2
EHLVQATPENLQEAR	sp|Q06033|ITIH3_HUMAN	AAL A12	578.964	3	479.261	1	b4	9.06	909	602	2
EHLVQATPENLQEAR	sp|Q06033|ITIH3_HUMAN	AAL A2	578.964	3	479.261	1	b4	9.07	6203	1080	2
EHLVQATPENLQEAR	sp|Q06033|ITIH3_HUMAN	AAL A3	578.964	3	479.261	1	b4	9.09	6484	1075	2
EHLVQATPENLQEAR	sp|Q06033|ITIH3_HUMAN	AAL A4	578.964	3	479.261	1	b4	9.07	5458	868	2
EHLVQATPENLQEAR	sp|Q06033|ITIH3_HUMAN	AAL A5	578.964	3	479.261	1	b4	9.06	5520	779	2
EHLVQATPENLQEAR	sp|Q06033|ITIH3_HUMAN	AAL A6	578.964	3	479.261	1	b4	9.1	5504	880	2
EHLVQATPENLQEAR	sp|Q06033|ITIH3_HUMAN	AAL A7	578.964	3	479.261	1	b4	9.07	3418	622	2
EHLVQATPENLQEAR	sp|Q06033|ITIH3_HUMAN	AAL A8	578.964	3	479.261	1	b4	9.07	4181	657	2
EHLVQATPENLQEAR	sp|Q06033|ITIH3_HUMAN	AAL A9	578.964	3	479.261	1	b4	9.06	6052	691	2
EHLVQATPENLQEAR	sp|Q06033|ITIH3_HUMAN	AAL B1	578.964	3	479.261	1	b4	9.08	4430	562	2
EHLVQATPENLQEAR	sp|Q06033|ITIH3_HUMAN	AAL B10	578.964	3	479.261	1	b4	9.06	2992	715	2
EHLVQATPENLQEAR	sp|Q06033|ITIH3_HUMAN	AAL B11	578.964	3	479.261	1	b4	9.08	4139	920	2
EHLVQATPENLQEAR	sp|Q06033|ITIH3_HUMAN	AAL B12	578.964	3	479.261	1	b4	9.08	4115	813	2
EHLVQATPENLQEAR	sp|Q06033|ITIH3_HUMAN	AAL B2	578.964	3	479.261	1	b4	9.09	8367	903	2
EHLVQATPENLQEAR	sp|Q06033|ITIH3_HUMAN	AAL B3	578.964	3	479.261	1	b4	9.08	7280	959	2
EHLVQATPENLQEAR	sp|Q06033|ITIH3_HUMAN	AAL B4	578.964	3	479.261	1	b4	9.07	5743	912	2
EHLVQATPENLQEAR	sp|Q06033|ITIH3_HUMAN	AAL B5	578.964	3	479.261	1	b4	9.06	4797	682	2
EHLVQATPENLQEAR	sp|Q06033|ITIH3_HUMAN	AAL B6	578.964	3	479.261	1	b4	9.06	5205	667	2
EHLVQATPENLQEAR	sp|Q06033|ITIH3_HUMAN	AAL B7	578.964	3	479.261	1	b4	9.05	7745	905	2
EHLVQATPENLQEAR	sp|Q06033|ITIH3_HUMAN	AAL B8	578.964	3	479.261	1	b4	9.08	5202	823	2
EHLVQATPENLQEAR	sp|Q06033|ITIH3_HUMAN	AAL B9	578.964	3	479.261	1	b4	9.06	2849	668	2
EHLVQATPENLQEAR	sp|Q06033|ITIH3_HUMAN	AAL C1	578.964	3	479.261	1	b4	9.07	7256	834	2
EHLVQATPENLQEAR	sp|Q06033|ITIH3_HUMAN	AAL C10	578.964	3	479.261	1	b4	9.07	3703	761	2
EHLVQATPENLQEAR	sp|Q06033|ITIH3_HUMAN	AAL C11	578.964	3	479.261	1	b4	9.07	7451	795	2
EHLVQATPENLQEAR	sp|Q06033|ITIH3_HUMAN	AAL C12	578.964	3	479.261	1	b4	9.05	356	512	2
EHLVQATPENLQEAR	sp|Q06033|ITIH3_HUMAN	AAL C2	578.964	3	479.261	1	b4	9.07	7143	717	2
EHLVQATPENLQEAR	sp|Q06033|ITIH3_HUMAN	AAL C3	578.964	3	479.261	1	b4	9.05	12101	1178	2
EHLVQATPENLQEAR	sp|Q06033|ITIH3_HUMAN	AAL C4	578.964	3	479.261	1	b4	9.09	6229	833	3
EHLVQATPENLQEAR	sp|Q06033|ITIH3_HUMAN	AAL C5	578.964	3	479.261	1	b4	9.06	6343	866	2
EHLVQATPENLQEAR	sp|Q06033|ITIH3_HUMAN	AAL C6	578.964	3	479.261	1	b4	9.1	4651	846	3
EHLVQATPENLQEAR	sp|Q06033|ITIH3_HUMAN	AAL C7	578.964	3	479.261	1	b4	9.09	4846	696	2
EHLVQATPENLQEAR	sp|Q06033|ITIH3_HUMAN	AAL C8	578.964	3	479.261	1	b4	9.03	2148	645	2
EHLVQATPENLQEAR	sp|Q06033|ITIH3_HUMAN	AAL C9	578.964	3	479.261	1	b4	9.09	5036	893	3
EHLVQATPENLQEAR	sp|Q06033|ITIH3_HUMAN	AAL D1	578.964	3	479.261	1	b4	9.04	7372	860	2
EHLVQATPENLQEAR	sp|Q06033|ITIH3_HUMAN	AAL D10	578.964	3	479.261	1	b4	9.06	4186	840	2
EHLVQATPENLQEAR	sp|Q06033|ITIH3_HUMAN	AAL D11	578.964	3	479.261	1	b4	9.07	3923	681	2
EHLVQATPENLQEAR	sp|Q06033|ITIH3_HUMAN	AAL D12	578.964	3	479.261	1	b4	9.03	1696	602	2
EHLVQATPENLQEAR	sp|Q06033|ITIH3_HUMAN	AAL D2	578.964	3	479.261	1	b4	9.07	5424	884	2
EHLVQATPENLQEAR	sp|Q06033|ITIH3_HUMAN	AAL D3	578.964	3	479.261	1	b4	9.07	5485	629	2
EHLVQATPENLQEAR	sp|Q06033|ITIH3_HUMAN	AAL D4	578.964	3	479.261	1	b4	9.07	6757	765	2
EHLVQATPENLQEAR	sp|Q06033|ITIH3_HUMAN	AAL D5	578.964	3	479.261	1	b4	9.08	5036	949	2
EHLVQATPENLQEAR	sp|Q06033|ITIH3_HUMAN	AAL D6	578.964	3	479.261	1	b4	9.07	4938	728	2
EHLVQATPENLQEAR	sp|Q06033|ITIH3_HUMAN	AAL D7	578.964	3	479.261	1	b4	9.07	2622	658	2
EHLVQATPENLQEAR	sp|Q06033|ITIH3_HUMAN	AAL D8	578.964	3	479.261	1	b4	9.09	3623	709	2
EHLVQATPENLQEAR	sp|Q06033|ITIH3_HUMAN	AAL D9	578.964	3	479.261	1	b4	9.09	7258	976	3
EHLVQATPENLQEAR	sp|Q06033|ITIH3_HUMAN	AAL E1	578.964	3	479.261	1	b4	9.08	7945	796	2
EHLVQATPENLQEAR	sp|Q06033|ITIH3_HUMAN	AAL E10	578.964	3	479.261	1	b4	9.07	5711	849	2
EHLVQATPENLQEAR	sp|Q06033|ITIH3_HUMAN	AAL E11	578.964	3	479.261	1	b4	9.07	7354	760	2
EHLVQATPENLQEAR	sp|Q06033|ITIH3_HUMAN	AAL E12	578.964	3	479.261	1	b4	9.07	6766	1125	2
EHLVQATPENLQEAR	sp|Q06033|ITIH3_HUMAN	AAL E2	578.964	3	479.261	1	b4	9.08	8280	828	3
EHLVQATPENLQEAR	sp|Q06033|ITIH3_HUMAN	AAL E3	578.964	3	479.261	1	b4	9.05	8357	764	2
EHLVQATPENLQEAR	sp|Q06033|ITIH3_HUMAN	AAL E4	578.964	3	479.261	1	b4	9.11	5315	977	2
EHLVQATPENLQEAR	sp|Q06033|ITIH3_HUMAN	AAL E5	578.964	3	479.261	1	b4	9.09	3781	690	2
EHLVQATPENLQEAR	sp|Q06033|ITIH3_HUMAN	AAL E6	578.964	3	479.261	1	b4	9.05	5078	771	3
EHLVQATPENLQEAR	sp|Q06033|ITIH3_HUMAN	AAL E7	578.964	3	479.261	1	b4	9.07	3535	928	2
EHLVQATPENLQEAR	sp|Q06033|ITIH3_HUMAN	AAL E8	578.964	3	479.261	1	b4	9.1	6406	1229	2
EHLVQATPENLQEAR	sp|Q06033|ITIH3_HUMAN	AAL E9	578.964	3	479.261	1	b4	9.08	4849	846	2
EHLVQATPENLQEAR	sp|Q06033|ITIH3_HUMAN	AAL F1	578.964	3	479.261	1	b4	9.08	5606	613	2
EHLVQATPENLQEAR	sp|Q06033|ITIH3_HUMAN	AAL F10	578.964	3	479.261	1	b4	9.03	6672	777	2
EHLVQATPENLQEAR	sp|Q06033|ITIH3_HUMAN	AAL F11	578.964	3	479.261	1	b4	9.05	1485	692	2
EHLVQATPENLQEAR	sp|Q06033|ITIH3_HUMAN	AAL F12	578.964	3	479.261	1	b4	9.05	8724	1022	2
EHLVQATPENLQEAR	sp|Q06033|ITIH3_HUMAN	AAL F2	578.964	3	479.261	1	b4	9.1	4943	779	2
EHLVQATPENLQEAR	sp|Q06033|ITIH3_HUMAN	AAL F3	578.964	3	479.261	1	b4	9.07	10756	928	2
EHLVQATPENLQEAR	sp|Q06033|ITIH3_HUMAN	AAL F4	578.964	3	479.261	1	b4	9.07	11103	877	2
EHLVQATPENLQEAR	sp|Q06033|ITIH3_HUMAN	AAL F5	578.964	3	479.261	1	b4	9.04	6247	1142	3
EHLVQATPENLQEAR	sp|Q06033|ITIH3_HUMAN	AAL F6	578.964	3	479.261	1	b4	9.08	5946	1084	2
EHLVQATPENLQEAR	sp|Q06033|ITIH3_HUMAN	AAL F7	578.964	3	479.261	1	b4	9.06	4629	677	2
EHLVQATPENLQEAR	sp|Q06033|ITIH3_HUMAN	AAL F8	578.964	3	479.261	1	b4	9.07	9798	975	2
EHLVQATPENLQEAR	sp|Q06033|ITIH3_HUMAN	AAL F9	578.964	3	479.261	1	b4	9.07	7452	883	2
EHLVQATPENLQEAR	sp|Q06033|ITIH3_HUMAN	AAL G1	578.964	3	479.261	1	b4	9.09	5184	818	2
EHLVQATPENLQEAR	sp|Q06033|ITIH3_HUMAN	AAL G10	578.964	3	479.261	1	b4	9.08	2681	605	2
EHLVQATPENLQEAR	sp|Q06033|ITIH3_HUMAN	AAL G11	578.964	3	479.261	1	b4	9.07	3557	691	2
EHLVQATPENLQEAR	sp|Q06033|ITIH3_HUMAN	AAL G12	578.964	3	479.261	1	b4	9.2	51	861	2
EHLVQATPENLQEAR	sp|Q06033|ITIH3_HUMAN	AAL G2	578.964	3	479.261	1	b4	9.06	5766	877	2
EHLVQATPENLQEAR	sp|Q06033|ITIH3_HUMAN	AAL G3	578.964	3	479.261	1	b4	9.08	3757	657	3
EHLVQATPENLQEAR	sp|Q06033|ITIH3_HUMAN	AAL G4	578.964	3	479.261	1	b4	9.08	7321	841	2
EHLVQATPENLQEAR	sp|Q06033|ITIH3_HUMAN	AAL G5	578.964	3	479.261	1	b4	9.07	5868	984	2
EHLVQATPENLQEAR	sp|Q06033|ITIH3_HUMAN	AAL G6	578.964	3	479.261	1	b4	9.06	4349	743	2
EHLVQATPENLQEAR	sp|Q06033|ITIH3_HUMAN	AAL G7	578.964	3	479.261	1	b4	9.07	6258	720	2
EHLVQATPENLQEAR	sp|Q06033|ITIH3_HUMAN	AAL G8	578.964	3	479.261	1	b4	9.05	6493	728	2
EHLVQATPENLQEAR	sp|Q06033|ITIH3_HUMAN	AAL G9	578.964	3	479.261	1	b4	9.09	5260	1163	2
EHLVQATPENLQEAR	sp|Q06033|ITIH3_HUMAN	AAL H1	578.964	3	479.261	1	b4	9.02	10576	959	2
EHLVQATPENLQEAR	sp|Q06033|ITIH3_HUMAN	AAL H10	578.964	3	479.261	1	b4	9.06	1493	592	2
EHLVQATPENLQEAR	sp|Q06033|ITIH3_HUMAN	AAL H11	578.964	3	479.261	1	b4	8.96	30	369	1
EHLVQATPENLQEAR	sp|Q06033|ITIH3_HUMAN	AAL H12	578.964	3	479.261	1	b4	9.07	4170	838	2
EHLVQATPENLQEAR	sp|Q06033|ITIH3_HUMAN	AAL H2	578.964	3	479.261	1	b4	9.09	5715	664	2
EHLVQATPENLQEAR	sp|Q06033|ITIH3_HUMAN	AAL H3	578.964	3	479.261	1	b4	9.07	4095	808	2
EHLVQATPENLQEAR	sp|Q06033|ITIH3_HUMAN	AAL H4	578.964	3	479.261	1	b4	9.08	6405	794	3
EHLVQATPENLQEAR	sp|Q06033|ITIH3_HUMAN	AAL H5	578.964	3	479.261	1	b4	9.07	6126	622	2
EHLVQATPENLQEAR	sp|Q06033|ITIH3_HUMAN	AAL H6	578.964	3	479.261	1	b4	9.07	8011	724	2
EHLVQATPENLQEAR	sp|Q06033|ITIH3_HUMAN	AAL H7	578.964	3	479.261	1	b4	9.08	3574	959	2
EHLVQATPENLQEAR	sp|Q06033|ITIH3_HUMAN	AAL H8	578.964	3	479.261	1	b4	9.07	5238	763	2
EHLVQATPENLQEAR	sp|Q06033|ITIH3_HUMAN	AAL H9	578.964	3	479.261	1	b4	9.08	3901	731	2
EHLVQATPENLQEAR	sp|Q06033|ITIH3_HUMAN	SIS peptide 1	578.964	3	678.357	1	b6	8.63	1	434	4
EHLVQATPENLQEAR	sp|Q06033|ITIH3_HUMAN	SIS peptide 2	578.964	3	678.357	1	b6	9.5	1	264	3
EHLVQATPENLQEAR	sp|Q06033|ITIH3_HUMAN	SIS peptide 3	578.964	3	678.357	1	b6	8.64	0	169	3
EHLVQATPENLQEAR	sp|Q06033|ITIH3_HUMAN	SIS peptide 4	578.964	3	678.357	1	b6	9.38	0	362	3
EHLVQATPENLQEAR	sp|Q06033|ITIH3_HUMAN	SIS peptide 5	578.964	3	678.357	1	b6	8.89	1	385	4
EHLVQATPENLQEAR	sp|Q06033|ITIH3_HUMAN	AAL A1	578.964	3	678.357	1	b6	9.07	1881	757	4
EHLVQATPENLQEAR	sp|Q06033|ITIH3_HUMAN	AAL A10	578.964	3	678.357	1	b6	9.05	3311	1032	4
EHLVQATPENLQEAR	sp|Q06033|ITIH3_HUMAN	AAL A11	578.964	3	678.357	1	b6	9.05	652	734	4
EHLVQATPENLQEAR	sp|Q06033|ITIH3_HUMAN	AAL A12	578.964	3	678.357	1	b6	9.03	549	576	4
EHLVQATPENLQEAR	sp|Q06033|ITIH3_HUMAN	AAL A2	578.964	3	678.357	1	b6	9.05	3715	864	4
EHLVQATPENLQEAR	sp|Q06033|ITIH3_HUMAN	AAL A3	578.964	3	678.357	1	b6	9.06	2396	773	4
EHLVQATPENLQEAR	sp|Q06033|ITIH3_HUMAN	AAL A4	578.964	3	678.357	1	b6	9.05	2852	699	4
EHLVQATPENLQEAR	sp|Q06033|ITIH3_HUMAN	AAL A5	578.964	3	678.357	1	b6	9.04	3159	1050	4
EHLVQATPENLQEAR	sp|Q06033|ITIH3_HUMAN	AAL A6	578.964	3	678.357	1	b6	9.06	2549	1281	4
EHLVQATPENLQEAR	sp|Q06033|ITIH3_HUMAN	AAL A7	578.964	3	678.357	1	b6	9.08	2080	770	4
EHLVQATPENLQEAR	sp|Q06033|ITIH3_HUMAN	AAL A8	578.964	3	678.357	1	b6	9.06	2800	1002	4
EHLVQATPENLQEAR	sp|Q06033|ITIH3_HUMAN	AAL A9	578.964	3	678.357	1	b6	9.06	2379	1223	4
EHLVQATPENLQEAR	sp|Q06033|ITIH3_HUMAN	AAL B1	578.964	3	678.357	1	b6	9.06	2003	938	4
EHLVQATPENLQEAR	sp|Q06033|ITIH3_HUMAN	AAL B10	578.964	3	678.357	1	b6	9.04	1031	911	4
EHLVQATPENLQEAR	sp|Q06033|ITIH3_HUMAN	AAL B11	578.964	3	678.357	1	b6	9.04	2031	954	4
EHLVQATPENLQEAR	sp|Q06033|ITIH3_HUMAN	AAL B12	578.964	3	678.357	1	b6	9.05	1906	868	4
EHLVQATPENLQEAR	sp|Q06033|ITIH3_HUMAN	AAL B2	578.964	3	678.357	1	b6	9.06	4565	1420	4
EHLVQATPENLQEAR	sp|Q06033|ITIH3_HUMAN	AAL B3	578.964	3	678.357	1	b6	9.05	4426	1160	4
EHLVQATPENLQEAR	sp|Q06033|ITIH3_HUMAN	AAL B4	578.964	3	678.357	1	b6	9.05	2990	995	4
EHLVQATPENLQEAR	sp|Q06033|ITIH3_HUMAN	AAL B5	578.964	3	678.357	1	b6	9.03	2605	1091	4
EHLVQATPENLQEAR	sp|Q06033|ITIH3_HUMAN	AAL B6	578.964	3	678.357	1	b6	9.06	2691	974	4
EHLVQATPENLQEAR	sp|Q06033|ITIH3_HUMAN	AAL B7	578.964	3	678.357	1	b6	9.05	4329	1482	4
EHLVQATPENLQEAR	sp|Q06033|ITIH3_HUMAN	AAL B8	578.964	3	678.357	1	b6	9.06	1599	799	4
EHLVQATPENLQEAR	sp|Q06033|ITIH3_HUMAN	AAL B9	578.964	3	678.357	1	b6	9.03	974	762	4
EHLVQATPENLQEAR	sp|Q06033|ITIH3_HUMAN	AAL C1	578.964	3	678.357	1	b6	9.05	4624	1499	4
EHLVQATPENLQEAR	sp|Q06033|ITIH3_HUMAN	AAL C10	578.964	3	678.357	1	b6	9.03	2190	733	4
EHLVQATPENLQEAR	sp|Q06033|ITIH3_HUMAN	AAL C11	578.964	3	678.357	1	b6	9.04	3726	1272	4
EHLVQATPENLQEAR	sp|Q06033|ITIH3_HUMAN	AAL C12	578.964	3	678.357	1	b6	9.04	128	519	3
EHLVQATPENLQEAR	sp|Q06033|ITIH3_HUMAN	AAL C2	578.964	3	678.357	1	b6	9.05	4271	1052	4
EHLVQATPENLQEAR	sp|Q06033|ITIH3_HUMAN	AAL C3	578.964	3	678.357	1	b6	9.04	6994	1353	4
EHLVQATPENLQEAR	sp|Q06033|ITIH3_HUMAN	AAL C4	578.964	3	678.357	1	b6	9.07	1697	1043	4
EHLVQATPENLQEAR	sp|Q06033|ITIH3_HUMAN	AAL C5	578.964	3	678.357	1	b6	9.05	5495	953	4
EHLVQATPENLQEAR	sp|Q06033|ITIH3_HUMAN	AAL C6	578.964	3	678.357	1	b6	9.07	2719	849	4
EHLVQATPENLQEAR	sp|Q06033|ITIH3_HUMAN	AAL C7	578.964	3	678.357	1	b6	9.1	745	714	4
EHLVQATPENLQEAR	sp|Q06033|ITIH3_HUMAN	AAL C8	578.964	3	678.357	1	b6	9.04	1397	780	4
EHLVQATPENLQEAR	sp|Q06033|ITIH3_HUMAN	AAL C9	578.964	3	678.357	1	b6	9.06	3784	1407	4
EHLVQATPENLQEAR	sp|Q06033|ITIH3_HUMAN	AAL D1	578.964	3	678.357	1	b6	9.03	4037	1113	4
EHLVQATPENLQEAR	sp|Q06033|ITIH3_HUMAN	AAL D10	578.964	3	678.357	1	b6	9.06	2009	1092	4
EHLVQATPENLQEAR	sp|Q06033|ITIH3_HUMAN	AAL D11	578.964	3	678.357	1	b6	9.04	2497	829	4
EHLVQATPENLQEAR	sp|Q06033|ITIH3_HUMAN	AAL D12	578.964	3	678.357	1	b6	9.04	900	602	4
EHLVQATPENLQEAR	sp|Q06033|ITIH3_HUMAN	AAL D2	578.964	3	678.357	1	b6	9.06	2098	1036	4
EHLVQATPENLQEAR	sp|Q06033|ITIH3_HUMAN	AAL D3	578.964	3	678.357	1	b6	9.05	3092	739	4
EHLVQATPENLQEAR	sp|Q06033|ITIH3_HUMAN	AAL D4	578.964	3	678.357	1	b6	9.05	3112	1446	4
EHLVQATPENLQEAR	sp|Q06033|ITIH3_HUMAN	AAL D5	578.964	3	678.357	1	b6	9.05	2427	875	4
EHLVQATPENLQEAR	sp|Q06033|ITIH3_HUMAN	AAL D6	578.964	3	678.357	1	b6	9.07	2393	1067	4
EHLVQATPENLQEAR	sp|Q06033|ITIH3_HUMAN	AAL D7	578.964	3	678.357	1	b6	9.05	888	610	4
EHLVQATPENLQEAR	sp|Q06033|ITIH3_HUMAN	AAL D8	578.964	3	678.357	1	b6	9.06	1565	685	4
EHLVQATPENLQEAR	sp|Q06033|ITIH3_HUMAN	AAL D9	578.964	3	678.357	1	b6	9.07	5116	1074	4
EHLVQATPENLQEAR	sp|Q06033|ITIH3_HUMAN	AAL E1	578.964	3	678.357	1	b6	9.06	4722	1132	4
EHLVQATPENLQEAR	sp|Q06033|ITIH3_HUMAN	AAL E10	578.964	3	678.357	1	b6	9.06	3362	1119	4
EHLVQATPENLQEAR	sp|Q06033|ITIH3_HUMAN	AAL E11	578.964	3	678.357	1	b6	9.05	4469	1149	4
EHLVQATPENLQEAR	sp|Q06033|ITIH3_HUMAN	AAL E12	578.964	3	678.357	1	b6	9.03	2599	1858	4
EHLVQATPENLQEAR	sp|Q06033|ITIH3_HUMAN	AAL E2	578.964	3	678.357	1	b6	9.07	4417	1009	4
EHLVQATPENLQEAR	sp|Q06033|ITIH3_HUMAN	AAL E3	578.964	3	678.357	1	b6	9.04	4999	1066	4
EHLVQATPENLQEAR	sp|Q06033|ITIH3_HUMAN	AAL E4	578.964	3	678.357	1	b6	9.07	3112	846	4
EHLVQATPENLQEAR	sp|Q06033|ITIH3_HUMAN	AAL E5	578.964	3	678.357	1	b6	9.07	1259	836	4
EHLVQATPENLQEAR	sp|Q06033|ITIH3_HUMAN	AAL E6	578.964	3	678.357	1	b6	9.03	3354	848	4
EHLVQATPENLQEAR	sp|Q06033|ITIH3_HUMAN	AAL E7	578.964	3	678.357	1	b6	9.04	959	755	4
EHLVQATPENLQEAR	sp|Q06033|ITIH3_HUMAN	AAL E8	578.964	3	678.357	1	b6	9.08	2126	1235	4
EHLVQATPENLQEAR	sp|Q06033|ITIH3_HUMAN	AAL E9	578.964	3	678.357	1	b6	9.05	2891	952	4
EHLVQATPENLQEAR	sp|Q06033|ITIH3_HUMAN	AAL F1	578.964	3	678.357	1	b6	9.08	3522	1207	4
EHLVQATPENLQEAR	sp|Q06033|ITIH3_HUMAN	AAL F10	578.964	3	678.357	1	b6	9.03	4833	1217	4
EHLVQATPENLQEAR	sp|Q06033|ITIH3_HUMAN	AAL F11	578.964	3	678.357	1	b6	9.04	90	589	4
EHLVQATPENLQEAR	sp|Q06033|ITIH3_HUMAN	AAL F12	578.964	3	678.357	1	b6	9.04	4608	1410	4
EHLVQATPENLQEAR	sp|Q06033|ITIH3_HUMAN	AAL F2	578.964	3	678.357	1	b6	9.09	2447	914	4
EHLVQATPENLQEAR	sp|Q06033|ITIH3_HUMAN	AAL F3	578.964	3	678.357	1	b6	9.06	4572	1397	4
EHLVQATPENLQEAR	sp|Q06033|ITIH3_HUMAN	AAL F4	578.964	3	678.357	1	b6	9.07	7370	1452	4
EHLVQATPENLQEAR	sp|Q06033|ITIH3_HUMAN	AAL F5	578.964	3	678.357	1	b6	9.04	4776	957	4
EHLVQATPENLQEAR	sp|Q06033|ITIH3_HUMAN	AAL F6	578.964	3	678.357	1	b6	9.06	2488	1503	4
EHLVQATPENLQEAR	sp|Q06033|ITIH3_HUMAN	AAL F7	578.964	3	678.357	1	b6	9.05	2373	910	4
EHLVQATPENLQEAR	sp|Q06033|ITIH3_HUMAN	AAL F8	578.964	3	678.357	1	b6	9.07	4600	1493	4
EHLVQATPENLQEAR	sp|Q06033|ITIH3_HUMAN	AAL F9	578.964	3	678.357	1	b6	9.05	5056	1011	4
EHLVQATPENLQEAR	sp|Q06033|ITIH3_HUMAN	AAL G1	578.964	3	678.357	1	b6	9.04	2797	723	4
EHLVQATPENLQEAR	sp|Q06033|ITIH3_HUMAN	AAL G10	578.964	3	678.357	1	b6	9.08	1184	663	4
EHLVQATPENLQEAR	sp|Q06033|ITIH3_HUMAN	AAL G11	578.964	3	678.357	1	b6	9.03	1952	792	4
EHLVQATPENLQEAR	sp|Q06033|ITIH3_HUMAN	AAL G12	578.964	3	678.357	1	b6	9.37	18	795	3
EHLVQATPENLQEAR	sp|Q06033|ITIH3_HUMAN	AAL G2	578.964	3	678.357	1	b6	9.03	3192	1072	4
EHLVQATPENLQEAR	sp|Q06033|ITIH3_HUMAN	AAL G3	578.964	3	678.357	1	b6	9.06	1650	895	4
EHLVQATPENLQEAR	sp|Q06033|ITIH3_HUMAN	AAL G4	578.964	3	678.357	1	b6	9.05	3831	1161	4
EHLVQATPENLQEAR	sp|Q06033|ITIH3_HUMAN	AAL G5	578.964	3	678.357	1	b6	9.05	2386	1237	4
EHLVQATPENLQEAR	sp|Q06033|ITIH3_HUMAN	AAL G6	578.964	3	678.357	1	b6	9.03	3487	1029	4
EHLVQATPENLQEAR	sp|Q06033|ITIH3_HUMAN	AAL G7	578.964	3	678.357	1	b6	9.05	3099	1327	4
EHLVQATPENLQEAR	sp|Q06033|ITIH3_HUMAN	AAL G8	578.964	3	678.357	1	b6	9.03	4421	899	4
EHLVQATPENLQEAR	sp|Q06033|ITIH3_HUMAN	AAL G9	578.964	3	678.357	1	b6	9.06	3173	1062	4
EHLVQATPENLQEAR	sp|Q06033|ITIH3_HUMAN	AAL H1	578.964	3	678.357	1	b6	9	7144	955	4
EHLVQATPENLQEAR	sp|Q06033|ITIH3_HUMAN	AAL H10	578.964	3	678.357	1	b6	9.05	522	718	4
EHLVQATPENLQEAR	sp|Q06033|ITIH3_HUMAN	AAL H11	578.964	3	678.357	1	b6	9.02	1	362	3
EHLVQATPENLQEAR	sp|Q06033|ITIH3_HUMAN	AAL H12	578.964	3	678.357	1	b6	9.03	2687	719	4
EHLVQATPENLQEAR	sp|Q06033|ITIH3_HUMAN	AAL H2	578.964	3	678.357	1	b6	9.07	1745	1210	4
EHLVQATPENLQEAR	sp|Q06033|ITIH3_HUMAN	AAL H3	578.964	3	678.357	1	b6	9.05	2519	1034	4
EHLVQATPENLQEAR	sp|Q06033|ITIH3_HUMAN	AAL H4	578.964	3	678.357	1	b6	9.04	2707	1150	4
EHLVQATPENLQEAR	sp|Q06033|ITIH3_HUMAN	AAL H5	578.964	3	678.357	1	b6	9.05	2748	1236	4
EHLVQATPENLQEAR	sp|Q06033|ITIH3_HUMAN	AAL H6	578.964	3	678.357	1	b6	9.04	3866	1044	4
EHLVQATPENLQEAR	sp|Q06033|ITIH3_HUMAN	AAL H7	578.964	3	678.357	1	b6	9.05	2493	925	4
EHLVQATPENLQEAR	sp|Q06033|ITIH3_HUMAN	AAL H8	578.964	3	678.357	1	b6	9.04	2855	954	4
EHLVQATPENLQEAR	sp|Q06033|ITIH3_HUMAN	AAL H9	578.964	3	678.357	1	b6	9.05	2565	740	4
DYIFGNYIER	sp|Q06033|ITIH3_HUMAN	SIS peptide 1	645.312	2	898.442	1	y7	14.99	26	263	2
DYIFGNYIER	sp|Q06033|ITIH3_HUMAN	SIS peptide 2	645.312	2	898.442	1	y7	15.24	16	908	2
DYIFGNYIER	sp|Q06033|ITIH3_HUMAN	SIS peptide 3	645.312	2	898.442	1	y7	15.72	0	239	4
DYIFGNYIER	sp|Q06033|ITIH3_HUMAN	SIS peptide 4	645.312	2	898.442	1	y7	15.11	7	311	2
DYIFGNYIER	sp|Q06033|ITIH3_HUMAN	SIS peptide 5	645.312	2	898.442	1	y7	15.35	1	286	3
DYIFGNYIER	sp|Q06033|ITIH3_HUMAN	AAL A1	645.312	2	898.442	1	y7	15.42	257	831	3
DYIFGNYIER	sp|Q06033|ITIH3_HUMAN	AAL A10	645.312	2	898.442	1	y7	15.42	1016	677	2
DYIFGNYIER	sp|Q06033|ITIH3_HUMAN	AAL A11	645.312	2	898.442	1	y7	15.42	507	548	2
DYIFGNYIER	sp|Q06033|ITIH3_HUMAN	AAL A12	645.312	2	898.442	1	y7	15.42	148	334	2
DYIFGNYIER	sp|Q06033|ITIH3_HUMAN	AAL A2	645.312	2	898.442	1	y7	15.41	1181	834	3
DYIFGNYIER	sp|Q06033|ITIH3_HUMAN	AAL A3	645.312	2	898.442	1	y7	15.41	1329	597	2
DYIFGNYIER	sp|Q06033|ITIH3_HUMAN	AAL A4	645.312	2	898.442	1	y7	15.41	766	670	2
DYIFGNYIER	sp|Q06033|ITIH3_HUMAN	AAL A5	645.312	2	898.442	1	y7	15.41	1050	750	2
DYIFGNYIER	sp|Q06033|ITIH3_HUMAN	AAL A6	645.312	2	898.442	1	y7	15.43	1423	858	2
DYIFGNYIER	sp|Q06033|ITIH3_HUMAN	AAL A7	645.312	2	898.442	1	y7	15.43	1052	682	2
DYIFGNYIER	sp|Q06033|ITIH3_HUMAN	AAL A8	645.312	2	898.442	1	y7	15.43	1184	777	2
DYIFGNYIER	sp|Q06033|ITIH3_HUMAN	AAL A9	645.312	2	898.442	1	y7	15.4	1175	903	2
DYIFGNYIER	sp|Q06033|ITIH3_HUMAN	AAL B1	645.312	2	898.442	1	y7	15.4	993	716	3
DYIFGNYIER	sp|Q06033|ITIH3_HUMAN	AAL B10	645.312	2	898.442	1	y7	15.42	431	644	2
DYIFGNYIER	sp|Q06033|ITIH3_HUMAN	AAL B11	645.312	2	898.442	1	y7	15.41	680	645	2
DYIFGNYIER	sp|Q06033|ITIH3_HUMAN	AAL B12	645.312	2	898.442	1	y7	15.44	914	912	3
DYIFGNYIER	sp|Q06033|ITIH3_HUMAN	AAL B2	645.312	2	898.442	1	y7	15.43	2157	916	2
DYIFGNYIER	sp|Q06033|ITIH3_HUMAN	AAL B3	645.312	2	898.442	1	y7	15.41	1897	688	2
DYIFGNYIER	sp|Q06033|ITIH3_HUMAN	AAL B4	645.312	2	898.442	1	y7	15.42	976	585	2
DYIFGNYIER	sp|Q06033|ITIH3_HUMAN	AAL B5	645.312	2	898.442	1	y7	15.41	1032	607	3
DYIFGNYIER	sp|Q06033|ITIH3_HUMAN	AAL B6	645.312	2	898.442	1	y7	15.42	1179	717	2
DYIFGNYIER	sp|Q06033|ITIH3_HUMAN	AAL B7	645.312	2	898.442	1	y7	15.42	2115	887	2
DYIFGNYIER	sp|Q06033|ITIH3_HUMAN	AAL B8	645.312	2	898.442	1	y7	15.38	733	835	2
DYIFGNYIER	sp|Q06033|ITIH3_HUMAN	AAL B9	645.312	2	898.442	1	y7	15.41	380	597	3
DYIFGNYIER	sp|Q06033|ITIH3_HUMAN	AAL C1	645.312	2	898.442	1	y7	15.41	1995	742	2
DYIFGNYIER	sp|Q06033|ITIH3_HUMAN	AAL C10	645.312	2	898.442	1	y7	15.42	659	905	3
DYIFGNYIER	sp|Q06033|ITIH3_HUMAN	AAL C11	645.312	2	898.442	1	y7	15.41	1821	804	2
DYIFGNYIER	sp|Q06033|ITIH3_HUMAN	AAL C12	645.312	2	898.442	1	y7	15.42	65	524	3
DYIFGNYIER	sp|Q06033|ITIH3_HUMAN	AAL C2	645.312	2	898.442	1	y7	15.4	2045	693	2
DYIFGNYIER	sp|Q06033|ITIH3_HUMAN	AAL C3	645.312	2	898.442	1	y7	15.42	4301	920	2
DYIFGNYIER	sp|Q06033|ITIH3_HUMAN	AAL C4	645.312	2	898.442	1	y7	15.43	912	795	2
DYIFGNYIER	sp|Q06033|ITIH3_HUMAN	AAL C5	645.312	2	898.442	1	y7	15.4	3130	696	1
DYIFGNYIER	sp|Q06033|ITIH3_HUMAN	AAL C6	645.312	2	898.442	1	y7	15.43	1340	549	2
DYIFGNYIER	sp|Q06033|ITIH3_HUMAN	AAL C7	645.312	2	898.442	1	y7	15.47	10	740	3
DYIFGNYIER	sp|Q06033|ITIH3_HUMAN	AAL C8	645.312	2	898.442	1	y7	15.41	817	955	2
DYIFGNYIER	sp|Q06033|ITIH3_HUMAN	AAL C9	645.312	2	898.442	1	y7	15.41	1781	744	2
DYIFGNYIER	sp|Q06033|ITIH3_HUMAN	AAL D1	645.312	2	898.442	1	y7	15.41	3001	677	2
DYIFGNYIER	sp|Q06033|ITIH3_HUMAN	AAL D10	645.312	2	898.442	1	y7	15.41	879	695	3
DYIFGNYIER	sp|Q06033|ITIH3_HUMAN	AAL D11	645.312	2	898.442	1	y7	15.42	770	693	3
DYIFGNYIER	sp|Q06033|ITIH3_HUMAN	AAL D12	645.312	2	898.442	1	y7	15.45	266	1101	3
DYIFGNYIER	sp|Q06033|ITIH3_HUMAN	AAL D2	645.312	2	898.442	1	y7	15.42	1228	763	2
DYIFGNYIER	sp|Q06033|ITIH3_HUMAN	AAL D3	645.312	2	898.442	1	y7	15.42	1144	704	2
DYIFGNYIER	sp|Q06033|ITIH3_HUMAN	AAL D4	645.312	2	898.442	1	y7	15.41	2279	855	2
DYIFGNYIER	sp|Q06033|ITIH3_HUMAN	AAL D5	645.312	2	898.442	1	y7	15.41	2004	619	2
DYIFGNYIER	sp|Q06033|ITIH3_HUMAN	AAL D6	645.312	2	898.442	1	y7	15.42	801	717	3
DYIFGNYIER	sp|Q06033|ITIH3_HUMAN	AAL D7	645.312	2	898.442	1	y7	15.43	496	680	3
DYIFGNYIER	sp|Q06033|ITIH3_HUMAN	AAL D8	645.312	2	898.442	1	y7	15.42	989	954	3
DYIFGNYIER	sp|Q06033|ITIH3_HUMAN	AAL D9	645.312	2	898.442	1	y7	15.43	2350	656	2
DYIFGNYIER	sp|Q06033|ITIH3_HUMAN	AAL E1	645.312	2	898.442	1	y7	15.43	2167	673	2
DYIFGNYIER	sp|Q06033|ITIH3_HUMAN	AAL E10	645.312	2	898.442	1	y7	15.43	1674	712	2
DYIFGNYIER	sp|Q06033|ITIH3_HUMAN	AAL E11	645.312	2	898.442	1	y7	15.41	1738	705	2
DYIFGNYIER	sp|Q06033|ITIH3_HUMAN	AAL E12	645.312	2	898.442	1	y7	15.41	1632	647	2
DYIFGNYIER	sp|Q06033|ITIH3_HUMAN	AAL E2	645.312	2	898.442	1	y7	15.43	1816	696	2
DYIFGNYIER	sp|Q06033|ITIH3_HUMAN	AAL E3	645.312	2	898.442	1	y7	15.4	2795	814	2
DYIFGNYIER	sp|Q06033|ITIH3_HUMAN	AAL E4	645.312	2	898.442	1	y7	15.43	1230	669	2
DYIFGNYIER	sp|Q06033|ITIH3_HUMAN	AAL E5	645.312	2	898.442	1	y7	15.43	783	788	2
DYIFGNYIER	sp|Q06033|ITIH3_HUMAN	AAL E6	645.312	2	898.442	1	y7	15.44	1911	719	2
DYIFGNYIER	sp|Q06033|ITIH3_HUMAN	AAL E7	645.312	2	898.442	1	y7	15.41	663	616	2
DYIFGNYIER	sp|Q06033|ITIH3_HUMAN	AAL E8	645.312	2	898.442	1	y7	15.43	1079	838	3
DYIFGNYIER	sp|Q06033|ITIH3_HUMAN	AAL E9	645.312	2	898.442	1	y7	15.43	1366	690	2
DYIFGNYIER	sp|Q06033|ITIH3_HUMAN	AAL F1	645.312	2	898.442	1	y7	15.44	1512	696	2
DYIFGNYIER	sp|Q06033|ITIH3_HUMAN	AAL F10	645.312	2	898.442	1	y7	15.4	2844	653	2
DYIFGNYIER	sp|Q06033|ITIH3_HUMAN	AAL F11	645.312	2	898.442	1	y7	15.44	221	743	3
DYIFGNYIER	sp|Q06033|ITIH3_HUMAN	AAL F12	645.312	2	898.442	1	y7	15.4	2495	711	2
DYIFGNYIER	sp|Q06033|ITIH3_HUMAN	AAL F2	645.312	2	898.442	1	y7	15.43	994	704	2
DYIFGNYIER	sp|Q06033|ITIH3_HUMAN	AAL F3	645.312	2	898.442	1	y7	15.42	2869	957	2
DYIFGNYIER	sp|Q06033|ITIH3_HUMAN	AAL F4	645.312	2	898.442	1	y7	15.42	3176	671	2
DYIFGNYIER	sp|Q06033|ITIH3_HUMAN	AAL F5	645.312	2	898.442	1	y7	15.39	1865	737	2
DYIFGNYIER	sp|Q06033|ITIH3_HUMAN	AAL F6	645.312	2	898.442	1	y7	15.43	1968	622	2
DYIFGNYIER	sp|Q06033|ITIH3_HUMAN	AAL F7	645.312	2	898.442	1	y7	15.41	1098	575	2
DYIFGNYIER	sp|Q06033|ITIH3_HUMAN	AAL F8	645.312	2	898.442	1	y7	15.42	2245	862	2
DYIFGNYIER	sp|Q06033|ITIH3_HUMAN	AAL F9	645.312	2	898.442	1	y7	15.41	2266	876	2
DYIFGNYIER	sp|Q06033|ITIH3_HUMAN	AAL G1	645.312	2	898.442	1	y7	15.41	1247	633	2
DYIFGNYIER	sp|Q06033|ITIH3_HUMAN	AAL G10	645.312	2	898.442	1	y7	15.42	461	957	2
DYIFGNYIER	sp|Q06033|ITIH3_HUMAN	AAL G11	645.312	2	898.442	1	y7	15.41	901	582	2
DYIFGNYIER	sp|Q06033|ITIH3_HUMAN	AAL G12	645.312	2	898.442	1	y7	14.94	0	262	3
DYIFGNYIER	sp|Q06033|ITIH3_HUMAN	AAL G2	645.312	2	898.442	1	y7	15.39	1698	714	2
DYIFGNYIER	sp|Q06033|ITIH3_HUMAN	AAL G3	645.312	2	898.442	1	y7	15.41	726	623	1
DYIFGNYIER	sp|Q06033|ITIH3_HUMAN	AAL G4	645.312	2	898.442	1	y7	15.42	1170	771	3
DYIFGNYIER	sp|Q06033|ITIH3_HUMAN	AAL G5	645.312	2	898.442	1	y7	15.42	2076	623	2
DYIFGNYIER	sp|Q06033|ITIH3_HUMAN	AAL G6	645.312	2	898.442	1	y7	15.41	1028	637	2
DYIFGNYIER	sp|Q06033|ITIH3_HUMAN	AAL G7	645.312	2	898.442	1	y7	15.4	1321	648	2
DYIFGNYIER	sp|Q06033|ITIH3_HUMAN	AAL G8	645.312	2	898.442	1	y7	15.4	2227	759	2
DYIFGNYIER	sp|Q06033|ITIH3_HUMAN	AAL G9	645.312	2	898.442	1	y7	15.42	1304	710	2
DYIFGNYIER	sp|Q06033|ITIH3_HUMAN	AAL H1	645.312	2	898.442	1	y7	15.41	3156	803	2
DYIFGNYIER	sp|Q06033|ITIH3_HUMAN	AAL H10	645.312	2	898.442	1	y7	15.42	170	557	3
DYIFGNYIER	sp|Q06033|ITIH3_HUMAN	AAL H11	645.312	2	898.442	1	y7	15.39	0	285	4
DYIFGNYIER	sp|Q06033|ITIH3_HUMAN	AAL H12	645.312	2	898.442	1	y7	15.41	872	776	2
DYIFGNYIER	sp|Q06033|ITIH3_HUMAN	AAL H2	645.312	2	898.442	1	y7	15.42	1073	723	2
DYIFGNYIER	sp|Q06033|ITIH3_HUMAN	AAL H3	645.312	2	898.442	1	y7	15.43	1402	598	2
DYIFGNYIER	sp|Q06033|ITIH3_HUMAN	AAL H4	645.312	2	898.442	1	y7	15.39	1052	518	2
DYIFGNYIER	sp|Q06033|ITIH3_HUMAN	AAL H5	645.312	2	898.442	1	y7	15.4	2000	611	2
DYIFGNYIER	sp|Q06033|ITIH3_HUMAN	AAL H6	645.312	2	898.442	1	y7	15.43	2042	687	2
DYIFGNYIER	sp|Q06033|ITIH3_HUMAN	AAL H7	645.312	2	898.442	1	y7	15.43	1051	1026	3
DYIFGNYIER	sp|Q06033|ITIH3_HUMAN	AAL H8	645.312	2	898.442	1	y7	15.41	1202	808	2
DYIFGNYIER	sp|Q06033|ITIH3_HUMAN	AAL H9	645.312	2	898.442	1	y7	15.42	986	740	2
DYIFGNYIER	sp|Q06033|ITIH3_HUMAN	SIS peptide 1	645.312	2	751.373	1	y6	15.01	0	263	4
DYIFGNYIER	sp|Q06033|ITIH3_HUMAN	SIS peptide 2	645.312	2	751.373	1	y6	15.2	1	909	3
DYIFGNYIER	sp|Q06033|ITIH3_HUMAN	SIS peptide 3	645.312	2	751.373	1	y6	15.69	0	239	3
DYIFGNYIER	sp|Q06033|ITIH3_HUMAN	SIS peptide 4	645.312	2	751.373	1	y6	15.06	0	311	4
DYIFGNYIER	sp|Q06033|ITIH3_HUMAN	SIS peptide 5	645.312	2	751.373	1	y6	15.38	0	286	4
DYIFGNYIER	sp|Q06033|ITIH3_HUMAN	AAL A1	645.312	2	751.373	1	y6	15.42	369	833	1
DYIFGNYIER	sp|Q06033|ITIH3_HUMAN	AAL A10	645.312	2	751.373	1	y6	15.42	2269	802	1
DYIFGNYIER	sp|Q06033|ITIH3_HUMAN	AAL A11	645.312	2	751.373	1	y6	15.41	1020	525	1
DYIFGNYIER	sp|Q06033|ITIH3_HUMAN	AAL A12	645.312	2	751.373	1	y6	15.42	162	334	1
DYIFGNYIER	sp|Q06033|ITIH3_HUMAN	AAL A2	645.312	2	751.373	1	y6	15.41	1758	855	1
DYIFGNYIER	sp|Q06033|ITIH3_HUMAN	AAL A3	645.312	2	751.373	1	y6	15.42	1426	622	1
DYIFGNYIER	sp|Q06033|ITIH3_HUMAN	AAL A4	645.312	2	751.373	1	y6	15.41	1638	689	1
DYIFGNYIER	sp|Q06033|ITIH3_HUMAN	AAL A5	645.312	2	751.373	1	y6	15.43	2009	759	1
DYIFGNYIER	sp|Q06033|ITIH3_HUMAN	AAL A6	645.312	2	751.373	1	y6	15.44	2032	1024	1
DYIFGNYIER	sp|Q06033|ITIH3_HUMAN	AAL A7	645.312	2	751.373	1	y6	15.41	1173	696	1
DYIFGNYIER	sp|Q06033|ITIH3_HUMAN	AAL A8	645.312	2	751.373	1	y6	15.44	1477	781	1
DYIFGNYIER	sp|Q06033|ITIH3_HUMAN	AAL A9	645.312	2	751.373	1	y6	15.41	1997	843	1
DYIFGNYIER	sp|Q06033|ITIH3_HUMAN	AAL B1	645.312	2	751.373	1	y6	15.41	1471	727	1
DYIFGNYIER	sp|Q06033|ITIH3_HUMAN	AAL B10	645.312	2	751.373	1	y6	15.42	682	645	1
DYIFGNYIER	sp|Q06033|ITIH3_HUMAN	AAL B11	645.312	2	751.373	1	y6	15.41	1044	690	1
DYIFGNYIER	sp|Q06033|ITIH3_HUMAN	AAL B12	645.312	2	751.373	1	y6	15.41	2200	945	1
DYIFGNYIER	sp|Q06033|ITIH3_HUMAN	AAL B2	645.312	2	751.373	1	y6	15.44	3675	1011	1
DYIFGNYIER	sp|Q06033|ITIH3_HUMAN	AAL B3	645.312	2	751.373	1	y6	15.42	3170	711	1
DYIFGNYIER	sp|Q06033|ITIH3_HUMAN	AAL B4	645.312	2	751.373	1	y6	15.42	1842	678	1
DYIFGNYIER	sp|Q06033|ITIH3_HUMAN	AAL B5	645.312	2	751.373	1	y6	15.43	1832	654	1
DYIFGNYIER	sp|Q06033|ITIH3_HUMAN	AAL B6	645.312	2	751.373	1	y6	15.43	1735	796	1
DYIFGNYIER	sp|Q06033|ITIH3_HUMAN	AAL B7	645.312	2	751.373	1	y6	15.41	2697	900	1
DYIFGNYIER	sp|Q06033|ITIH3_HUMAN	AAL B8	645.312	2	751.373	1	y6	15.41	952	895	1
DYIFGNYIER	sp|Q06033|ITIH3_HUMAN	AAL B9	645.312	2	751.373	1	y6	15.42	713	671	1
DYIFGNYIER	sp|Q06033|ITIH3_HUMAN	AAL C1	645.312	2	751.373	1	y6	15.42	2401	851	1
DYIFGNYIER	sp|Q06033|ITIH3_HUMAN	AAL C10	645.312	2	751.373	1	y6	15.45	1655	908	1
DYIFGNYIER	sp|Q06033|ITIH3_HUMAN	AAL C11	645.312	2	751.373	1	y6	15.41	2514	726	1
DYIFGNYIER	sp|Q06033|ITIH3_HUMAN	AAL C12	645.312	2	751.373	1	y6	15.43	186	525	1
DYIFGNYIER	sp|Q06033|ITIH3_HUMAN	AAL C2	645.312	2	751.373	1	y6	15.4	3262	835	1
DYIFGNYIER	sp|Q06033|ITIH3_HUMAN	AAL C3	645.312	2	751.373	1	y6	15.42	7333	850	1
DYIFGNYIER	sp|Q06033|ITIH3_HUMAN	AAL C4	645.312	2	751.373	1	y6	15.43	1550	837	1
DYIFGNYIER	sp|Q06033|ITIH3_HUMAN	AAL C5	645.312	2	751.373	1	y6	15.41	2953	916	2
DYIFGNYIER	sp|Q06033|ITIH3_HUMAN	AAL C6	645.312	2	751.373	1	y6	15.43	1864	579	1
DYIFGNYIER	sp|Q06033|ITIH3_HUMAN	AAL C7	645.312	2	751.373	1	y6	15.47	48	745	1
DYIFGNYIER	sp|Q06033|ITIH3_HUMAN	AAL C8	645.312	2	751.373	1	y6	15.41	1477	1012	1
DYIFGNYIER	sp|Q06033|ITIH3_HUMAN	AAL C9	645.312	2	751.373	1	y6	15.4	2088	856	1
DYIFGNYIER	sp|Q06033|ITIH3_HUMAN	AAL D1	645.312	2	751.373	1	y6	15.4	3885	802	1
DYIFGNYIER	sp|Q06033|ITIH3_HUMAN	AAL D10	645.312	2	751.373	1	y6	15.41	1577	716	1
DYIFGNYIER	sp|Q06033|ITIH3_HUMAN	AAL D11	645.312	2	751.373	1	y6	15.42	945	744	1
DYIFGNYIER	sp|Q06033|ITIH3_HUMAN	AAL D12	645.312	2	751.373	1	y6	15.42	543	1098	1
DYIFGNYIER	sp|Q06033|ITIH3_HUMAN	AAL D2	645.312	2	751.373	1	y6	15.4	1586	776	1
DYIFGNYIER	sp|Q06033|ITIH3_HUMAN	AAL D3	645.312	2	751.373	1	y6	15.41	1799	727	1
DYIFGNYIER	sp|Q06033|ITIH3_HUMAN	AAL D4	645.312	2	751.373	1	y6	15.42	2461	977	1
DYIFGNYIER	sp|Q06033|ITIH3_HUMAN	AAL D5	645.312	2	751.373	1	y6	15.42	2561	733	1
DYIFGNYIER	sp|Q06033|ITIH3_HUMAN	AAL D6	645.312	2	751.373	1	y6	15.4	1210	735	1
DYIFGNYIER	sp|Q06033|ITIH3_HUMAN	AAL D7	645.312	2	751.373	1	y6	15.43	826	732	1
DYIFGNYIER	sp|Q06033|ITIH3_HUMAN	AAL D8	645.312	2	751.373	1	y6	15.41	1465	959	1
DYIFGNYIER	sp|Q06033|ITIH3_HUMAN	AAL D9	645.312	2	751.373	1	y6	15.42	3331	666	1
DYIFGNYIER	sp|Q06033|ITIH3_HUMAN	AAL E1	645.312	2	751.373	1	y6	15.42	4017	774	1
DYIFGNYIER	sp|Q06033|ITIH3_HUMAN	AAL E10	645.312	2	751.373	1	y6	15.44	3665	734	1
DYIFGNYIER	sp|Q06033|ITIH3_HUMAN	AAL E11	645.312	2	751.373	1	y6	15.4	2493	740	1
DYIFGNYIER	sp|Q06033|ITIH3_HUMAN	AAL E12	645.312	2	751.373	1	y6	15.41	2216	626	1
DYIFGNYIER	sp|Q06033|ITIH3_HUMAN	AAL E2	645.312	2	751.373	1	y6	15.42	3005	843	1
DYIFGNYIER	sp|Q06033|ITIH3_HUMAN	AAL E3	645.312	2	751.373	1	y6	15.4	3711	897	1
DYIFGNYIER	sp|Q06033|ITIH3_HUMAN	AAL E4	645.312	2	751.373	1	y6	15.42	1323	744	1
DYIFGNYIER	sp|Q06033|ITIH3_HUMAN	AAL E5	645.312	2	751.373	1	y6	15.43	958	762	1
DYIFGNYIER	sp|Q06033|ITIH3_HUMAN	AAL E6	645.312	2	751.373	1	y6	15.43	2302	891	1
DYIFGNYIER	sp|Q06033|ITIH3_HUMAN	AAL E7	645.312	2	751.373	1	y6	15.41	796	600	1
DYIFGNYIER	sp|Q06033|ITIH3_HUMAN	AAL E8	645.312	2	751.373	1	y6	15.42	1926	871	1
DYIFGNYIER	sp|Q06033|ITIH3_HUMAN	AAL E9	645.312	2	751.373	1	y6	15.42	1616	809	1
DYIFGNYIER	sp|Q06033|ITIH3_HUMAN	AAL F1	645.312	2	751.373	1	y6	15.41	2557	828	1
DYIFGNYIER	sp|Q06033|ITIH3_HUMAN	AAL F10	645.312	2	751.373	1	y6	15.4	3468	695	1
DYIFGNYIER	sp|Q06033|ITIH3_HUMAN	AAL F11	645.312	2	751.373	1	y6	15.42	529	746	1
DYIFGNYIER	sp|Q06033|ITIH3_HUMAN	AAL F12	645.312	2	751.373	1	y6	15.4	4351	834	1
DYIFGNYIER	sp|Q06033|ITIH3_HUMAN	AAL F2	645.312	2	751.373	1	y6	15.42	1393	740	1
DYIFGNYIER	sp|Q06033|ITIH3_HUMAN	AAL F3	645.312	2	751.373	1	y6	15.4	3930	959	1
DYIFGNYIER	sp|Q06033|ITIH3_HUMAN	AAL F4	645.312	2	751.373	1	y6	15.43	4625	914	1
DYIFGNYIER	sp|Q06033|ITIH3_HUMAN	AAL F5	645.312	2	751.373	1	y6	15.4	3187	846	1
DYIFGNYIER	sp|Q06033|ITIH3_HUMAN	AAL F6	645.312	2	751.373	1	y6	15.42	2136	755	1
DYIFGNYIER	sp|Q06033|ITIH3_HUMAN	AAL F7	645.312	2	751.373	1	y6	15.41	1899	729	1
DYIFGNYIER	sp|Q06033|ITIH3_HUMAN	AAL F8	645.312	2	751.373	1	y6	15.43	4051	855	1
DYIFGNYIER	sp|Q06033|ITIH3_HUMAN	AAL F9	645.312	2	751.373	1	y6	15.4	2955	886	1
DYIFGNYIER	sp|Q06033|ITIH3_HUMAN	AAL G1	645.312	2	751.373	1	y6	15.42	1663	646	1
DYIFGNYIER	sp|Q06033|ITIH3_HUMAN	AAL G10	645.312	2	751.373	1	y6	15.44	708	955	1
DYIFGNYIER	sp|Q06033|ITIH3_HUMAN	AAL G11	645.312	2	751.373	1	y6	15.43	1112	638	1
DYIFGNYIER	sp|Q06033|ITIH3_HUMAN	AAL G12	645.312	2	751.373	1	y6	14.91	13	261	2
DYIFGNYIER	sp|Q06033|ITIH3_HUMAN	AAL G2	645.312	2	751.373	1	y6	15.4	2567	703	1
DYIFGNYIER	sp|Q06033|ITIH3_HUMAN	AAL G3	645.312	2	751.373	1	y6	15.42	588	657	2
DYIFGNYIER	sp|Q06033|ITIH3_HUMAN	AAL G4	645.312	2	751.373	1	y6	15.43	2620	797	1
DYIFGNYIER	sp|Q06033|ITIH3_HUMAN	AAL G5	645.312	2	751.373	1	y6	15.42	2374	693	1
DYIFGNYIER	sp|Q06033|ITIH3_HUMAN	AAL G6	645.312	2	751.373	1	y6	15.43	2649	789	1
DYIFGNYIER	sp|Q06033|ITIH3_HUMAN	AAL G7	645.312	2	751.373	1	y6	15.42	1985	857	1
DYIFGNYIER	sp|Q06033|ITIH3_HUMAN	AAL G8	645.312	2	751.373	1	y6	15.41	2691	760	1
DYIFGNYIER	sp|Q06033|ITIH3_HUMAN	AAL G9	645.312	2	751.373	1	y6	15.42	1858	705	1
DYIFGNYIER	sp|Q06033|ITIH3_HUMAN	AAL H1	645.312	2	751.373	1	y6	15.41	5255	1147	1
DYIFGNYIER	sp|Q06033|ITIH3_HUMAN	AAL H10	645.312	2	751.373	1	y6	15.45	355	564	1
DYIFGNYIER	sp|Q06033|ITIH3_HUMAN	AAL H11	645.312	2	751.373	1	y6	15.42	0	286	2
DYIFGNYIER	sp|Q06033|ITIH3_HUMAN	AAL H12	645.312	2	751.373	1	y6	15.42	1716	738	1
DYIFGNYIER	sp|Q06033|ITIH3_HUMAN	AAL H2	645.312	2	751.373	1	y6	15.43	1511	727	1
DYIFGNYIER	sp|Q06033|ITIH3_HUMAN	AAL H3	645.312	2	751.373	1	y6	15.43	2093	605	1
DYIFGNYIER	sp|Q06033|ITIH3_HUMAN	AAL H4	645.312	2	751.373	1	y6	15.4	1337	604	1
DYIFGNYIER	sp|Q06033|ITIH3_HUMAN	AAL H5	645.312	2	751.373	1	y6	15.41	2410	735	1
DYIFGNYIER	sp|Q06033|ITIH3_HUMAN	AAL H6	645.312	2	751.373	1	y6	15.43	2548	777	1
DYIFGNYIER	sp|Q06033|ITIH3_HUMAN	AAL H7	645.312	2	751.373	1	y6	15.43	1755	1037	1
DYIFGNYIER	sp|Q06033|ITIH3_HUMAN	AAL H8	645.312	2	751.373	1	y6	15.4	1717	812	1
DYIFGNYIER	sp|Q06033|ITIH3_HUMAN	AAL H9	645.312	2	751.373	1	y6	15.41	1568	754	1
DYIFGNYIER	sp|Q06033|ITIH3_HUMAN	SIS peptide 1	645.312	2	694.352	1	y5	14.98	29	263	1
DYIFGNYIER	sp|Q06033|ITIH3_HUMAN	SIS peptide 2	645.312	2	694.352	1	y5	15.39	0	910	4
DYIFGNYIER	sp|Q06033|ITIH3_HUMAN	SIS peptide 3	645.312	2	694.352	1	y5	15.73	0	239	2
DYIFGNYIER	sp|Q06033|ITIH3_HUMAN	SIS peptide 4	645.312	2	694.352	1	y5	15.07	1	311	3
DYIFGNYIER	sp|Q06033|ITIH3_HUMAN	SIS peptide 5	645.312	2	694.352	1	y5	15.36	1	287	2
DYIFGNYIER	sp|Q06033|ITIH3_HUMAN	AAL A1	645.312	2	694.352	1	y5	15.43	30	832	4
DYIFGNYIER	sp|Q06033|ITIH3_HUMAN	AAL A10	645.312	2	694.352	1	y5	15.42	94	719	4
DYIFGNYIER	sp|Q06033|ITIH3_HUMAN	AAL A11	645.312	2	694.352	1	y5	15.38	89	526	4
DYIFGNYIER	sp|Q06033|ITIH3_HUMAN	AAL A12	645.312	2	694.352	1	y5	15.41	21	334	4
DYIFGNYIER	sp|Q06033|ITIH3_HUMAN	AAL A2	645.312	2	694.352	1	y5	15.39	221	833	4
DYIFGNYIER	sp|Q06033|ITIH3_HUMAN	AAL A3	645.312	2	694.352	1	y5	15.42	261	606	4
DYIFGNYIER	sp|Q06033|ITIH3_HUMAN	AAL A4	645.312	2	694.352	1	y5	15.44	76	671	4
DYIFGNYIER	sp|Q06033|ITIH3_HUMAN	AAL A5	645.312	2	694.352	1	y5	15.49	179	693	4
DYIFGNYIER	sp|Q06033|ITIH3_HUMAN	AAL A6	645.312	2	694.352	1	y5	15.42	96	913	4
DYIFGNYIER	sp|Q06033|ITIH3_HUMAN	AAL A7	645.312	2	694.352	1	y5	15.45	121	668	4
DYIFGNYIER	sp|Q06033|ITIH3_HUMAN	AAL A8	645.312	2	694.352	1	y5	15.44	200	742	4
DYIFGNYIER	sp|Q06033|ITIH3_HUMAN	AAL A9	645.312	2	694.352	1	y5	15.46	102	692	4
DYIFGNYIER	sp|Q06033|ITIH3_HUMAN	AAL B1	645.312	2	694.352	1	y5	15.51	216	738	4
DYIFGNYIER	sp|Q06033|ITIH3_HUMAN	AAL B10	645.312	2	694.352	1	y5	15.43	76	647	4
DYIFGNYIER	sp|Q06033|ITIH3_HUMAN	AAL B11	645.312	2	694.352	1	y5	15.44	201	653	4
DYIFGNYIER	sp|Q06033|ITIH3_HUMAN	AAL B12	645.312	2	694.352	1	y5	15.43	99	884	4
DYIFGNYIER	sp|Q06033|ITIH3_HUMAN	AAL B2	645.312	2	694.352	1	y5	15.4	325	763	4
DYIFGNYIER	sp|Q06033|ITIH3_HUMAN	AAL B3	645.312	2	694.352	1	y5	15.45	408	720	4
DYIFGNYIER	sp|Q06033|ITIH3_HUMAN	AAL B4	645.312	2	694.352	1	y5	15.42	266	577	4
DYIFGNYIER	sp|Q06033|ITIH3_HUMAN	AAL B5	645.312	2	694.352	1	y5	15.42	206	576	4
DYIFGNYIER	sp|Q06033|ITIH3_HUMAN	AAL B6	645.312	2	694.352	1	y5	15.42	240	719	4
DYIFGNYIER	sp|Q06033|ITIH3_HUMAN	AAL B7	645.312	2	694.352	1	y5	15.4	508	892	4
DYIFGNYIER	sp|Q06033|ITIH3_HUMAN	AAL B8	645.312	2	694.352	1	y5	15.41	150	849	4
DYIFGNYIER	sp|Q06033|ITIH3_HUMAN	AAL B9	645.312	2	694.352	1	y5	15.41	65	597	4
DYIFGNYIER	sp|Q06033|ITIH3_HUMAN	AAL C1	645.312	2	694.352	1	y5	15.42	355	749	4
DYIFGNYIER	sp|Q06033|ITIH3_HUMAN	AAL C10	645.312	2	694.352	1	y5	15.44	168	903	4
DYIFGNYIER	sp|Q06033|ITIH3_HUMAN	AAL C11	645.312	2	694.352	1	y5	15.4	271	756	4
DYIFGNYIER	sp|Q06033|ITIH3_HUMAN	AAL C12	645.312	2	694.352	1	y5	15.45	14	524	4
DYIFGNYIER	sp|Q06033|ITIH3_HUMAN	AAL C2	645.312	2	694.352	1	y5	15.39	238	700	4
DYIFGNYIER	sp|Q06033|ITIH3_HUMAN	AAL C3	645.312	2	694.352	1	y5	15.57	593	793	4
DYIFGNYIER	sp|Q06033|ITIH3_HUMAN	AAL C4	645.312	2	694.352	1	y5	15.44	294	738	4
DYIFGNYIER	sp|Q06033|ITIH3_HUMAN	AAL C5	645.312	2	694.352	1	y5	15.41	340	806	4
DYIFGNYIER	sp|Q06033|ITIH3_HUMAN	AAL C6	645.312	2	694.352	1	y5	15.43	226	509	4
DYIFGNYIER	sp|Q06033|ITIH3_HUMAN	AAL C7	645.312	2	694.352	1	y5	15.42	33	741	2
DYIFGNYIER	sp|Q06033|ITIH3_HUMAN	AAL C8	645.312	2	694.352	1	y5	15.4	161	968	4
DYIFGNYIER	sp|Q06033|ITIH3_HUMAN	AAL C9	645.312	2	694.352	1	y5	15.45	163	742	4
DYIFGNYIER	sp|Q06033|ITIH3_HUMAN	AAL D1	645.312	2	694.352	1	y5	15.39	345	658	4
DYIFGNYIER	sp|Q06033|ITIH3_HUMAN	AAL D10	645.312	2	694.352	1	y5	15.49	98	674	4
DYIFGNYIER	sp|Q06033|ITIH3_HUMAN	AAL D11	645.312	2	694.352	1	y5	15.49	95	719	4
DYIFGNYIER	sp|Q06033|ITIH3_HUMAN	AAL D12	645.312	2	694.352	1	y5	15.47	79	1099	4
DYIFGNYIER	sp|Q06033|ITIH3_HUMAN	AAL D2	645.312	2	694.352	1	y5	15.39	151	769	4
DYIFGNYIER	sp|Q06033|ITIH3_HUMAN	AAL D3	645.312	2	694.352	1	y5	15.44	187	649	4
DYIFGNYIER	sp|Q06033|ITIH3_HUMAN	AAL D4	645.312	2	694.352	1	y5	15.41	331	857	4
DYIFGNYIER	sp|Q06033|ITIH3_HUMAN	AAL D5	645.312	2	694.352	1	y5	15.46	122	602	4
DYIFGNYIER	sp|Q06033|ITIH3_HUMAN	AAL D6	645.312	2	694.352	1	y5	15.39	319	720	4
DYIFGNYIER	sp|Q06033|ITIH3_HUMAN	AAL D7	645.312	2	694.352	1	y5	15.38	65	669	4
DYIFGNYIER	sp|Q06033|ITIH3_HUMAN	AAL D8	645.312	2	694.352	1	y5	15.41	238	956	4
DYIFGNYIER	sp|Q06033|ITIH3_HUMAN	AAL D9	645.312	2	694.352	1	y5	15.47	424	633	4
DYIFGNYIER	sp|Q06033|ITIH3_HUMAN	AAL E1	645.312	2	694.352	1	y5	15.42	228	623	4
DYIFGNYIER	sp|Q06033|ITIH3_HUMAN	AAL E10	645.312	2	694.352	1	y5	15.42	332	648	4
DYIFGNYIER	sp|Q06033|ITIH3_HUMAN	AAL E11	645.312	2	694.352	1	y5	15.43	312	648	4
DYIFGNYIER	sp|Q06033|ITIH3_HUMAN	AAL E12	645.312	2	694.352	1	y5	15.41	90	626	4
DYIFGNYIER	sp|Q06033|ITIH3_HUMAN	AAL E2	645.312	2	694.352	1	y5	15.43	373	739	4
DYIFGNYIER	sp|Q06033|ITIH3_HUMAN	AAL E3	645.312	2	694.352	1	y5	15.4	463	816	4
DYIFGNYIER	sp|Q06033|ITIH3_HUMAN	AAL E4	645.312	2	694.352	1	y5	15.43	216	737	4
DYIFGNYIER	sp|Q06033|ITIH3_HUMAN	AAL E5	645.312	2	694.352	1	y5	15.42	45	760	4
DYIFGNYIER	sp|Q06033|ITIH3_HUMAN	AAL E6	645.312	2	694.352	1	y5	15.44	63	717	4
DYIFGNYIER	sp|Q06033|ITIH3_HUMAN	AAL E7	645.312	2	694.352	1	y5	15.39	121	598	4
DYIFGNYIER	sp|Q06033|ITIH3_HUMAN	AAL E8	645.312	2	694.352	1	y5	15.44	194	843	4
DYIFGNYIER	sp|Q06033|ITIH3_HUMAN	AAL E9	645.312	2	694.352	1	y5	15.45	113	689	4
DYIFGNYIER	sp|Q06033|ITIH3_HUMAN	AAL F1	645.312	2	694.352	1	y5	15.42	359	705	4
DYIFGNYIER	sp|Q06033|ITIH3_HUMAN	AAL F10	645.312	2	694.352	1	y5	15.39	373	658	4
DYIFGNYIER	sp|Q06033|ITIH3_HUMAN	AAL F11	645.312	2	694.352	1	y5	15.43	85	743	4
DYIFGNYIER	sp|Q06033|ITIH3_HUMAN	AAL F12	645.312	2	694.352	1	y5	15.39	293	666	4
DYIFGNYIER	sp|Q06033|ITIH3_HUMAN	AAL F2	645.312	2	694.352	1	y5	15.48	191	685	4
DYIFGNYIER	sp|Q06033|ITIH3_HUMAN	AAL F3	645.312	2	694.352	1	y5	15.4	546	961	4
DYIFGNYIER	sp|Q06033|ITIH3_HUMAN	AAL F4	645.312	2	694.352	1	y5	15.45	543	679	4
DYIFGNYIER	sp|Q06033|ITIH3_HUMAN	AAL F5	645.312	2	694.352	1	y5	15.4	331	668	4
DYIFGNYIER	sp|Q06033|ITIH3_HUMAN	AAL F6	645.312	2	694.352	1	y5	15.43	101	631	4
DYIFGNYIER	sp|Q06033|ITIH3_HUMAN	AAL F7	645.312	2	694.352	1	y5	15.42	146	620	4
DYIFGNYIER	sp|Q06033|ITIH3_HUMAN	AAL F8	645.312	2	694.352	1	y5	15.42	464	876	4
DYIFGNYIER	sp|Q06033|ITIH3_HUMAN	AAL F9	645.312	2	694.352	1	y5	15.42	213	892	4
DYIFGNYIER	sp|Q06033|ITIH3_HUMAN	AAL G1	645.312	2	694.352	1	y5	15.44	177	598	4
DYIFGNYIER	sp|Q06033|ITIH3_HUMAN	AAL G10	645.312	2	694.352	1	y5	15.47	69	958	4
DYIFGNYIER	sp|Q06033|ITIH3_HUMAN	AAL G11	645.312	2	694.352	1	y5	15.39	211	583	4
DYIFGNYIER	sp|Q06033|ITIH3_HUMAN	AAL G12	645.312	2	694.352	1	y5	14.93	0	263	4
DYIFGNYIER	sp|Q06033|ITIH3_HUMAN	AAL G2	645.312	2	694.352	1	y5	15.48	218	666	4
DYIFGNYIER	sp|Q06033|ITIH3_HUMAN	AAL G3	645.312	2	694.352	1	y5	15.42	60	625	4
DYIFGNYIER	sp|Q06033|ITIH3_HUMAN	AAL G4	645.312	2	694.352	1	y5	15.4	380	718	4
DYIFGNYIER	sp|Q06033|ITIH3_HUMAN	AAL G5	645.312	2	694.352	1	y5	15.42	104	633	4
DYIFGNYIER	sp|Q06033|ITIH3_HUMAN	AAL G6	645.312	2	694.352	1	y5	15.42	309	605	4
DYIFGNYIER	sp|Q06033|ITIH3_HUMAN	AAL G7	645.312	2	694.352	1	y5	15.45	193	649	4
DYIFGNYIER	sp|Q06033|ITIH3_HUMAN	AAL G8	645.312	2	694.352	1	y5	15.41	517	715	4
DYIFGNYIER	sp|Q06033|ITIH3_HUMAN	AAL G9	645.312	2	694.352	1	y5	15.43	192	727	4
DYIFGNYIER	sp|Q06033|ITIH3_HUMAN	AAL H1	645.312	2	694.352	1	y5	15.43	351	758	4
DYIFGNYIER	sp|Q06033|ITIH3_HUMAN	AAL H10	645.312	2	694.352	1	y5	15.45	31	525	4
DYIFGNYIER	sp|Q06033|ITIH3_HUMAN	AAL H11	645.312	2	694.352	1	y5	15.46	0	286	3
DYIFGNYIER	sp|Q06033|ITIH3_HUMAN	AAL H12	645.312	2	694.352	1	y5	15.4	207	737	4
DYIFGNYIER	sp|Q06033|ITIH3_HUMAN	AAL H2	645.312	2	694.352	1	y5	15.39	72	647	4
DYIFGNYIER	sp|Q06033|ITIH3_HUMAN	AAL H3	645.312	2	694.352	1	y5	15.44	216	602	4
DYIFGNYIER	sp|Q06033|ITIH3_HUMAN	AAL H4	645.312	2	694.352	1	y5	15.39	234	500	4
DYIFGNYIER	sp|Q06033|ITIH3_HUMAN	AAL H5	645.312	2	694.352	1	y5	15.42	210	621	4
DYIFGNYIER	sp|Q06033|ITIH3_HUMAN	AAL H6	645.312	2	694.352	1	y5	15.41	217	667	4
DYIFGNYIER	sp|Q06033|ITIH3_HUMAN	AAL H7	645.312	2	694.352	1	y5	15.46	192	910	4
DYIFGNYIER	sp|Q06033|ITIH3_HUMAN	AAL H8	645.312	2	694.352	1	y5	15.41	185	809	4
DYIFGNYIER	sp|Q06033|ITIH3_HUMAN	AAL H9	645.312	2	694.352	1	y5	15.4	182	756	4
DYIFGNYIER	sp|Q06033|ITIH3_HUMAN	SIS peptide 1	645.312	2	392.182	1	b3	14.92	1	270	3
DYIFGNYIER	sp|Q06033|ITIH3_HUMAN	SIS peptide 2	645.312	2	392.182	1	b3	15.28	25	909	1
DYIFGNYIER	sp|Q06033|ITIH3_HUMAN	SIS peptide 3	645.312	2	392.182	1	b3	15.72	9	242	1
DYIFGNYIER	sp|Q06033|ITIH3_HUMAN	SIS peptide 4	645.312	2	392.182	1	b3	15.11	12	311	1
DYIFGNYIER	sp|Q06033|ITIH3_HUMAN	SIS peptide 5	645.312	2	392.182	1	b3	15.35	28	293	1
DYIFGNYIER	sp|Q06033|ITIH3_HUMAN	AAL A1	645.312	2	392.182	1	b3	15.42	365	835	2
DYIFGNYIER	sp|Q06033|ITIH3_HUMAN	AAL A10	645.312	2	392.182	1	b3	15.42	1010	901	3
DYIFGNYIER	sp|Q06033|ITIH3_HUMAN	AAL A11	645.312	2	392.182	1	b3	15.4	489	539	3
DYIFGNYIER	sp|Q06033|ITIH3_HUMAN	AAL A12	645.312	2	392.182	1	b3	15.42	52	396	3
DYIFGNYIER	sp|Q06033|ITIH3_HUMAN	AAL A2	645.312	2	392.182	1	b3	15.4	1344	865	2
DYIFGNYIER	sp|Q06033|ITIH3_HUMAN	AAL A3	645.312	2	392.182	1	b3	15.4	661	687	3
DYIFGNYIER	sp|Q06033|ITIH3_HUMAN	AAL A4	645.312	2	392.182	1	b3	15.4	743	714	3
DYIFGNYIER	sp|Q06033|ITIH3_HUMAN	AAL A5	645.312	2	392.182	1	b3	15.43	987	766	3
DYIFGNYIER	sp|Q06033|ITIH3_HUMAN	AAL A6	645.312	2	392.182	1	b3	15.43	1284	894	3
DYIFGNYIER	sp|Q06033|ITIH3_HUMAN	AAL A7	645.312	2	392.182	1	b3	15.42	593	696	3
DYIFGNYIER	sp|Q06033|ITIH3_HUMAN	AAL A8	645.312	2	392.182	1	b3	15.49	848	758	3
DYIFGNYIER	sp|Q06033|ITIH3_HUMAN	AAL A9	645.312	2	392.182	1	b3	15.42	584	951	3
DYIFGNYIER	sp|Q06033|ITIH3_HUMAN	AAL B1	645.312	2	392.182	1	b3	15.4	1035	803	2
DYIFGNYIER	sp|Q06033|ITIH3_HUMAN	AAL B10	645.312	2	392.182	1	b3	15.41	375	712	3
DYIFGNYIER	sp|Q06033|ITIH3_HUMAN	AAL B11	645.312	2	392.182	1	b3	15.42	637	672	3
DYIFGNYIER	sp|Q06033|ITIH3_HUMAN	AAL B12	645.312	2	392.182	1	b3	15.42	990	888	2
DYIFGNYIER	sp|Q06033|ITIH3_HUMAN	AAL B2	645.312	2	392.182	1	b3	15.43	1787	882	3
DYIFGNYIER	sp|Q06033|ITIH3_HUMAN	AAL B3	645.312	2	392.182	1	b3	15.41	1550	770	3
DYIFGNYIER	sp|Q06033|ITIH3_HUMAN	AAL B4	645.312	2	392.182	1	b3	15.42	831	655	3
DYIFGNYIER	sp|Q06033|ITIH3_HUMAN	AAL B5	645.312	2	392.182	1	b3	15.42	1088	728	2
DYIFGNYIER	sp|Q06033|ITIH3_HUMAN	AAL B6	645.312	2	392.182	1	b3	15.41	863	774	3
DYIFGNYIER	sp|Q06033|ITIH3_HUMAN	AAL B7	645.312	2	392.182	1	b3	15.41	1394	953	3
DYIFGNYIER	sp|Q06033|ITIH3_HUMAN	AAL B8	645.312	2	392.182	1	b3	15.39	682	882	3
DYIFGNYIER	sp|Q06033|ITIH3_HUMAN	AAL B9	645.312	2	392.182	1	b3	15.41	505	680	2
DYIFGNYIER	sp|Q06033|ITIH3_HUMAN	AAL C1	645.312	2	392.182	1	b3	15.41	1382	904	3
DYIFGNYIER	sp|Q06033|ITIH3_HUMAN	AAL C10	645.312	2	392.182	1	b3	15.43	890	930	2
DYIFGNYIER	sp|Q06033|ITIH3_HUMAN	AAL C11	645.312	2	392.182	1	b3	15.41	1102	806	3
DYIFGNYIER	sp|Q06033|ITIH3_HUMAN	AAL C12	645.312	2	392.182	1	b3	15.43	128	534	2
DYIFGNYIER	sp|Q06033|ITIH3_HUMAN	AAL C2	645.312	2	392.182	1	b3	15.41	1722	750	3
DYIFGNYIER	sp|Q06033|ITIH3_HUMAN	AAL C3	645.312	2	392.182	1	b3	15.41	3916	805	3
DYIFGNYIER	sp|Q06033|ITIH3_HUMAN	AAL C4	645.312	2	392.182	1	b3	15.44	821	778	3
DYIFGNYIER	sp|Q06033|ITIH3_HUMAN	AAL C5	645.312	2	392.182	1	b3	15.41	1458	922	3
DYIFGNYIER	sp|Q06033|ITIH3_HUMAN	AAL C6	645.312	2	392.182	1	b3	15.43	916	593	3
DYIFGNYIER	sp|Q06033|ITIH3_HUMAN	AAL C7	645.312	2	392.182	1	b3	15.41	4	802	4
DYIFGNYIER	sp|Q06033|ITIH3_HUMAN	AAL C8	645.312	2	392.182	1	b3	15.41	627	1023	3
DYIFGNYIER	sp|Q06033|ITIH3_HUMAN	AAL C9	645.312	2	392.182	1	b3	15.4	1168	757	3
DYIFGNYIER	sp|Q06033|ITIH3_HUMAN	AAL D1	645.312	2	392.182	1	b3	15.41	2108	661	3
DYIFGNYIER	sp|Q06033|ITIH3_HUMAN	AAL D10	645.312	2	392.182	1	b3	15.41	973	694	2
DYIFGNYIER	sp|Q06033|ITIH3_HUMAN	AAL D11	645.312	2	392.182	1	b3	15.43	796	734	2
DYIFGNYIER	sp|Q06033|ITIH3_HUMAN	AAL D12	645.312	2	392.182	1	b3	15.41	454	1098	2
DYIFGNYIER	sp|Q06033|ITIH3_HUMAN	AAL D2	645.312	2	392.182	1	b3	15.41	955	787	3
DYIFGNYIER	sp|Q06033|ITIH3_HUMAN	AAL D3	645.312	2	392.182	1	b3	15.43	916	655	3
DYIFGNYIER	sp|Q06033|ITIH3_HUMAN	AAL D4	645.312	2	392.182	1	b3	15.4	1810	937	3
DYIFGNYIER	sp|Q06033|ITIH3_HUMAN	AAL D5	645.312	2	392.182	1	b3	15.43	951	757	3
DYIFGNYIER	sp|Q06033|ITIH3_HUMAN	AAL D6	645.312	2	392.182	1	b3	15.41	950	754	2
DYIFGNYIER	sp|Q06033|ITIH3_HUMAN	AAL D7	645.312	2	392.182	1	b3	15.42	509	671	2
DYIFGNYIER	sp|Q06033|ITIH3_HUMAN	AAL D8	645.312	2	392.182	1	b3	15.42	1016	1059	2
DYIFGNYIER	sp|Q06033|ITIH3_HUMAN	AAL D9	645.312	2	392.182	1	b3	15.45	1438	725	3
DYIFGNYIER	sp|Q06033|ITIH3_HUMAN	AAL E1	645.312	2	392.182	1	b3	15.42	1529	727	3
DYIFGNYIER	sp|Q06033|ITIH3_HUMAN	AAL E10	645.312	2	392.182	1	b3	15.44	1327	649	3
DYIFGNYIER	sp|Q06033|ITIH3_HUMAN	AAL E11	645.312	2	392.182	1	b3	15.41	1562	764	3
DYIFGNYIER	sp|Q06033|ITIH3_HUMAN	AAL E12	645.312	2	392.182	1	b3	15.44	1138	659	3
DYIFGNYIER	sp|Q06033|ITIH3_HUMAN	AAL E2	645.312	2	392.182	1	b3	15.43	1328	787	3
DYIFGNYIER	sp|Q06033|ITIH3_HUMAN	AAL E3	645.312	2	392.182	1	b3	15.4	1942	863	3
DYIFGNYIER	sp|Q06033|ITIH3_HUMAN	AAL E4	645.312	2	392.182	1	b3	15.42	681	815	3
DYIFGNYIER	sp|Q06033|ITIH3_HUMAN	AAL E5	645.312	2	392.182	1	b3	15.43	402	795	3
DYIFGNYIER	sp|Q06033|ITIH3_HUMAN	AAL E6	645.312	2	392.182	1	b3	15.44	1106	810	3
DYIFGNYIER	sp|Q06033|ITIH3_HUMAN	AAL E7	645.312	2	392.182	1	b3	15.43	428	606	3
DYIFGNYIER	sp|Q06033|ITIH3_HUMAN	AAL E8	645.312	2	392.182	1	b3	15.42	1118	886	2
DYIFGNYIER	sp|Q06033|ITIH3_HUMAN	AAL E9	645.312	2	392.182	1	b3	15.43	601	796	3
DYIFGNYIER	sp|Q06033|ITIH3_HUMAN	AAL F1	645.312	2	392.182	1	b3	15.43	1246	833	3
DYIFGNYIER	sp|Q06033|ITIH3_HUMAN	AAL F10	645.312	2	392.182	1	b3	15.39	1492	838	3
DYIFGNYIER	sp|Q06033|ITIH3_HUMAN	AAL F11	645.312	2	392.182	1	b3	15.42	238	745	2
DYIFGNYIER	sp|Q06033|ITIH3_HUMAN	AAL F12	645.312	2	392.182	1	b3	15.41	2407	697	3
DYIFGNYIER	sp|Q06033|ITIH3_HUMAN	AAL F2	645.312	2	392.182	1	b3	15.45	598	716	3
DYIFGNYIER	sp|Q06033|ITIH3_HUMAN	AAL F3	645.312	2	392.182	1	b3	15.41	2223	1069	3
DYIFGNYIER	sp|Q06033|ITIH3_HUMAN	AAL F4	645.312	2	392.182	1	b3	15.43	1709	885	3
DYIFGNYIER	sp|Q06033|ITIH3_HUMAN	AAL F5	645.312	2	392.182	1	b3	15.39	1161	876	3
DYIFGNYIER	sp|Q06033|ITIH3_HUMAN	AAL F6	645.312	2	392.182	1	b3	15.42	1522	707	3
DYIFGNYIER	sp|Q06033|ITIH3_HUMAN	AAL F7	645.312	2	392.182	1	b3	15.43	823	651	3
DYIFGNYIER	sp|Q06033|ITIH3_HUMAN	AAL F8	645.312	2	392.182	1	b3	15.42	2189	869	3
DYIFGNYIER	sp|Q06033|ITIH3_HUMAN	AAL F9	645.312	2	392.182	1	b3	15.41	1598	1010	3
DYIFGNYIER	sp|Q06033|ITIH3_HUMAN	AAL G1	645.312	2	392.182	1	b3	15.41	892	690	3
DYIFGNYIER	sp|Q06033|ITIH3_HUMAN	AAL G10	645.312	2	392.182	1	b3	15.41	454	980	3
DYIFGNYIER	sp|Q06033|ITIH3_HUMAN	AAL G11	645.312	2	392.182	1	b3	15.42	632	583	3
DYIFGNYIER	sp|Q06033|ITIH3_HUMAN	AAL G12	645.312	2	392.182	1	b3	14.91	19	262	1
DYIFGNYIER	sp|Q06033|ITIH3_HUMAN	AAL G2	645.312	2	392.182	1	b3	15.4	1444	828	3
DYIFGNYIER	sp|Q06033|ITIH3_HUMAN	AAL G3	645.312	2	392.182	1	b3	15.42	374	678	3
DYIFGNYIER	sp|Q06033|ITIH3_HUMAN	AAL G4	645.312	2	392.182	1	b3	15.42	1441	780	2
DYIFGNYIER	sp|Q06033|ITIH3_HUMAN	AAL G5	645.312	2	392.182	1	b3	15.43	892	738	3
DYIFGNYIER	sp|Q06033|ITIH3_HUMAN	AAL G6	645.312	2	392.182	1	b3	15.42	1002	775	3
DYIFGNYIER	sp|Q06033|ITIH3_HUMAN	AAL G7	645.312	2	392.182	1	b3	15.41	822	746	3
DYIFGNYIER	sp|Q06033|ITIH3_HUMAN	AAL G8	645.312	2	392.182	1	b3	15.41	2062	798	3
DYIFGNYIER	sp|Q06033|ITIH3_HUMAN	AAL G9	645.312	2	392.182	1	b3	15.43	917	739	3
DYIFGNYIER	sp|Q06033|ITIH3_HUMAN	AAL H1	645.312	2	392.182	1	b3	15.43	2157	1084	3
DYIFGNYIER	sp|Q06033|ITIH3_HUMAN	AAL H10	645.312	2	392.182	1	b3	15.44	215	525	2
DYIFGNYIER	sp|Q06033|ITIH3_HUMAN	AAL H11	645.312	2	392.182	1	b3	15.43	27	286	1
DYIFGNYIER	sp|Q06033|ITIH3_HUMAN	AAL H12	645.312	2	392.182	1	b3	15.41	639	845	3
DYIFGNYIER	sp|Q06033|ITIH3_HUMAN	AAL H2	645.312	2	392.182	1	b3	15.42	837	740	3
DYIFGNYIER	sp|Q06033|ITIH3_HUMAN	AAL H3	645.312	2	392.182	1	b3	15.43	812	683	3
DYIFGNYIER	sp|Q06033|ITIH3_HUMAN	AAL H4	645.312	2	392.182	1	b3	15.4	653	633	3
DYIFGNYIER	sp|Q06033|ITIH3_HUMAN	AAL H5	645.312	2	392.182	1	b3	15.41	1113	696	3
DYIFGNYIER	sp|Q06033|ITIH3_HUMAN	AAL H6	645.312	2	392.182	1	b3	15.41	1576	725	3
DYIFGNYIER	sp|Q06033|ITIH3_HUMAN	AAL H7	645.312	2	392.182	1	b3	15.42	1075	939	2
DYIFGNYIER	sp|Q06033|ITIH3_HUMAN	AAL H8	645.312	2	392.182	1	b3	15.41	1132	810	3
DYIFGNYIER	sp|Q06033|ITIH3_HUMAN	AAL H9	645.312	2	392.182	1	b3	15.42	617	865	3
ALDLSLK	sp|Q06033|ITIH3_HUMAN	SIS peptide 1	380.234	2	688.424	1	y6	11.75	1	338	3
ALDLSLK	sp|Q06033|ITIH3_HUMAN	SIS peptide 2	380.234	2	688.424	1	y6	12.07	0	265	4
ALDLSLK	sp|Q06033|ITIH3_HUMAN	SIS peptide 3	380.234	2	688.424	1	y6	12.54	1	289	4
ALDLSLK	sp|Q06033|ITIH3_HUMAN	SIS peptide 4	380.234	2	688.424	1	y6	11.86	0	241	3
ALDLSLK	sp|Q06033|ITIH3_HUMAN	SIS peptide 5	380.234	2	688.424	1	y6	12.54	1	289	3
ALDLSLK	sp|Q06033|ITIH3_HUMAN	AAL A1	380.234	2	688.424	1	y6	12.09	2	767	4
ALDLSLK	sp|Q06033|ITIH3_HUMAN	AAL A10	380.234	2	688.424	1	y6	12.18	299	578	4
ALDLSLK	sp|Q06033|ITIH3_HUMAN	AAL A11	380.234	2	688.424	1	y6	12.1	84	678	4
ALDLSLK	sp|Q06033|ITIH3_HUMAN	AAL A12	380.234	2	688.424	1	y6	12.16	74	415	4
ALDLSLK	sp|Q06033|ITIH3_HUMAN	AAL A2	380.234	2	688.424	1	y6	12.16	117	681	4
ALDLSLK	sp|Q06033|ITIH3_HUMAN	AAL A3	380.234	2	688.424	1	y6	12.16	260	695	4
ALDLSLK	sp|Q06033|ITIH3_HUMAN	AAL A4	380.234	2	688.424	1	y6	12.16	67	770	4
ALDLSLK	sp|Q06033|ITIH3_HUMAN	AAL A5	380.234	2	688.424	1	y6	12.15	468	676	4
ALDLSLK	sp|Q06033|ITIH3_HUMAN	AAL A6	380.234	2	688.424	1	y6	12.2	296	649	4
ALDLSLK	sp|Q06033|ITIH3_HUMAN	AAL A7	380.234	2	688.424	1	y6	12.16	380	652	4
ALDLSLK	sp|Q06033|ITIH3_HUMAN	AAL A8	380.234	2	688.424	1	y6	12.2	103	554	4
ALDLSLK	sp|Q06033|ITIH3_HUMAN	AAL A9	380.234	2	688.424	1	y6	12.18	431	696	4
ALDLSLK	sp|Q06033|ITIH3_HUMAN	AAL B1	380.234	2	688.424	1	y6	12.16	79	554	4
ALDLSLK	sp|Q06033|ITIH3_HUMAN	AAL B10	380.234	2	688.424	1	y6	12.18	41	697	4
ALDLSLK	sp|Q06033|ITIH3_HUMAN	AAL B11	380.234	2	688.424	1	y6	12.18	239	627	4
ALDLSLK	sp|Q06033|ITIH3_HUMAN	AAL B12	380.234	2	688.424	1	y6	12.18	344	577	4
ALDLSLK	sp|Q06033|ITIH3_HUMAN	AAL B2	380.234	2	688.424	1	y6	12.16	529	676	4
ALDLSLK	sp|Q06033|ITIH3_HUMAN	AAL B3	380.234	2	688.424	1	y6	12.18	567	631	4
ALDLSLK	sp|Q06033|ITIH3_HUMAN	AAL B4	380.234	2	688.424	1	y6	12.18	266	652	4
ALDLSLK	sp|Q06033|ITIH3_HUMAN	AAL B5	380.234	2	688.424	1	y6	12.15	525	606	4
ALDLSLK	sp|Q06033|ITIH3_HUMAN	AAL B6	380.234	2	688.424	1	y6	12.18	551	652	4
ALDLSLK	sp|Q06033|ITIH3_HUMAN	AAL B7	380.234	2	688.424	1	y6	12.18	461	625	4
ALDLSLK	sp|Q06033|ITIH3_HUMAN	AAL B8	380.234	2	688.424	1	y6	12.18	135	652	4
ALDLSLK	sp|Q06033|ITIH3_HUMAN	AAL B9	380.234	2	688.424	1	y6	12.15	123	652	4
ALDLSLK	sp|Q06033|ITIH3_HUMAN	AAL C1	380.234	2	688.424	1	y6	12.16	455	601	4
ALDLSLK	sp|Q06033|ITIH3_HUMAN	AAL C10	380.234	2	688.424	1	y6	12.16	242	624	4
ALDLSLK	sp|Q06033|ITIH3_HUMAN	AAL C11	380.234	2	688.424	1	y6	12.16	649	593	4
ALDLSLK	sp|Q06033|ITIH3_HUMAN	AAL C12	380.234	2	688.424	1	y6	12.16	11	576	4
ALDLSLK	sp|Q06033|ITIH3_HUMAN	AAL C2	380.234	2	688.424	1	y6	12.13	84	626	4
ALDLSLK	sp|Q06033|ITIH3_HUMAN	AAL C3	380.234	2	688.424	1	y6	12.18	1726	611	4
ALDLSLK	sp|Q06033|ITIH3_HUMAN	AAL C4	380.234	2	688.424	1	y6	12.21	124	693	4
ALDLSLK	sp|Q06033|ITIH3_HUMAN	AAL C5	380.234	2	688.424	1	y6	12.15	894	629	4
ALDLSLK	sp|Q06033|ITIH3_HUMAN	AAL C6	380.234	2	688.424	1	y6	12.2	193	650	4
ALDLSLK	sp|Q06033|ITIH3_HUMAN	AAL C7	380.234	2	688.424	1	y6	12.57	0	265	4
ALDLSLK	sp|Q06033|ITIH3_HUMAN	AAL C8	380.234	2	688.424	1	y6	12.18	92	629	4
ALDLSLK	sp|Q06033|ITIH3_HUMAN	AAL C9	380.234	2	688.424	1	y6	12.18	259	604	4
ALDLSLK	sp|Q06033|ITIH3_HUMAN	AAL D1	380.234	2	688.424	1	y6	12.15	922	704	4
ALDLSLK	sp|Q06033|ITIH3_HUMAN	AAL D10	380.234	2	688.424	1	y6	12.12	34	555	4
ALDLSLK	sp|Q06033|ITIH3_HUMAN	AAL D11	380.234	2	688.424	1	y6	12.17	314	700	4
ALDLSLK	sp|Q06033|ITIH3_HUMAN	AAL D12	380.234	2	688.424	1	y6	12.17	42	554	4
ALDLSLK	sp|Q06033|ITIH3_HUMAN	AAL D2	380.234	2	688.424	1	y6	12.16	241	724	4
ALDLSLK	sp|Q06033|ITIH3_HUMAN	AAL D3	380.234	2	688.424	1	y6	12.15	120	726	4
ALDLSLK	sp|Q06033|ITIH3_HUMAN	AAL D4	380.234	2	688.424	1	y6	12.15	535	782	4
ALDLSLK	sp|Q06033|ITIH3_HUMAN	AAL D5	380.234	2	688.424	1	y6	12.19	332	629	4
ALDLSLK	sp|Q06033|ITIH3_HUMAN	AAL D6	380.234	2	688.424	1	y6	12.17	140	674	4
ALDLSLK	sp|Q06033|ITIH3_HUMAN	AAL D7	380.234	2	688.424	1	y6	12.16	68	721	4
ALDLSLK	sp|Q06033|ITIH3_HUMAN	AAL D8	380.234	2	688.424	1	y6	12.18	321	653	4
ALDLSLK	sp|Q06033|ITIH3_HUMAN	AAL D9	380.234	2	688.424	1	y6	12.18	956	653	4
ALDLSLK	sp|Q06033|ITIH3_HUMAN	AAL E1	380.234	2	688.424	1	y6	12.18	257	562	4
ALDLSLK	sp|Q06033|ITIH3_HUMAN	AAL E10	380.234	2	688.424	1	y6	12.18	706	602	4
ALDLSLK	sp|Q06033|ITIH3_HUMAN	AAL E11	380.234	2	688.424	1	y6	12.16	898	606	4
ALDLSLK	sp|Q06033|ITIH3_HUMAN	AAL E12	380.234	2	688.424	1	y6	12.17	401	698	4
ALDLSLK	sp|Q06033|ITIH3_HUMAN	AAL E2	380.234	2	688.424	1	y6	12.16	473	690	4
ALDLSLK	sp|Q06033|ITIH3_HUMAN	AAL E3	380.234	2	688.424	1	y6	12.17	590	627	4
ALDLSLK	sp|Q06033|ITIH3_HUMAN	AAL E4	380.234	2	688.424	1	y6	12.21	57	650	4
ALDLSLK	sp|Q06033|ITIH3_HUMAN	AAL E5	380.234	2	688.424	1	y6	12.18	109	770	4
ALDLSLK	sp|Q06033|ITIH3_HUMAN	AAL E6	380.234	2	688.424	1	y6	12.16	808	699	4
ALDLSLK	sp|Q06033|ITIH3_HUMAN	AAL E7	380.234	2	688.424	1	y6	12.17	188	675	4
ALDLSLK	sp|Q06033|ITIH3_HUMAN	AAL E8	380.234	2	688.424	1	y6	12.17	172	699	4
ALDLSLK	sp|Q06033|ITIH3_HUMAN	AAL E9	380.234	2	688.424	1	y6	12.17	405	722	4
ALDLSLK	sp|Q06033|ITIH3_HUMAN	AAL F1	380.234	2	688.424	1	y6	12.17	798	625	4
ALDLSLK	sp|Q06033|ITIH3_HUMAN	AAL F10	380.234	2	688.424	1	y6	12.15	629	652	4
ALDLSLK	sp|Q06033|ITIH3_HUMAN	AAL F11	380.234	2	688.424	1	y6	12.18	180	654	4
ALDLSLK	sp|Q06033|ITIH3_HUMAN	AAL F12	380.234	2	688.424	1	y6	12.16	568	604	4
ALDLSLK	sp|Q06033|ITIH3_HUMAN	AAL F2	380.234	2	688.424	1	y6	12.16	599	794	4
ALDLSLK	sp|Q06033|ITIH3_HUMAN	AAL F3	380.234	2	688.424	1	y6	12.18	1225	698	4
ALDLSLK	sp|Q06033|ITIH3_HUMAN	AAL F4	380.234	2	688.424	1	y6	12.18	903	600	4
ALDLSLK	sp|Q06033|ITIH3_HUMAN	AAL F5	380.234	2	688.424	1	y6	12.15	697	649	4
ALDLSLK	sp|Q06033|ITIH3_HUMAN	AAL F6	380.234	2	688.424	1	y6	12.16	614	699	4
ALDLSLK	sp|Q06033|ITIH3_HUMAN	AAL F7	380.234	2	688.424	1	y6	12.15	288	580	4
ALDLSLK	sp|Q06033|ITIH3_HUMAN	AAL F8	380.234	2	688.424	1	y6	12.15	390	626	4
ALDLSLK	sp|Q06033|ITIH3_HUMAN	AAL F9	380.234	2	688.424	1	y6	12.15	588	762	4
ALDLSLK	sp|Q06033|ITIH3_HUMAN	AAL G1	380.234	2	688.424	1	y6	12.16	239	627	4
ALDLSLK	sp|Q06033|ITIH3_HUMAN	AAL G10	380.234	2	688.424	1	y6	12.15	148	627	4
ALDLSLK	sp|Q06033|ITIH3_HUMAN	AAL G11	380.234	2	688.424	1	y6	12.17	156	528	4
ALDLSLK	sp|Q06033|ITIH3_HUMAN	AAL G12	380.234	2	688.424	1	y6	12.6	0	290	4
ALDLSLK	sp|Q06033|ITIH3_HUMAN	AAL G2	380.234	2	688.424	1	y6	12.15	531	600	4
ALDLSLK	sp|Q06033|ITIH3_HUMAN	AAL G3	380.234	2	688.424	1	y6	12.16	86	677	4
ALDLSLK	sp|Q06033|ITIH3_HUMAN	AAL G4	380.234	2	688.424	1	y6	12.17	509	623	4
ALDLSLK	sp|Q06033|ITIH3_HUMAN	AAL G5	380.234	2	688.424	1	y6	12.18	325	750	4
ALDLSLK	sp|Q06033|ITIH3_HUMAN	AAL G6	380.234	2	688.424	1	y6	12.16	239	673	4
ALDLSLK	sp|Q06033|ITIH3_HUMAN	AAL G7	380.234	2	688.424	1	y6	12.18	140	654	4
ALDLSLK	sp|Q06033|ITIH3_HUMAN	AAL G8	380.234	2	688.424	1	y6	12.15	741	618	4
ALDLSLK	sp|Q06033|ITIH3_HUMAN	AAL G9	380.234	2	688.424	1	y6	12.19	259	630	4
ALDLSLK	sp|Q06033|ITIH3_HUMAN	AAL H1	380.234	2	688.424	1	y6	12.16	870	725	4
ALDLSLK	sp|Q06033|ITIH3_HUMAN	AAL H10	380.234	2	688.424	1	y6	12.2	11	794	4
ALDLSLK	sp|Q06033|ITIH3_HUMAN	AAL H11	380.234	2	688.424	1	y6	12.2	0	411	4
ALDLSLK	sp|Q06033|ITIH3_HUMAN	AAL H12	380.234	2	688.424	1	y6	12.2	190	606	4
ALDLSLK	sp|Q06033|ITIH3_HUMAN	AAL H2	380.234	2	688.424	1	y6	12.16	435	772	4
ALDLSLK	sp|Q06033|ITIH3_HUMAN	AAL H3	380.234	2	688.424	1	y6	12.19	282	629	4
ALDLSLK	sp|Q06033|ITIH3_HUMAN	AAL H4	380.234	2	688.424	1	y6	12.15	367	698	4
ALDLSLK	sp|Q06033|ITIH3_HUMAN	AAL H5	380.234	2	688.424	1	y6	12.18	493	654	4
ALDLSLK	sp|Q06033|ITIH3_HUMAN	AAL H6	380.234	2	688.424	1	y6	12.17	371	602	4
ALDLSLK	sp|Q06033|ITIH3_HUMAN	AAL H7	380.234	2	688.424	1	y6	12.17	303	676	4
ALDLSLK	sp|Q06033|ITIH3_HUMAN	AAL H8	380.234	2	688.424	1	y6	12.15	381	606	4
ALDLSLK	sp|Q06033|ITIH3_HUMAN	AAL H9	380.234	2	688.424	1	y6	12.18	621	656	4
ALDLSLK	sp|Q06033|ITIH3_HUMAN	SIS peptide 1	380.234	2	575.34	1	y5	11.81	0	339	4
ALDLSLK	sp|Q06033|ITIH3_HUMAN	SIS peptide 2	380.234	2	575.34	1	y5	12.09	1	265	3
ALDLSLK	sp|Q06033|ITIH3_HUMAN	SIS peptide 3	380.234	2	575.34	1	y5	12.58	1	290	3
ALDLSLK	sp|Q06033|ITIH3_HUMAN	SIS peptide 4	380.234	2	575.34	1	y5	11.82	0	242	4
ALDLSLK	sp|Q06033|ITIH3_HUMAN	SIS peptide 5	380.234	2	575.34	1	y5	12.53	0	289	4
ALDLSLK	sp|Q06033|ITIH3_HUMAN	AAL A1	380.234	2	575.34	1	y5	12.18	10090	809	1
ALDLSLK	sp|Q06033|ITIH3_HUMAN	AAL A10	380.234	2	575.34	1	y5	12.18	25529	1013	1
ALDLSLK	sp|Q06033|ITIH3_HUMAN	AAL A11	380.234	2	575.34	1	y5	12.15	10713	796	1
ALDLSLK	sp|Q06033|ITIH3_HUMAN	AAL A12	380.234	2	575.34	1	y5	12.17	2851	440	1
ALDLSLK	sp|Q06033|ITIH3_HUMAN	AAL A2	380.234	2	575.34	1	y5	12.16	20409	1228	1
ALDLSLK	sp|Q06033|ITIH3_HUMAN	AAL A3	380.234	2	575.34	1	y5	12.17	19946	863	1
ALDLSLK	sp|Q06033|ITIH3_HUMAN	AAL A4	380.234	2	575.34	1	y5	12.16	15236	938	1
ALDLSLK	sp|Q06033|ITIH3_HUMAN	AAL A5	380.234	2	575.34	1	y5	12.17	22706	913	1
ALDLSLK	sp|Q06033|ITIH3_HUMAN	AAL A6	380.234	2	575.34	1	y5	12.18	21671	963	1
ALDLSLK	sp|Q06033|ITIH3_HUMAN	AAL A7	380.234	2	575.34	1	y5	12.18	17067	1054	1
ALDLSLK	sp|Q06033|ITIH3_HUMAN	AAL A8	380.234	2	575.34	1	y5	12.18	12782	760	1
ALDLSLK	sp|Q06033|ITIH3_HUMAN	AAL A9	380.234	2	575.34	1	y5	12.17	21670	819	1
ALDLSLK	sp|Q06033|ITIH3_HUMAN	AAL B1	380.234	2	575.34	1	y5	12.17	12796	956	1
ALDLSLK	sp|Q06033|ITIH3_HUMAN	AAL B10	380.234	2	575.34	1	y5	12.16	10706	801	1
ALDLSLK	sp|Q06033|ITIH3_HUMAN	AAL B11	380.234	2	575.34	1	y5	12.17	14592	882	1
ALDLSLK	sp|Q06033|ITIH3_HUMAN	AAL B12	380.234	2	575.34	1	y5	12.18	20208	978	1
ALDLSLK	sp|Q06033|ITIH3_HUMAN	AAL B2	380.234	2	575.34	1	y5	12.17	26452	852	1
ALDLSLK	sp|Q06033|ITIH3_HUMAN	AAL B3	380.234	2	575.34	1	y5	12.17	34021	1045	1
ALDLSLK	sp|Q06033|ITIH3_HUMAN	AAL B4	380.234	2	575.34	1	y5	12.17	17848	772	1
ALDLSLK	sp|Q06033|ITIH3_HUMAN	AAL B5	380.234	2	575.34	1	y5	12.16	18631	782	1
ALDLSLK	sp|Q06033|ITIH3_HUMAN	AAL B6	380.234	2	575.34	1	y5	12.18	26510	997	1
ALDLSLK	sp|Q06033|ITIH3_HUMAN	AAL B7	380.234	2	575.34	1	y5	12.16	39235	1284	1
ALDLSLK	sp|Q06033|ITIH3_HUMAN	AAL B8	380.234	2	575.34	1	y5	12.16	12475	737	1
ALDLSLK	sp|Q06033|ITIH3_HUMAN	AAL B9	380.234	2	575.34	1	y5	12.16	8401	747	1
ALDLSLK	sp|Q06033|ITIH3_HUMAN	AAL C1	380.234	2	575.34	1	y5	12.17	41344	1191	1
ALDLSLK	sp|Q06033|ITIH3_HUMAN	AAL C10	380.234	2	575.34	1	y5	12.17	15653	882	1
ALDLSLK	sp|Q06033|ITIH3_HUMAN	AAL C11	380.234	2	575.34	1	y5	12.16	37120	1142	1
ALDLSLK	sp|Q06033|ITIH3_HUMAN	AAL C12	380.234	2	575.34	1	y5	12.17	1385	575	1
ALDLSLK	sp|Q06033|ITIH3_HUMAN	AAL C2	380.234	2	575.34	1	y5	12.17	30940	857	1
ALDLSLK	sp|Q06033|ITIH3_HUMAN	AAL C3	380.234	2	575.34	1	y5	12.16	82187	2567	1
ALDLSLK	sp|Q06033|ITIH3_HUMAN	AAL C4	380.234	2	575.34	1	y5	12.18	16921	735	1
ALDLSLK	sp|Q06033|ITIH3_HUMAN	AAL C5	380.234	2	575.34	1	y5	12.17	41608	1354	1
ALDLSLK	sp|Q06033|ITIH3_HUMAN	AAL C6	380.234	2	575.34	1	y5	12.18	20906	856	1
ALDLSLK	sp|Q06033|ITIH3_HUMAN	AAL C7	380.234	2	575.34	1	y5	12.62	24	264	3
ALDLSLK	sp|Q06033|ITIH3_HUMAN	AAL C8	380.234	2	575.34	1	y5	12.17	10531	897	1
ALDLSLK	sp|Q06033|ITIH3_HUMAN	AAL C9	380.234	2	575.34	1	y5	12.18	25668	1195	1
ALDLSLK	sp|Q06033|ITIH3_HUMAN	AAL D1	380.234	2	575.34	1	y5	12.16	33596	918	1
ALDLSLK	sp|Q06033|ITIH3_HUMAN	AAL D10	380.234	2	575.34	1	y5	12.17	14544	818	1
ALDLSLK	sp|Q06033|ITIH3_HUMAN	AAL D11	380.234	2	575.34	1	y5	12.18	9602	779	1
ALDLSLK	sp|Q06033|ITIH3_HUMAN	AAL D12	380.234	2	575.34	1	y5	12.16	10508	636	1
ALDLSLK	sp|Q06033|ITIH3_HUMAN	AAL D2	380.234	2	575.34	1	y5	12.15	17865	991	1
ALDLSLK	sp|Q06033|ITIH3_HUMAN	AAL D3	380.234	2	575.34	1	y5	12.16	16291	776	1
ALDLSLK	sp|Q06033|ITIH3_HUMAN	AAL D4	380.234	2	575.34	1	y5	12.16	29682	806	1
ALDLSLK	sp|Q06033|ITIH3_HUMAN	AAL D5	380.234	2	575.34	1	y5	12.18	34321	1122	1
ALDLSLK	sp|Q06033|ITIH3_HUMAN	AAL D6	380.234	2	575.34	1	y5	12.16	14912	746	1
ALDLSLK	sp|Q06033|ITIH3_HUMAN	AAL D7	380.234	2	575.34	1	y5	12.17	7816	726	1
ALDLSLK	sp|Q06033|ITIH3_HUMAN	AAL D8	380.234	2	575.34	1	y5	12.18	19326	897	1
ALDLSLK	sp|Q06033|ITIH3_HUMAN	AAL D9	380.234	2	575.34	1	y5	12.2	38374	893	1
ALDLSLK	sp|Q06033|ITIH3_HUMAN	AAL E1	380.234	2	575.34	1	y5	12.17	33575	1437	1
ALDLSLK	sp|Q06033|ITIH3_HUMAN	AAL E10	380.234	2	575.34	1	y5	12.18	32443	1152	1
ALDLSLK	sp|Q06033|ITIH3_HUMAN	AAL E11	380.234	2	575.34	1	y5	12.16	36219	1322	1
ALDLSLK	sp|Q06033|ITIH3_HUMAN	AAL E12	380.234	2	575.34	1	y5	12.16	20909	902	1
ALDLSLK	sp|Q06033|ITIH3_HUMAN	AAL E2	380.234	2	575.34	1	y5	12.17	28420	890	1
ALDLSLK	sp|Q06033|ITIH3_HUMAN	AAL E3	380.234	2	575.34	1	y5	12.15	37804	1141	1
ALDLSLK	sp|Q06033|ITIH3_HUMAN	AAL E4	380.234	2	575.34	1	y5	12.18	22337	904	1
ALDLSLK	sp|Q06033|ITIH3_HUMAN	AAL E5	380.234	2	575.34	1	y5	12.18	10492	841	1
ALDLSLK	sp|Q06033|ITIH3_HUMAN	AAL E6	380.234	2	575.34	1	y5	12.17	29671	882	1
ALDLSLK	sp|Q06033|ITIH3_HUMAN	AAL E7	380.234	2	575.34	1	y5	12.16	8605	711	1
ALDLSLK	sp|Q06033|ITIH3_HUMAN	AAL E8	380.234	2	575.34	1	y5	12.18	17539	771	1
ALDLSLK	sp|Q06033|ITIH3_HUMAN	AAL E9	380.234	2	575.34	1	y5	12.17	19864	822	1
ALDLSLK	sp|Q06033|ITIH3_HUMAN	AAL F1	380.234	2	575.34	1	y5	12.18	19222	844	1
ALDLSLK	sp|Q06033|ITIH3_HUMAN	AAL F10	380.234	2	575.34	1	y5	12.16	41969	1367	1
ALDLSLK	sp|Q06033|ITIH3_HUMAN	AAL F11	380.234	2	575.34	1	y5	12.17	9507	655	1
ALDLSLK	sp|Q06033|ITIH3_HUMAN	AAL F12	380.234	2	575.34	1	y5	12.16	51163	1655	1
ALDLSLK	sp|Q06033|ITIH3_HUMAN	AAL F2	380.234	2	575.34	1	y5	12.18	18778	804	1
ALDLSLK	sp|Q06033|ITIH3_HUMAN	AAL F3	380.234	2	575.34	1	y5	12.17	40449	1197	1
ALDLSLK	sp|Q06033|ITIH3_HUMAN	AAL F4	380.234	2	575.34	1	y5	12.19	68487	1553	1
ALDLSLK	sp|Q06033|ITIH3_HUMAN	AAL F5	380.234	2	575.34	1	y5	12.17	43703	1448	1
ALDLSLK	sp|Q06033|ITIH3_HUMAN	AAL F6	380.234	2	575.34	1	y5	12.17	26143	891	1
ALDLSLK	sp|Q06033|ITIH3_HUMAN	AAL F7	380.234	2	575.34	1	y5	12.16	22901	985	1
ALDLSLK	sp|Q06033|ITIH3_HUMAN	AAL F8	380.234	2	575.34	1	y5	12.18	52540	1573	1
ALDLSLK	sp|Q06033|ITIH3_HUMAN	AAL F9	380.234	2	575.34	1	y5	12.15	34800	926	1
ALDLSLK	sp|Q06033|ITIH3_HUMAN	AAL G1	380.234	2	575.34	1	y5	12.17	21886	1046	1
ALDLSLK	sp|Q06033|ITIH3_HUMAN	AAL G10	380.234	2	575.34	1	y5	12.18	5279	673	1
ALDLSLK	sp|Q06033|ITIH3_HUMAN	AAL G11	380.234	2	575.34	1	y5	12.17	17808	947	1
ALDLSLK	sp|Q06033|ITIH3_HUMAN	AAL G12	380.234	2	575.34	1	y5	12.62	2	289	3
ALDLSLK	sp|Q06033|ITIH3_HUMAN	AAL G2	380.234	2	575.34	1	y5	12.15	30858	835	1
ALDLSLK	sp|Q06033|ITIH3_HUMAN	AAL G3	380.234	2	575.34	1	y5	12.18	8249	725	1
ALDLSLK	sp|Q06033|ITIH3_HUMAN	AAL G4	380.234	2	575.34	1	y5	12.18	32030	1103	1
ALDLSLK	sp|Q06033|ITIH3_HUMAN	AAL G5	380.234	2	575.34	1	y5	12.18	20667	794	1
ALDLSLK	sp|Q06033|ITIH3_HUMAN	AAL G6	380.234	2	575.34	1	y5	12.16	30860	1233	1
ALDLSLK	sp|Q06033|ITIH3_HUMAN	AAL G7	380.234	2	575.34	1	y5	12.16	28825	1168	1
ALDLSLK	sp|Q06033|ITIH3_HUMAN	AAL G8	380.234	2	575.34	1	y5	12.15	45917	1444	1
ALDLSLK	sp|Q06033|ITIH3_HUMAN	AAL G9	380.234	2	575.34	1	y5	12.16	23501	808	1
ALDLSLK	sp|Q06033|ITIH3_HUMAN	AAL H1	380.234	2	575.34	1	y5	12.16	62290	872	1
ALDLSLK	sp|Q06033|ITIH3_HUMAN	AAL H10	380.234	2	575.34	1	y5	12.18	4282	799	1
ALDLSLK	sp|Q06033|ITIH3_HUMAN	AAL H11	380.234	2	575.34	1	y5	12.22	0	410	3
ALDLSLK	sp|Q06033|ITIH3_HUMAN	AAL H12	380.234	2	575.34	1	y5	12.16	18255	1024	1
ALDLSLK	sp|Q06033|ITIH3_HUMAN	AAL H2	380.234	2	575.34	1	y5	12.17	16294	808	1
ALDLSLK	sp|Q06033|ITIH3_HUMAN	AAL H3	380.234	2	575.34	1	y5	12.17	24145	925	1
ALDLSLK	sp|Q06033|ITIH3_HUMAN	AAL H4	380.234	2	575.34	1	y5	12.16	20499	783	1
ALDLSLK	sp|Q06033|ITIH3_HUMAN	AAL H5	380.234	2	575.34	1	y5	12.17	30498	894	1
ALDLSLK	sp|Q06033|ITIH3_HUMAN	AAL H6	380.234	2	575.34	1	y5	12.17	27663	1016	1
ALDLSLK	sp|Q06033|ITIH3_HUMAN	AAL H7	380.234	2	575.34	1	y5	12.17	17336	792	1
ALDLSLK	sp|Q06033|ITIH3_HUMAN	AAL H8	380.234	2	575.34	1	y5	12.15	14511	929	1
ALDLSLK	sp|Q06033|ITIH3_HUMAN	AAL H9	380.234	2	575.34	1	y5	12.17	15544	874	1
ALDLSLK	sp|Q06033|ITIH3_HUMAN	SIS peptide 1	380.234	2	460.313	1	y4	11.77	37	339	2
ALDLSLK	sp|Q06033|ITIH3_HUMAN	SIS peptide 2	380.234	2	460.313	1	y4	12.1	1	265	2
ALDLSLK	sp|Q06033|ITIH3_HUMAN	SIS peptide 3	380.234	2	460.313	1	y4	12.53	1	290	2
ALDLSLK	sp|Q06033|ITIH3_HUMAN	SIS peptide 4	380.234	2	460.313	1	y4	11.86	9	242	2
ALDLSLK	sp|Q06033|ITIH3_HUMAN	SIS peptide 5	380.234	2	460.313	1	y4	12.56	1	289	2
ALDLSLK	sp|Q06033|ITIH3_HUMAN	AAL A1	380.234	2	460.313	1	y4	12.18	1482	812	3
ALDLSLK	sp|Q06033|ITIH3_HUMAN	AAL A10	380.234	2	460.313	1	y4	12.17	3682	643	3
ALDLSLK	sp|Q06033|ITIH3_HUMAN	AAL A11	380.234	2	460.313	1	y4	12.16	1288	748	3
ALDLSLK	sp|Q06033|ITIH3_HUMAN	AAL A12	380.234	2	460.313	1	y4	12.16	631	409	3
ALDLSLK	sp|Q06033|ITIH3_HUMAN	AAL A2	380.234	2	460.313	1	y4	12.17	4042	695	3
ALDLSLK	sp|Q06033|ITIH3_HUMAN	AAL A3	380.234	2	460.313	1	y4	12.16	3590	828	3
ALDLSLK	sp|Q06033|ITIH3_HUMAN	AAL A4	380.234	2	460.313	1	y4	12.16	3972	789	3
ALDLSLK	sp|Q06033|ITIH3_HUMAN	AAL A5	380.234	2	460.313	1	y4	12.17	4034	770	3
ALDLSLK	sp|Q06033|ITIH3_HUMAN	AAL A6	380.234	2	460.313	1	y4	12.17	4013	737	3
ALDLSLK	sp|Q06033|ITIH3_HUMAN	AAL A7	380.234	2	460.313	1	y4	12.18	2752	651	3
ALDLSLK	sp|Q06033|ITIH3_HUMAN	AAL A8	380.234	2	460.313	1	y4	12.18	3296	556	3
ALDLSLK	sp|Q06033|ITIH3_HUMAN	AAL A9	380.234	2	460.313	1	y4	12.16	4393	756	3
ALDLSLK	sp|Q06033|ITIH3_HUMAN	AAL B1	380.234	2	460.313	1	y4	12.17	2367	703	3
ALDLSLK	sp|Q06033|ITIH3_HUMAN	AAL B10	380.234	2	460.313	1	y4	12.17	1894	710	3
ALDLSLK	sp|Q06033|ITIH3_HUMAN	AAL B11	380.234	2	460.313	1	y4	12.17	2760	650	3
ALDLSLK	sp|Q06033|ITIH3_HUMAN	AAL B12	380.234	2	460.313	1	y4	12.18	4113	578	3
ALDLSLK	sp|Q06033|ITIH3_HUMAN	AAL B2	380.234	2	460.313	1	y4	12.18	4815	709	3
ALDLSLK	sp|Q06033|ITIH3_HUMAN	AAL B3	380.234	2	460.313	1	y4	12.18	5726	809	3
ALDLSLK	sp|Q06033|ITIH3_HUMAN	AAL B4	380.234	2	460.313	1	y4	12.16	2928	655	3
ALDLSLK	sp|Q06033|ITIH3_HUMAN	AAL B5	380.234	2	460.313	1	y4	12.17	2948	674	3
ALDLSLK	sp|Q06033|ITIH3_HUMAN	AAL B6	380.234	2	460.313	1	y4	12.18	4814	661	3
ALDLSLK	sp|Q06033|ITIH3_HUMAN	AAL B7	380.234	2	460.313	1	y4	12.17	5640	730	3
ALDLSLK	sp|Q06033|ITIH3_HUMAN	AAL B8	380.234	2	460.313	1	y4	12.17	2087	670	3
ALDLSLK	sp|Q06033|ITIH3_HUMAN	AAL B9	380.234	2	460.313	1	y4	12.17	1347	653	3
ALDLSLK	sp|Q06033|ITIH3_HUMAN	AAL C1	380.234	2	460.313	1	y4	12.18	4391	882	3
ALDLSLK	sp|Q06033|ITIH3_HUMAN	AAL C10	380.234	2	460.313	1	y4	12.16	2558	626	3
ALDLSLK	sp|Q06033|ITIH3_HUMAN	AAL C11	380.234	2	460.313	1	y4	12.16	5677	650	3
ALDLSLK	sp|Q06033|ITIH3_HUMAN	AAL C12	380.234	2	460.313	1	y4	12.18	273	575	3
ALDLSLK	sp|Q06033|ITIH3_HUMAN	AAL C2	380.234	2	460.313	1	y4	12.17	5735	685	3
ALDLSLK	sp|Q06033|ITIH3_HUMAN	AAL C3	380.234	2	460.313	1	y4	12.16	13433	801	3
ALDLSLK	sp|Q06033|ITIH3_HUMAN	AAL C4	380.234	2	460.313	1	y4	12.18	2529	707	3
ALDLSLK	sp|Q06033|ITIH3_HUMAN	AAL C5	380.234	2	460.313	1	y4	12.16	7436	685	3
ALDLSLK	sp|Q06033|ITIH3_HUMAN	AAL C6	380.234	2	460.313	1	y4	12.18	3399	720	3
ALDLSLK	sp|Q06033|ITIH3_HUMAN	AAL C7	380.234	2	460.313	1	y4	12.59	148	264	1
ALDLSLK	sp|Q06033|ITIH3_HUMAN	AAL C8	380.234	2	460.313	1	y4	12.16	1550	644	3
ALDLSLK	sp|Q06033|ITIH3_HUMAN	AAL C9	380.234	2	460.313	1	y4	12.18	5178	650	3
ALDLSLK	sp|Q06033|ITIH3_HUMAN	AAL D1	380.234	2	460.313	1	y4	12.16	7388	898	3
ALDLSLK	sp|Q06033|ITIH3_HUMAN	AAL D10	380.234	2	460.313	1	y4	12.17	2623	561	3
ALDLSLK	sp|Q06033|ITIH3_HUMAN	AAL D11	380.234	2	460.313	1	y4	12.18	2254	738	3
ALDLSLK	sp|Q06033|ITIH3_HUMAN	AAL D12	380.234	2	460.313	1	y4	12.16	828	580	3
ALDLSLK	sp|Q06033|ITIH3_HUMAN	AAL D2	380.234	2	460.313	1	y4	12.16	2690	815	3
ALDLSLK	sp|Q06033|ITIH3_HUMAN	AAL D3	380.234	2	460.313	1	y4	12.16	3442	841	3
ALDLSLK	sp|Q06033|ITIH3_HUMAN	AAL D4	380.234	2	460.313	1	y4	12.16	5421	741	3
ALDLSLK	sp|Q06033|ITIH3_HUMAN	AAL D5	380.234	2	460.313	1	y4	12.17	4877	728	3
ALDLSLK	sp|Q06033|ITIH3_HUMAN	AAL D6	380.234	2	460.313	1	y4	12.17	2349	763	3
ALDLSLK	sp|Q06033|ITIH3_HUMAN	AAL D7	380.234	2	460.313	1	y4	12.17	1435	722	3
ALDLSLK	sp|Q06033|ITIH3_HUMAN	AAL D8	380.234	2	460.313	1	y4	12.17	3290	721	3
ALDLSLK	sp|Q06033|ITIH3_HUMAN	AAL D9	380.234	2	460.313	1	y4	12.19	7364	823	3
ALDLSLK	sp|Q06033|ITIH3_HUMAN	AAL E1	380.234	2	460.313	1	y4	12.17	6101	699	3
ALDLSLK	sp|Q06033|ITIH3_HUMAN	AAL E10	380.234	2	460.313	1	y4	12.18	5680	688	3
ALDLSLK	sp|Q06033|ITIH3_HUMAN	AAL E11	380.234	2	460.313	1	y4	12.16	6494	762	3
ALDLSLK	sp|Q06033|ITIH3_HUMAN	AAL E12	380.234	2	460.313	1	y4	12.17	4020	747	3
ALDLSLK	sp|Q06033|ITIH3_HUMAN	AAL E2	380.234	2	460.313	1	y4	12.17	6332	749	3
ALDLSLK	sp|Q06033|ITIH3_HUMAN	AAL E3	380.234	2	460.313	1	y4	12.17	7264	839	3
ALDLSLK	sp|Q06033|ITIH3_HUMAN	AAL E4	380.234	2	460.313	1	y4	12.18	2399	882	3
ALDLSLK	sp|Q06033|ITIH3_HUMAN	AAL E5	380.234	2	460.313	1	y4	12.18	2885	770	3
ALDLSLK	sp|Q06033|ITIH3_HUMAN	AAL E6	380.234	2	460.313	1	y4	12.18	3683	777	3
ALDLSLK	sp|Q06033|ITIH3_HUMAN	AAL E7	380.234	2	460.313	1	y4	12.18	1341	827	3
ALDLSLK	sp|Q06033|ITIH3_HUMAN	AAL E8	380.234	2	460.313	1	y4	12.17	3382	730	3
ALDLSLK	sp|Q06033|ITIH3_HUMAN	AAL E9	380.234	2	460.313	1	y4	12.17	4374	857	3
ALDLSLK	sp|Q06033|ITIH3_HUMAN	AAL F1	380.234	2	460.313	1	y4	12.18	4116	642	3
ALDLSLK	sp|Q06033|ITIH3_HUMAN	AAL F10	380.234	2	460.313	1	y4	12.16	7594	812	3
ALDLSLK	sp|Q06033|ITIH3_HUMAN	AAL F11	380.234	2	460.313	1	y4	12.16	1867	669	3
ALDLSLK	sp|Q06033|ITIH3_HUMAN	AAL F12	380.234	2	460.313	1	y4	12.16	6376	763	3
ALDLSLK	sp|Q06033|ITIH3_HUMAN	AAL F2	380.234	2	460.313	1	y4	12.18	3670	821	3
ALDLSLK	sp|Q06033|ITIH3_HUMAN	AAL F3	380.234	2	460.313	1	y4	12.18	8663	737	3
ALDLSLK	sp|Q06033|ITIH3_HUMAN	AAL F4	380.234	2	460.313	1	y4	12.18	10359	631	3
ALDLSLK	sp|Q06033|ITIH3_HUMAN	AAL F5	380.234	2	460.313	1	y4	12.16	5725	652	3
ALDLSLK	sp|Q06033|ITIH3_HUMAN	AAL F6	380.234	2	460.313	1	y4	12.17	5789	740	3
ALDLSLK	sp|Q06033|ITIH3_HUMAN	AAL F7	380.234	2	460.313	1	y4	12.15	2784	644	3
ALDLSLK	sp|Q06033|ITIH3_HUMAN	AAL F8	380.234	2	460.313	1	y4	12.18	7611	832	3
ALDLSLK	sp|Q06033|ITIH3_HUMAN	AAL F9	380.234	2	460.313	1	y4	12.15	6909	861	3
ALDLSLK	sp|Q06033|ITIH3_HUMAN	AAL G1	380.234	2	460.313	1	y4	12.15	3305	682	3
ALDLSLK	sp|Q06033|ITIH3_HUMAN	AAL G10	380.234	2	460.313	1	y4	12.18	1077	628	3
ALDLSLK	sp|Q06033|ITIH3_HUMAN	AAL G11	380.234	2	460.313	1	y4	12.17	2547	539	3
ALDLSLK	sp|Q06033|ITIH3_HUMAN	AAL G12	380.234	2	460.313	1	y4	12.59	2	290	2
ALDLSLK	sp|Q06033|ITIH3_HUMAN	AAL G2	380.234	2	460.313	1	y4	12.16	4835	746	3
ALDLSLK	sp|Q06033|ITIH3_HUMAN	AAL G3	380.234	2	460.313	1	y4	12.17	1284	687	3
ALDLSLK	sp|Q06033|ITIH3_HUMAN	AAL G4	380.234	2	460.313	1	y4	12.17	5791	724	3
ALDLSLK	sp|Q06033|ITIH3_HUMAN	AAL G5	380.234	2	460.313	1	y4	12.18	5066	761	3
ALDLSLK	sp|Q06033|ITIH3_HUMAN	AAL G6	380.234	2	460.313	1	y4	12.17	4313	782	3
ALDLSLK	sp|Q06033|ITIH3_HUMAN	AAL G7	380.234	2	460.313	1	y4	12.16	4383	710	3
ALDLSLK	sp|Q06033|ITIH3_HUMAN	AAL G8	380.234	2	460.313	1	y4	12.15	5724	713	3
ALDLSLK	sp|Q06033|ITIH3_HUMAN	AAL G9	380.234	2	460.313	1	y4	12.18	2709	671	3
ALDLSLK	sp|Q06033|ITIH3_HUMAN	AAL H1	380.234	2	460.313	1	y4	12.16	8439	745	3
ALDLSLK	sp|Q06033|ITIH3_HUMAN	AAL H10	380.234	2	460.313	1	y4	12.15	653	798	3
ALDLSLK	sp|Q06033|ITIH3_HUMAN	AAL H11	380.234	2	460.313	1	y4	12.2	6	413	2
ALDLSLK	sp|Q06033|ITIH3_HUMAN	AAL H12	380.234	2	460.313	1	y4	12.17	2694	672	3
ALDLSLK	sp|Q06033|ITIH3_HUMAN	AAL H2	380.234	2	460.313	1	y4	12.17	3187	773	3
ALDLSLK	sp|Q06033|ITIH3_HUMAN	AAL H3	380.234	2	460.313	1	y4	12.17	3448	632	3
ALDLSLK	sp|Q06033|ITIH3_HUMAN	AAL H4	380.234	2	460.313	1	y4	12.16	3583	783	3
ALDLSLK	sp|Q06033|ITIH3_HUMAN	AAL H5	380.234	2	460.313	1	y4	12.18	4734	692	3
ALDLSLK	sp|Q06033|ITIH3_HUMAN	AAL H6	380.234	2	460.313	1	y4	12.18	4154	647	3
ALDLSLK	sp|Q06033|ITIH3_HUMAN	AAL H7	380.234	2	460.313	1	y4	12.18	3808	682	3
ALDLSLK	sp|Q06033|ITIH3_HUMAN	AAL H8	380.234	2	460.313	1	y4	12.16	3204	679	3
ALDLSLK	sp|Q06033|ITIH3_HUMAN	AAL H9	380.234	2	460.313	1	y4	12.16	2608	651	3
ALDLSLK	sp|Q06033|ITIH3_HUMAN	SIS peptide 1	380.234	2	185.128	1	b2	11.79	106	359	1
ALDLSLK	sp|Q06033|ITIH3_HUMAN	SIS peptide 2	380.234	2	185.128	1	b2	12.1	73	281	1
ALDLSLK	sp|Q06033|ITIH3_HUMAN	SIS peptide 3	380.234	2	185.128	1	b2	12.54	116	303	1
ALDLSLK	sp|Q06033|ITIH3_HUMAN	SIS peptide 4	380.234	2	185.128	1	b2	11.82	43	253	1
ALDLSLK	sp|Q06033|ITIH3_HUMAN	SIS peptide 5	380.234	2	185.128	1	b2	12.56	31	296	1
ALDLSLK	sp|Q06033|ITIH3_HUMAN	AAL A1	380.234	2	185.128	1	b2	12.18	3635	1086	2
ALDLSLK	sp|Q06033|ITIH3_HUMAN	AAL A10	380.234	2	185.128	1	b2	12.17	7909	734	2
ALDLSLK	sp|Q06033|ITIH3_HUMAN	AAL A11	380.234	2	185.128	1	b2	12.16	4018	857	2
ALDLSLK	sp|Q06033|ITIH3_HUMAN	AAL A12	380.234	2	185.128	1	b2	12.19	794	446	2
ALDLSLK	sp|Q06033|ITIH3_HUMAN	AAL A2	380.234	2	185.128	1	b2	12.17	7676	1361	2
ALDLSLK	sp|Q06033|ITIH3_HUMAN	AAL A3	380.234	2	185.128	1	b2	12.17	7944	954	2
ALDLSLK	sp|Q06033|ITIH3_HUMAN	AAL A4	380.234	2	185.128	1	b2	12.16	6882	1192	2
ALDLSLK	sp|Q06033|ITIH3_HUMAN	AAL A5	380.234	2	185.128	1	b2	12.16	6933	1045	2
ALDLSLK	sp|Q06033|ITIH3_HUMAN	AAL A6	380.234	2	185.128	1	b2	12.18	7175	985	2
ALDLSLK	sp|Q06033|ITIH3_HUMAN	AAL A7	380.234	2	185.128	1	b2	12.18	4180	1156	2
ALDLSLK	sp|Q06033|ITIH3_HUMAN	AAL A8	380.234	2	185.128	1	b2	12.18	4373	718	2
ALDLSLK	sp|Q06033|ITIH3_HUMAN	AAL A9	380.234	2	185.128	1	b2	12.16	8551	1062	2
ALDLSLK	sp|Q06033|ITIH3_HUMAN	AAL B1	380.234	2	185.128	1	b2	12.16	4489	1001	2
ALDLSLK	sp|Q06033|ITIH3_HUMAN	AAL B10	380.234	2	185.128	1	b2	12.16	4617	833	2
ALDLSLK	sp|Q06033|ITIH3_HUMAN	AAL B11	380.234	2	185.128	1	b2	12.17	5447	869	2
ALDLSLK	sp|Q06033|ITIH3_HUMAN	AAL B12	380.234	2	185.128	1	b2	12.18	5487	1056	2
ALDLSLK	sp|Q06033|ITIH3_HUMAN	AAL B2	380.234	2	185.128	1	b2	12.18	11233	1336	2
ALDLSLK	sp|Q06033|ITIH3_HUMAN	AAL B3	380.234	2	185.128	1	b2	12.18	12645	815	2
ALDLSLK	sp|Q06033|ITIH3_HUMAN	AAL B4	380.234	2	185.128	1	b2	12.17	6179	1008	2
ALDLSLK	sp|Q06033|ITIH3_HUMAN	AAL B5	380.234	2	185.128	1	b2	12.16	6484	1066	2
ALDLSLK	sp|Q06033|ITIH3_HUMAN	AAL B6	380.234	2	185.128	1	b2	12.18	7542	1203	2
ALDLSLK	sp|Q06033|ITIH3_HUMAN	AAL B7	380.234	2	185.128	1	b2	12.16	12129	775	2
ALDLSLK	sp|Q06033|ITIH3_HUMAN	AAL B8	380.234	2	185.128	1	b2	12.16	5309	892	2
ALDLSLK	sp|Q06033|ITIH3_HUMAN	AAL B9	380.234	2	185.128	1	b2	12.16	3628	803	2
ALDLSLK	sp|Q06033|ITIH3_HUMAN	AAL C1	380.234	2	185.128	1	b2	12.17	11621	919	2
ALDLSLK	sp|Q06033|ITIH3_HUMAN	AAL C10	380.234	2	185.128	1	b2	12.16	4317	835	2
ALDLSLK	sp|Q06033|ITIH3_HUMAN	AAL C11	380.234	2	185.128	1	b2	12.16	8127	1161	2
ALDLSLK	sp|Q06033|ITIH3_HUMAN	AAL C12	380.234	2	185.128	1	b2	12.14	353	612	2
ALDLSLK	sp|Q06033|ITIH3_HUMAN	AAL C2	380.234	2	185.128	1	b2	12.17	12054	1293	2
ALDLSLK	sp|Q06033|ITIH3_HUMAN	AAL C3	380.234	2	185.128	1	b2	12.17	24698	2373	2
ALDLSLK	sp|Q06033|ITIH3_HUMAN	AAL C4	380.234	2	185.128	1	b2	12.18	5273	1432	2
ALDLSLK	sp|Q06033|ITIH3_HUMAN	AAL C5	380.234	2	185.128	1	b2	12.17	14723	1404	2
ALDLSLK	sp|Q06033|ITIH3_HUMAN	AAL C6	380.234	2	185.128	1	b2	12.18	9544	813	2
ALDLSLK	sp|Q06033|ITIH3_HUMAN	AAL C7	380.234	2	185.128	1	b2	12.63	43	301	2
ALDLSLK	sp|Q06033|ITIH3_HUMAN	AAL C8	380.234	2	185.128	1	b2	12.16	3891	743	2
ALDLSLK	sp|Q06033|ITIH3_HUMAN	AAL C9	380.234	2	185.128	1	b2	12.17	9148	1668	2
ALDLSLK	sp|Q06033|ITIH3_HUMAN	AAL D1	380.234	2	185.128	1	b2	12.16	15946	1673	2
ALDLSLK	sp|Q06033|ITIH3_HUMAN	AAL D10	380.234	2	185.128	1	b2	12.16	4766	727	2
ALDLSLK	sp|Q06033|ITIH3_HUMAN	AAL D11	380.234	2	185.128	1	b2	12.18	4939	1092	2
ALDLSLK	sp|Q06033|ITIH3_HUMAN	AAL D12	380.234	2	185.128	1	b2	12.17	2471	714	2
ALDLSLK	sp|Q06033|ITIH3_HUMAN	AAL D2	380.234	2	185.128	1	b2	12.16	7276	1148	2
ALDLSLK	sp|Q06033|ITIH3_HUMAN	AAL D3	380.234	2	185.128	1	b2	12.16	7554	1331	2
ALDLSLK	sp|Q06033|ITIH3_HUMAN	AAL D4	380.234	2	185.128	1	b2	12.16	10536	1027	2
ALDLSLK	sp|Q06033|ITIH3_HUMAN	AAL D5	380.234	2	185.128	1	b2	12.17	9484	1039	2
ALDLSLK	sp|Q06033|ITIH3_HUMAN	AAL D6	380.234	2	185.128	1	b2	12.16	4540	1211	2
ALDLSLK	sp|Q06033|ITIH3_HUMAN	AAL D7	380.234	2	185.128	1	b2	12.18	2863	878	2
ALDLSLK	sp|Q06033|ITIH3_HUMAN	AAL D8	380.234	2	185.128	1	b2	12.17	7024	975	2
ALDLSLK	sp|Q06033|ITIH3_HUMAN	AAL D9	380.234	2	185.128	1	b2	12.19	11787	854	2
ALDLSLK	sp|Q06033|ITIH3_HUMAN	AAL E1	380.234	2	185.128	1	b2	12.17	10698	1027	2
ALDLSLK	sp|Q06033|ITIH3_HUMAN	AAL E10	380.234	2	185.128	1	b2	12.18	11118	708	2
ALDLSLK	sp|Q06033|ITIH3_HUMAN	AAL E11	380.234	2	185.128	1	b2	12.16	9362	849	2
ALDLSLK	sp|Q06033|ITIH3_HUMAN	AAL E12	380.234	2	185.128	1	b2	12.16	7465	1607	2
ALDLSLK	sp|Q06033|ITIH3_HUMAN	AAL E2	380.234	2	185.128	1	b2	12.17	10536	1124	2
ALDLSLK	sp|Q06033|ITIH3_HUMAN	AAL E3	380.234	2	185.128	1	b2	12.17	13491	934	2
ALDLSLK	sp|Q06033|ITIH3_HUMAN	AAL E4	380.234	2	185.128	1	b2	12.18	6559	1173	2
ALDLSLK	sp|Q06033|ITIH3_HUMAN	AAL E5	380.234	2	185.128	1	b2	12.18	6749	1259	2
ALDLSLK	sp|Q06033|ITIH3_HUMAN	AAL E6	380.234	2	185.128	1	b2	12.17	11082	974	2
ALDLSLK	sp|Q06033|ITIH3_HUMAN	AAL E7	380.234	2	185.128	1	b2	12.16	3919	1021	2
ALDLSLK	sp|Q06033|ITIH3_HUMAN	AAL E8	380.234	2	185.128	1	b2	12.18	7720	1153	2
ALDLSLK	sp|Q06033|ITIH3_HUMAN	AAL E9	380.234	2	185.128	1	b2	12.18	7830	1235	2
ALDLSLK	sp|Q06033|ITIH3_HUMAN	AAL F1	380.234	2	185.128	1	b2	12.18	8137	1122	2
ALDLSLK	sp|Q06033|ITIH3_HUMAN	AAL F10	380.234	2	185.128	1	b2	12.16	14818	1011	2
ALDLSLK	sp|Q06033|ITIH3_HUMAN	AAL F11	380.234	2	185.128	1	b2	12.17	2130	772	2
ALDLSLK	sp|Q06033|ITIH3_HUMAN	AAL F12	380.234	2	185.128	1	b2	12.16	15793	1423	2
ALDLSLK	sp|Q06033|ITIH3_HUMAN	AAL F2	380.234	2	185.128	1	b2	12.18	8058	928	2
ALDLSLK	sp|Q06033|ITIH3_HUMAN	AAL F3	380.234	2	185.128	1	b2	12.17	13522	1597	2
ALDLSLK	sp|Q06033|ITIH3_HUMAN	AAL F4	380.234	2	185.128	1	b2	12.18	16117	1337	2
ALDLSLK	sp|Q06033|ITIH3_HUMAN	AAL F5	380.234	2	185.128	1	b2	12.16	12922	1636	2
ALDLSLK	sp|Q06033|ITIH3_HUMAN	AAL F6	380.234	2	185.128	1	b2	12.17	9290	939	2
ALDLSLK	sp|Q06033|ITIH3_HUMAN	AAL F7	380.234	2	185.128	1	b2	12.17	6807	1390	2
ALDLSLK	sp|Q06033|ITIH3_HUMAN	AAL F8	380.234	2	185.128	1	b2	12.18	16821	946	2
ALDLSLK	sp|Q06033|ITIH3_HUMAN	AAL F9	380.234	2	185.128	1	b2	12.15	11304	908	2
ALDLSLK	sp|Q06033|ITIH3_HUMAN	AAL G1	380.234	2	185.128	1	b2	12.17	6164	936	2
ALDLSLK	sp|Q06033|ITIH3_HUMAN	AAL G10	380.234	2	185.128	1	b2	12.18	2359	755	2
ALDLSLK	sp|Q06033|ITIH3_HUMAN	AAL G11	380.234	2	185.128	1	b2	12.17	4413	1087	2
ALDLSLK	sp|Q06033|ITIH3_HUMAN	AAL G12	380.234	2	185.128	1	b2	12.62	53	291	1
ALDLSLK	sp|Q06033|ITIH3_HUMAN	AAL G2	380.234	2	185.128	1	b2	12.15	10080	1420	2
ALDLSLK	sp|Q06033|ITIH3_HUMAN	AAL G3	380.234	2	185.128	1	b2	12.18	3530	996	2
ALDLSLK	sp|Q06033|ITIH3_HUMAN	AAL G4	380.234	2	185.128	1	b2	12.16	6914	1460	2
ALDLSLK	sp|Q06033|ITIH3_HUMAN	AAL G5	380.234	2	185.128	1	b2	12.18	8982	1110	2
ALDLSLK	sp|Q06033|ITIH3_HUMAN	AAL G6	380.234	2	185.128	1	b2	12.16	7773	1119	2
ALDLSLK	sp|Q06033|ITIH3_HUMAN	AAL G7	380.234	2	185.128	1	b2	12.16	8832	1035	2
ALDLSLK	sp|Q06033|ITIH3_HUMAN	AAL G8	380.234	2	185.128	1	b2	12.16	13696	1309	2
ALDLSLK	sp|Q06033|ITIH3_HUMAN	AAL G9	380.234	2	185.128	1	b2	12.16	7662	1222	2
ALDLSLK	sp|Q06033|ITIH3_HUMAN	AAL H1	380.234	2	185.128	1	b2	12.15	21227	1601	2
ALDLSLK	sp|Q06033|ITIH3_HUMAN	AAL H10	380.234	2	185.128	1	b2	12.16	2173	845	2
ALDLSLK	sp|Q06033|ITIH3_HUMAN	AAL H11	380.234	2	185.128	1	b2	12.25	77	427	1
ALDLSLK	sp|Q06033|ITIH3_HUMAN	AAL H12	380.234	2	185.128	1	b2	12.17	5221	945	2
ALDLSLK	sp|Q06033|ITIH3_HUMAN	AAL H2	380.234	2	185.128	1	b2	12.18	5620	1222	2
ALDLSLK	sp|Q06033|ITIH3_HUMAN	AAL H3	380.234	2	185.128	1	b2	12.17	7207	1238	2
ALDLSLK	sp|Q06033|ITIH3_HUMAN	AAL H4	380.234	2	185.128	1	b2	12.16	6212	1145	2
ALDLSLK	sp|Q06033|ITIH3_HUMAN	AAL H5	380.234	2	185.128	1	b2	12.17	9824	1529	2
ALDLSLK	sp|Q06033|ITIH3_HUMAN	AAL H6	380.234	2	185.128	1	b2	12.17	7595	1348	2
ALDLSLK	sp|Q06033|ITIH3_HUMAN	AAL H7	380.234	2	185.128	1	b2	12.18	5668	944	2
ALDLSLK	sp|Q06033|ITIH3_HUMAN	AAL H8	380.234	2	185.128	1	b2	12.17	5488	875	2
ALDLSLK	sp|Q06033|ITIH3_HUMAN	AAL H9	380.234	2	185.128	1	b2	12.16	4627	824	2
LKEDAVSAAFK	sp|P51884|LUM_HUMAN	SIS peptide 1	393.552	3	523.287	1	y5	9.24	22	266	1
LKEDAVSAAFK	sp|P51884|LUM_HUMAN	SIS peptide 2	393.552	3	523.287	1	y5	9.18	0	314	5
LKEDAVSAAFK	sp|P51884|LUM_HUMAN	SIS peptide 3	393.552	3	523.287	1	y5	9.08	1	291	3
LKEDAVSAAFK	sp|P51884|LUM_HUMAN	SIS peptide 4	393.552	3	523.287	1	y5	9.34	21	266	1
LKEDAVSAAFK	sp|P51884|LUM_HUMAN	SIS peptide 5	393.552	3	523.287	1	y5	9.76	0	264	5
LKEDAVSAAFK	sp|P51884|LUM_HUMAN	AAL A1	393.552	3	523.287	1	y5	9.32	36586	963	1
LKEDAVSAAFK	sp|P51884|LUM_HUMAN	AAL A10	393.552	3	523.287	1	y5	9.31	37606	1388	1
LKEDAVSAAFK	sp|P51884|LUM_HUMAN	AAL A11	393.552	3	523.287	1	y5	9.29	20247	828	1
LKEDAVSAAFK	sp|P51884|LUM_HUMAN	AAL A12	393.552	3	523.287	1	y5	9.3	5071	645	1
LKEDAVSAAFK	sp|P51884|LUM_HUMAN	AAL A2	393.552	3	523.287	1	y5	9.3	52750	1398	1
LKEDAVSAAFK	sp|P51884|LUM_HUMAN	AAL A3	393.552	3	523.287	1	y5	9.31	43308	1454	1
LKEDAVSAAFK	sp|P51884|LUM_HUMAN	AAL A4	393.552	3	523.287	1	y5	9.31	36879	1246	1
LKEDAVSAAFK	sp|P51884|LUM_HUMAN	AAL A5	393.552	3	523.287	1	y5	9.3	76684	1644	1
LKEDAVSAAFK	sp|P51884|LUM_HUMAN	AAL A6	393.552	3	523.287	1	y5	9.32	51305	1111	1
LKEDAVSAAFK	sp|P51884|LUM_HUMAN	AAL A7	393.552	3	523.287	1	y5	9.32	44327	1443	1
LKEDAVSAAFK	sp|P51884|LUM_HUMAN	AAL A8	393.552	3	523.287	1	y5	9.32	27239	1183	1
LKEDAVSAAFK	sp|P51884|LUM_HUMAN	AAL A9	393.552	3	523.287	1	y5	9.3	73481	1284	1
LKEDAVSAAFK	sp|P51884|LUM_HUMAN	AAL B1	393.552	3	523.287	1	y5	9.31	49385	1240	1
LKEDAVSAAFK	sp|P51884|LUM_HUMAN	AAL B10	393.552	3	523.287	1	y5	9.3	15746	738	1
LKEDAVSAAFK	sp|P51884|LUM_HUMAN	AAL B11	393.552	3	523.287	1	y5	9.31	28360	903	1
LKEDAVSAAFK	sp|P51884|LUM_HUMAN	AAL B12	393.552	3	523.287	1	y5	9.31	42700	1276	1
LKEDAVSAAFK	sp|P51884|LUM_HUMAN	AAL B2	393.552	3	523.287	1	y5	9.32	92144	1563	1
LKEDAVSAAFK	sp|P51884|LUM_HUMAN	AAL B3	393.552	3	523.287	1	y5	9.31	52618	972	1
LKEDAVSAAFK	sp|P51884|LUM_HUMAN	AAL B4	393.552	3	523.287	1	y5	9.3	72106	1278	1
LKEDAVSAAFK	sp|P51884|LUM_HUMAN	AAL B5	393.552	3	523.287	1	y5	9.29	32009	1052	1
LKEDAVSAAFK	sp|P51884|LUM_HUMAN	AAL B6	393.552	3	523.287	1	y5	9.33	48073	1320	1
LKEDAVSAAFK	sp|P51884|LUM_HUMAN	AAL B7	393.552	3	523.287	1	y5	9.31	39531	1213	1
LKEDAVSAAFK	sp|P51884|LUM_HUMAN	AAL B8	393.552	3	523.287	1	y5	9.3	48785	1664	1
LKEDAVSAAFK	sp|P51884|LUM_HUMAN	AAL B9	393.552	3	523.287	1	y5	9.29	14834	930	1
LKEDAVSAAFK	sp|P51884|LUM_HUMAN	AAL C1	393.552	3	523.287	1	y5	9.31	93421	1551	1
LKEDAVSAAFK	sp|P51884|LUM_HUMAN	AAL C10	393.552	3	523.287	1	y5	9.3	28449	995	1
LKEDAVSAAFK	sp|P51884|LUM_HUMAN	AAL C11	393.552	3	523.287	1	y5	9.3	89618	2351	1
LKEDAVSAAFK	sp|P51884|LUM_HUMAN	AAL C12	393.552	3	523.287	1	y5	9.3	1813	620	1
LKEDAVSAAFK	sp|P51884|LUM_HUMAN	AAL C2	393.552	3	523.287	1	y5	9.3	68761	1922	1
LKEDAVSAAFK	sp|P51884|LUM_HUMAN	AAL C3	393.552	3	523.287	1	y5	9.31	77594	1519	1
LKEDAVSAAFK	sp|P51884|LUM_HUMAN	AAL C4	393.552	3	523.287	1	y5	9.33	78949	1543	1
LKEDAVSAAFK	sp|P51884|LUM_HUMAN	AAL C5	393.552	3	523.287	1	y5	9.3	25821	1049	1
LKEDAVSAAFK	sp|P51884|LUM_HUMAN	AAL C6	393.552	3	523.287	1	y5	9.32	74935	2121	1
LKEDAVSAAFK	sp|P51884|LUM_HUMAN	AAL C7	393.552	3	523.287	1	y5	9.69	20	289	3
LKEDAVSAAFK	sp|P51884|LUM_HUMAN	AAL C8	393.552	3	523.287	1	y5	9.29	19767	1059	1
LKEDAVSAAFK	sp|P51884|LUM_HUMAN	AAL C9	393.552	3	523.287	1	y5	9.32	70997	1942	1
LKEDAVSAAFK	sp|P51884|LUM_HUMAN	AAL D1	393.552	3	523.287	1	y5	9.3	53731	1483	1
LKEDAVSAAFK	sp|P51884|LUM_HUMAN	AAL D10	393.552	3	523.287	1	y5	9.31	19537	942	1
LKEDAVSAAFK	sp|P51884|LUM_HUMAN	AAL D11	393.552	3	523.287	1	y5	9.31	29277	1252	1
LKEDAVSAAFK	sp|P51884|LUM_HUMAN	AAL D12	393.552	3	523.287	1	y5	9.3	12736	861	1
LKEDAVSAAFK	sp|P51884|LUM_HUMAN	AAL D2	393.552	3	523.287	1	y5	9.3	67676	1438	1
LKEDAVSAAFK	sp|P51884|LUM_HUMAN	AAL D3	393.552	3	523.287	1	y5	9.3	46469	1389	1
LKEDAVSAAFK	sp|P51884|LUM_HUMAN	AAL D4	393.552	3	523.287	1	y5	9.31	93779	2412	1
LKEDAVSAAFK	sp|P51884|LUM_HUMAN	AAL D5	393.552	3	523.287	1	y5	9.32	53266	1378	1
LKEDAVSAAFK	sp|P51884|LUM_HUMAN	AAL D6	393.552	3	523.287	1	y5	9.3	65717	1862	1
LKEDAVSAAFK	sp|P51884|LUM_HUMAN	AAL D7	393.552	3	523.287	1	y5	9.31	20720	954	1
LKEDAVSAAFK	sp|P51884|LUM_HUMAN	AAL D8	393.552	3	523.287	1	y5	9.32	39621	1399	1
LKEDAVSAAFK	sp|P51884|LUM_HUMAN	AAL D9	393.552	3	523.287	1	y5	9.34	79131	2061	1
LKEDAVSAAFK	sp|P51884|LUM_HUMAN	AAL E1	393.552	3	523.287	1	y5	9.32	88784	1438	1
LKEDAVSAAFK	sp|P51884|LUM_HUMAN	AAL E10	393.552	3	523.287	1	y5	9.32	26233	1144	1
LKEDAVSAAFK	sp|P51884|LUM_HUMAN	AAL E11	393.552	3	523.287	1	y5	9.3	48903	1361	1
LKEDAVSAAFK	sp|P51884|LUM_HUMAN	AAL E12	393.552	3	523.287	1	y5	9.3	92143	1549	1
LKEDAVSAAFK	sp|P51884|LUM_HUMAN	AAL E2	393.552	3	523.287	1	y5	9.31	60684	1177	1
LKEDAVSAAFK	sp|P51884|LUM_HUMAN	AAL E3	393.552	3	523.287	1	y5	9.3	31583	1175	1
LKEDAVSAAFK	sp|P51884|LUM_HUMAN	AAL E4	393.552	3	523.287	1	y5	9.33	43125	1546	1
LKEDAVSAAFK	sp|P51884|LUM_HUMAN	AAL E5	393.552	3	523.287	1	y5	9.33	63162	1241	1
LKEDAVSAAFK	sp|P51884|LUM_HUMAN	AAL E6	393.552	3	523.287	1	y5	9.3	106746	2325	1
LKEDAVSAAFK	sp|P51884|LUM_HUMAN	AAL E7	393.552	3	523.287	1	y5	9.3	32753	1115	1
LKEDAVSAAFK	sp|P51884|LUM_HUMAN	AAL E8	393.552	3	523.287	1	y5	9.32	77621	1753	1
LKEDAVSAAFK	sp|P51884|LUM_HUMAN	AAL E9	393.552	3	523.287	1	y5	9.32	56533	1273	1
LKEDAVSAAFK	sp|P51884|LUM_HUMAN	AAL F1	393.552	3	523.287	1	y5	9.32	64015	1244	1
LKEDAVSAAFK	sp|P51884|LUM_HUMAN	AAL F10	393.552	3	523.287	1	y5	9.29	38247	956	1
LKEDAVSAAFK	sp|P51884|LUM_HUMAN	AAL F11	393.552	3	523.287	1	y5	9.3	10073	723	1
LKEDAVSAAFK	sp|P51884|LUM_HUMAN	AAL F12	393.552	3	523.287	1	y5	9.3	71090	1538	1
LKEDAVSAAFK	sp|P51884|LUM_HUMAN	AAL F2	393.552	3	523.287	1	y5	9.32	68998	1886	1
LKEDAVSAAFK	sp|P51884|LUM_HUMAN	AAL F3	393.552	3	523.287	1	y5	9.32	58051	1541	1
LKEDAVSAAFK	sp|P51884|LUM_HUMAN	AAL F4	393.552	3	523.287	1	y5	9.33	112368	2864	1
LKEDAVSAAFK	sp|P51884|LUM_HUMAN	AAL F5	393.552	3	523.287	1	y5	9.3	58910	1430	1
LKEDAVSAAFK	sp|P51884|LUM_HUMAN	AAL F6	393.552	3	523.287	1	y5	9.32	58812	1587	1
LKEDAVSAAFK	sp|P51884|LUM_HUMAN	AAL F7	393.552	3	523.287	1	y5	9.3	60496	1631	1
LKEDAVSAAFK	sp|P51884|LUM_HUMAN	AAL F8	393.552	3	523.287	1	y5	9.33	30428	1324	1
LKEDAVSAAFK	sp|P51884|LUM_HUMAN	AAL F9	393.552	3	523.287	1	y5	9.31	62434	1951	1
LKEDAVSAAFK	sp|P51884|LUM_HUMAN	AAL G1	393.552	3	523.287	1	y5	9.31	56618	1715	1
LKEDAVSAAFK	sp|P51884|LUM_HUMAN	AAL G10	393.552	3	523.287	1	y5	9.31	21226	803	1
LKEDAVSAAFK	sp|P51884|LUM_HUMAN	AAL G11	393.552	3	523.287	1	y5	9.3	18672	1029	1
LKEDAVSAAFK	sp|P51884|LUM_HUMAN	AAL G12	393.552	3	523.287	1	y5	9.22	36	445	2
LKEDAVSAAFK	sp|P51884|LUM_HUMAN	AAL G2	393.552	3	523.287	1	y5	9.3	39444	1009	1
LKEDAVSAAFK	sp|P51884|LUM_HUMAN	AAL G3	393.552	3	523.287	1	y5	9.31	67995	1830	1
LKEDAVSAAFK	sp|P51884|LUM_HUMAN	AAL G4	393.552	3	523.287	1	y5	9.31	80495	2082	1
LKEDAVSAAFK	sp|P51884|LUM_HUMAN	AAL G5	393.552	3	523.287	1	y5	9.32	72609	1879	1
LKEDAVSAAFK	sp|P51884|LUM_HUMAN	AAL G6	393.552	3	523.287	1	y5	9.3	23304	856	1
LKEDAVSAAFK	sp|P51884|LUM_HUMAN	AAL G7	393.552	3	523.287	1	y5	9.3	47155	1501	1
LKEDAVSAAFK	sp|P51884|LUM_HUMAN	AAL G8	393.552	3	523.287	1	y5	9.3	32618	1324	1
LKEDAVSAAFK	sp|P51884|LUM_HUMAN	AAL G9	393.552	3	523.287	1	y5	9.32	32784	1176	1
LKEDAVSAAFK	sp|P51884|LUM_HUMAN	AAL H1	393.552	3	523.287	1	y5	9.25	100920	2163	1
LKEDAVSAAFK	sp|P51884|LUM_HUMAN	AAL H10	393.552	3	523.287	1	y5	9.31	8187	632	1
LKEDAVSAAFK	sp|P51884|LUM_HUMAN	AAL H11	393.552	3	523.287	1	y5	9.76	0	169	4
LKEDAVSAAFK	sp|P51884|LUM_HUMAN	AAL H12	393.552	3	523.287	1	y5	9.29	27409	1110	1
LKEDAVSAAFK	sp|P51884|LUM_HUMAN	AAL H2	393.552	3	523.287	1	y5	9.32	95098	2171	1
LKEDAVSAAFK	sp|P51884|LUM_HUMAN	AAL H3	393.552	3	523.287	1	y5	9.31	47651	1566	1
LKEDAVSAAFK	sp|P51884|LUM_HUMAN	AAL H4	393.552	3	523.287	1	y5	9.31	105832	1944	1
LKEDAVSAAFK	sp|P51884|LUM_HUMAN	AAL H5	393.552	3	523.287	1	y5	9.31	58169	1873	1
LKEDAVSAAFK	sp|P51884|LUM_HUMAN	AAL H6	393.552	3	523.287	1	y5	9.3	77624	2145	1
LKEDAVSAAFK	sp|P51884|LUM_HUMAN	AAL H7	393.552	3	523.287	1	y5	9.31	26266	856	1
LKEDAVSAAFK	sp|P51884|LUM_HUMAN	AAL H8	393.552	3	523.287	1	y5	9.3	57440	1204	1
LKEDAVSAAFK	sp|P51884|LUM_HUMAN	AAL H9	393.552	3	523.287	1	y5	9.31	16491	823	1
LKEDAVSAAFK	sp|P51884|LUM_HUMAN	SIS peptide 1	393.552	3	436.255	1	y4	9.2	0	265	5
LKEDAVSAAFK	sp|P51884|LUM_HUMAN	SIS peptide 2	393.552	3	436.255	1	y4	9.1	12	314	3
LKEDAVSAAFK	sp|P51884|LUM_HUMAN	SIS peptide 3	393.552	3	436.255	1	y4	9.11	0	291	5
LKEDAVSAAFK	sp|P51884|LUM_HUMAN	SIS peptide 4	393.552	3	436.255	1	y4	9.38	0	265	5
LKEDAVSAAFK	sp|P51884|LUM_HUMAN	SIS peptide 5	393.552	3	436.255	1	y4	9.7	15	266	3
LKEDAVSAAFK	sp|P51884|LUM_HUMAN	AAL A1	393.552	3	436.255	1	y4	9.32	7895	812	4
LKEDAVSAAFK	sp|P51884|LUM_HUMAN	AAL A10	393.552	3	436.255	1	y4	9.32	11343	935	4
LKEDAVSAAFK	sp|P51884|LUM_HUMAN	AAL A11	393.552	3	436.255	1	y4	9.29	5986	649	3
LKEDAVSAAFK	sp|P51884|LUM_HUMAN	AAL A12	393.552	3	436.255	1	y4	9.32	1424	592	4
LKEDAVSAAFK	sp|P51884|LUM_HUMAN	AAL A2	393.552	3	436.255	1	y4	9.31	12224	989	4
LKEDAVSAAFK	sp|P51884|LUM_HUMAN	AAL A3	393.552	3	436.255	1	y4	9.32	14487	673	3
LKEDAVSAAFK	sp|P51884|LUM_HUMAN	AAL A4	393.552	3	436.255	1	y4	9.31	9530	758	4
LKEDAVSAAFK	sp|P51884|LUM_HUMAN	AAL A5	393.552	3	436.255	1	y4	9.3	17364	1034	4
LKEDAVSAAFK	sp|P51884|LUM_HUMAN	AAL A6	393.552	3	436.255	1	y4	9.32	13422	784	3
LKEDAVSAAFK	sp|P51884|LUM_HUMAN	AAL A7	393.552	3	436.255	1	y4	9.31	9597	873	4
LKEDAVSAAFK	sp|P51884|LUM_HUMAN	AAL A8	393.552	3	436.255	1	y4	9.33	7911	877	4
LKEDAVSAAFK	sp|P51884|LUM_HUMAN	AAL A9	393.552	3	436.255	1	y4	9.3	16977	1030	3
LKEDAVSAAFK	sp|P51884|LUM_HUMAN	AAL B1	393.552	3	436.255	1	y4	9.31	14815	899	2
LKEDAVSAAFK	sp|P51884|LUM_HUMAN	AAL B10	393.552	3	436.255	1	y4	9.3	4705	732	2
LKEDAVSAAFK	sp|P51884|LUM_HUMAN	AAL B11	393.552	3	436.255	1	y4	9.31	7453	842	4
LKEDAVSAAFK	sp|P51884|LUM_HUMAN	AAL B12	393.552	3	436.255	1	y4	9.31	8942	698	4
LKEDAVSAAFK	sp|P51884|LUM_HUMAN	AAL B2	393.552	3	436.255	1	y4	9.32	24617	853	3
LKEDAVSAAFK	sp|P51884|LUM_HUMAN	AAL B3	393.552	3	436.255	1	y4	9.31	11633	806	3
LKEDAVSAAFK	sp|P51884|LUM_HUMAN	AAL B4	393.552	3	436.255	1	y4	9.3	18480	970	2
LKEDAVSAAFK	sp|P51884|LUM_HUMAN	AAL B5	393.552	3	436.255	1	y4	9.29	9830	831	2
LKEDAVSAAFK	sp|P51884|LUM_HUMAN	AAL B6	393.552	3	436.255	1	y4	9.32	13563	943	4
LKEDAVSAAFK	sp|P51884|LUM_HUMAN	AAL B7	393.552	3	436.255	1	y4	9.3	9170	853	5
LKEDAVSAAFK	sp|P51884|LUM_HUMAN	AAL B8	393.552	3	436.255	1	y4	9.3	13061	1040	3
LKEDAVSAAFK	sp|P51884|LUM_HUMAN	AAL B9	393.552	3	436.255	1	y4	9.29	4993	686	3
LKEDAVSAAFK	sp|P51884|LUM_HUMAN	AAL C1	393.552	3	436.255	1	y4	9.31	21504	1018	4
LKEDAVSAAFK	sp|P51884|LUM_HUMAN	AAL C10	393.552	3	436.255	1	y4	9.3	7698	835	3
LKEDAVSAAFK	sp|P51884|LUM_HUMAN	AAL C11	393.552	3	436.255	1	y4	9.31	23099	1016	3
LKEDAVSAAFK	sp|P51884|LUM_HUMAN	AAL C12	393.552	3	436.255	1	y4	9.31	216	602	4
LKEDAVSAAFK	sp|P51884|LUM_HUMAN	AAL C2	393.552	3	436.255	1	y4	9.31	20575	885	2
LKEDAVSAAFK	sp|P51884|LUM_HUMAN	AAL C3	393.552	3	436.255	1	y4	9.31	17721	897	4
LKEDAVSAAFK	sp|P51884|LUM_HUMAN	AAL C4	393.552	3	436.255	1	y4	9.33	16905	888	3
LKEDAVSAAFK	sp|P51884|LUM_HUMAN	AAL C5	393.552	3	436.255	1	y4	9.3	6857	733	2
LKEDAVSAAFK	sp|P51884|LUM_HUMAN	AAL C6	393.552	3	436.255	1	y4	9.33	23133	992	2
LKEDAVSAAFK	sp|P51884|LUM_HUMAN	AAL C7	393.552	3	436.255	1	y4	9.69	42	290	2
LKEDAVSAAFK	sp|P51884|LUM_HUMAN	AAL C8	393.552	3	436.255	1	y4	9.29	5321	644	3
LKEDAVSAAFK	sp|P51884|LUM_HUMAN	AAL C9	393.552	3	436.255	1	y4	9.31	17380	1031	3
LKEDAVSAAFK	sp|P51884|LUM_HUMAN	AAL D1	393.552	3	436.255	1	y4	9.3	15137	841	3
LKEDAVSAAFK	sp|P51884|LUM_HUMAN	AAL D10	393.552	3	436.255	1	y4	9.3	4327	782	3
LKEDAVSAAFK	sp|P51884|LUM_HUMAN	AAL D11	393.552	3	436.255	1	y4	9.31	7023	755	4
LKEDAVSAAFK	sp|P51884|LUM_HUMAN	AAL D12	393.552	3	436.255	1	y4	9.31	3729	665	2
LKEDAVSAAFK	sp|P51884|LUM_HUMAN	AAL D2	393.552	3	436.255	1	y4	9.3	20813	827	3
LKEDAVSAAFK	sp|P51884|LUM_HUMAN	AAL D3	393.552	3	436.255	1	y4	9.3	14353	962	3
LKEDAVSAAFK	sp|P51884|LUM_HUMAN	AAL D4	393.552	3	436.255	1	y4	9.31	24275	1174	2
LKEDAVSAAFK	sp|P51884|LUM_HUMAN	AAL D5	393.552	3	436.255	1	y4	9.32	14312	831	4
LKEDAVSAAFK	sp|P51884|LUM_HUMAN	AAL D6	393.552	3	436.255	1	y4	9.31	16128	1055	3
LKEDAVSAAFK	sp|P51884|LUM_HUMAN	AAL D7	393.552	3	436.255	1	y4	9.31	4599	879	4
LKEDAVSAAFK	sp|P51884|LUM_HUMAN	AAL D8	393.552	3	436.255	1	y4	9.31	10909	690	4
LKEDAVSAAFK	sp|P51884|LUM_HUMAN	AAL D9	393.552	3	436.255	1	y4	9.33	25328	1092	2
LKEDAVSAAFK	sp|P51884|LUM_HUMAN	AAL E1	393.552	3	436.255	1	y4	9.32	21431	1233	4
LKEDAVSAAFK	sp|P51884|LUM_HUMAN	AAL E10	393.552	3	436.255	1	y4	9.31	7209	643	3
LKEDAVSAAFK	sp|P51884|LUM_HUMAN	AAL E11	393.552	3	436.255	1	y4	9.29	11010	958	4
LKEDAVSAAFK	sp|P51884|LUM_HUMAN	AAL E12	393.552	3	436.255	1	y4	9.3	25500	1142	2
LKEDAVSAAFK	sp|P51884|LUM_HUMAN	AAL E2	393.552	3	436.255	1	y4	9.31	16364	910	3
LKEDAVSAAFK	sp|P51884|LUM_HUMAN	AAL E3	393.552	3	436.255	1	y4	9.3	7732	774	4
LKEDAVSAAFK	sp|P51884|LUM_HUMAN	AAL E4	393.552	3	436.255	1	y4	9.32	15645	862	2
LKEDAVSAAFK	sp|P51884|LUM_HUMAN	AAL E5	393.552	3	436.255	1	y4	9.32	15441	714	3
LKEDAVSAAFK	sp|P51884|LUM_HUMAN	AAL E6	393.552	3	436.255	1	y4	9.31	23288	1090	4
LKEDAVSAAFK	sp|P51884|LUM_HUMAN	AAL E7	393.552	3	436.255	1	y4	9.3	7559	788	4
LKEDAVSAAFK	sp|P51884|LUM_HUMAN	AAL E8	393.552	3	436.255	1	y4	9.33	20506	1130	2
LKEDAVSAAFK	sp|P51884|LUM_HUMAN	AAL E9	393.552	3	436.255	1	y4	9.32	13671	817	4
LKEDAVSAAFK	sp|P51884|LUM_HUMAN	AAL F1	393.552	3	436.255	1	y4	9.32	15593	832	4
LKEDAVSAAFK	sp|P51884|LUM_HUMAN	AAL F10	393.552	3	436.255	1	y4	9.29	9077	796	3
LKEDAVSAAFK	sp|P51884|LUM_HUMAN	AAL F11	393.552	3	436.255	1	y4	9.3	2667	622	4
LKEDAVSAAFK	sp|P51884|LUM_HUMAN	AAL F12	393.552	3	436.255	1	y4	9.3	16835	842	4
LKEDAVSAAFK	sp|P51884|LUM_HUMAN	AAL F2	393.552	3	436.255	1	y4	9.33	19862	993	2
LKEDAVSAAFK	sp|P51884|LUM_HUMAN	AAL F3	393.552	3	436.255	1	y4	9.32	17960	696	2
LKEDAVSAAFK	sp|P51884|LUM_HUMAN	AAL F4	393.552	3	436.255	1	y4	9.33	32049	1036	3
LKEDAVSAAFK	sp|P51884|LUM_HUMAN	AAL F5	393.552	3	436.255	1	y4	9.3	14903	1010	4
LKEDAVSAAFK	sp|P51884|LUM_HUMAN	AAL F6	393.552	3	436.255	1	y4	9.32	16403	902	4
LKEDAVSAAFK	sp|P51884|LUM_HUMAN	AAL F7	393.552	3	436.255	1	y4	9.3	15451	1069	3
LKEDAVSAAFK	sp|P51884|LUM_HUMAN	AAL F8	393.552	3	436.255	1	y4	9.33	9590	855	3
LKEDAVSAAFK	sp|P51884|LUM_HUMAN	AAL F9	393.552	3	436.255	1	y4	9.31	12086	1019	5
LKEDAVSAAFK	sp|P51884|LUM_HUMAN	AAL G1	393.552	3	436.255	1	y4	9.31	12262	751	3
LKEDAVSAAFK	sp|P51884|LUM_HUMAN	AAL G10	393.552	3	436.255	1	y4	9.32	5409	837	3
LKEDAVSAAFK	sp|P51884|LUM_HUMAN	AAL G11	393.552	3	436.255	1	y4	9.3	4869	661	2
LKEDAVSAAFK	sp|P51884|LUM_HUMAN	AAL G12	393.552	3	436.255	1	y4	9.08	6	434	4
LKEDAVSAAFK	sp|P51884|LUM_HUMAN	AAL G2	393.552	3	436.255	1	y4	9.3	11943	722	2
LKEDAVSAAFK	sp|P51884|LUM_HUMAN	AAL G3	393.552	3	436.255	1	y4	9.31	21392	1013	3
LKEDAVSAAFK	sp|P51884|LUM_HUMAN	AAL G4	393.552	3	436.255	1	y4	9.32	24793	991	2
LKEDAVSAAFK	sp|P51884|LUM_HUMAN	AAL G5	393.552	3	436.255	1	y4	9.31	18037	895	2
LKEDAVSAAFK	sp|P51884|LUM_HUMAN	AAL G6	393.552	3	436.255	1	y4	9.3	5053	727	4
LKEDAVSAAFK	sp|P51884|LUM_HUMAN	AAL G7	393.552	3	436.255	1	y4	9.3	10366	796	4
LKEDAVSAAFK	sp|P51884|LUM_HUMAN	AAL G8	393.552	3	436.255	1	y4	9.3	7803	890	4
LKEDAVSAAFK	sp|P51884|LUM_HUMAN	AAL G9	393.552	3	436.255	1	y4	9.32	8506	735	3
LKEDAVSAAFK	sp|P51884|LUM_HUMAN	AAL H1	393.552	3	436.255	1	y4	9.26	27970	880	2
LKEDAVSAAFK	sp|P51884|LUM_HUMAN	AAL H10	393.552	3	436.255	1	y4	9.31	3317	643	2
LKEDAVSAAFK	sp|P51884|LUM_HUMAN	AAL H11	393.552	3	436.255	1	y4	9.77	0	169	3
LKEDAVSAAFK	sp|P51884|LUM_HUMAN	AAL H12	393.552	3	436.255	1	y4	9.3	9121	766	2
LKEDAVSAAFK	sp|P51884|LUM_HUMAN	AAL H2	393.552	3	436.255	1	y4	9.33	22796	795	4
LKEDAVSAAFK	sp|P51884|LUM_HUMAN	AAL H3	393.552	3	436.255	1	y4	9.33	10893	895	4
LKEDAVSAAFK	sp|P51884|LUM_HUMAN	AAL H4	393.552	3	436.255	1	y4	9.31	24086	864	2
LKEDAVSAAFK	sp|P51884|LUM_HUMAN	AAL H5	393.552	3	436.255	1	y4	9.31	13444	871	2
LKEDAVSAAFK	sp|P51884|LUM_HUMAN	AAL H6	393.552	3	436.255	1	y4	9.31	19104	1013	3
LKEDAVSAAFK	sp|P51884|LUM_HUMAN	AAL H7	393.552	3	436.255	1	y4	9.31	6961	723	3
LKEDAVSAAFK	sp|P51884|LUM_HUMAN	AAL H8	393.552	3	436.255	1	y4	9.3	14729	958	4
LKEDAVSAAFK	sp|P51884|LUM_HUMAN	AAL H9	393.552	3	436.255	1	y4	9.31	4046	784	4
LKEDAVSAAFK	sp|P51884|LUM_HUMAN	SIS peptide 1	393.552	3	365.218	1	y3	9.28	4	269	3
LKEDAVSAAFK	sp|P51884|LUM_HUMAN	SIS peptide 2	393.552	3	365.218	1	y3	9.14	17	314	2
LKEDAVSAAFK	sp|P51884|LUM_HUMAN	SIS peptide 3	393.552	3	365.218	1	y3	9.13	17	291	2
LKEDAVSAAFK	sp|P51884|LUM_HUMAN	SIS peptide 4	393.552	3	365.218	1	y3	9.35	19	265	2
LKEDAVSAAFK	sp|P51884|LUM_HUMAN	SIS peptide 5	393.552	3	365.218	1	y3	9.68	1	265	4
LKEDAVSAAFK	sp|P51884|LUM_HUMAN	AAL A1	393.552	3	365.218	1	y3	9.31	9403	629	3
LKEDAVSAAFK	sp|P51884|LUM_HUMAN	AAL A10	393.552	3	365.218	1	y3	9.32	12730	733	3
LKEDAVSAAFK	sp|P51884|LUM_HUMAN	AAL A11	393.552	3	365.218	1	y3	9.3	4988	627	4
LKEDAVSAAFK	sp|P51884|LUM_HUMAN	AAL A12	393.552	3	365.218	1	y3	9.3	1680	591	2
LKEDAVSAAFK	sp|P51884|LUM_HUMAN	AAL A2	393.552	3	365.218	1	y3	9.3	16490	1058	2
LKEDAVSAAFK	sp|P51884|LUM_HUMAN	AAL A3	393.552	3	365.218	1	y3	9.32	11116	978	4
LKEDAVSAAFK	sp|P51884|LUM_HUMAN	AAL A4	393.552	3	365.218	1	y3	9.3	10880	759	3
LKEDAVSAAFK	sp|P51884|LUM_HUMAN	AAL A5	393.552	3	365.218	1	y3	9.3	20912	1283	2
LKEDAVSAAFK	sp|P51884|LUM_HUMAN	AAL A6	393.552	3	365.218	1	y3	9.32	14699	693	2
LKEDAVSAAFK	sp|P51884|LUM_HUMAN	AAL A7	393.552	3	365.218	1	y3	9.32	9992	967	3
LKEDAVSAAFK	sp|P51884|LUM_HUMAN	AAL A8	393.552	3	365.218	1	y3	9.32	8298	768	3
LKEDAVSAAFK	sp|P51884|LUM_HUMAN	AAL A9	393.552	3	365.218	1	y3	9.3	17303	929	2
LKEDAVSAAFK	sp|P51884|LUM_HUMAN	AAL B1	393.552	3	365.218	1	y3	9.31	13565	1156	4
LKEDAVSAAFK	sp|P51884|LUM_HUMAN	AAL B10	393.552	3	365.218	1	y3	9.29	3397	583	4
LKEDAVSAAFK	sp|P51884|LUM_HUMAN	AAL B11	393.552	3	365.218	1	y3	9.31	8316	714	2
LKEDAVSAAFK	sp|P51884|LUM_HUMAN	AAL B12	393.552	3	365.218	1	y3	9.32	9180	788	3
LKEDAVSAAFK	sp|P51884|LUM_HUMAN	AAL B2	393.552	3	365.218	1	y3	9.33	26071	761	2
LKEDAVSAAFK	sp|P51884|LUM_HUMAN	AAL B3	393.552	3	365.218	1	y3	9.32	12919	795	2
LKEDAVSAAFK	sp|P51884|LUM_HUMAN	AAL B4	393.552	3	365.218	1	y3	9.3	15106	936	4
LKEDAVSAAFK	sp|P51884|LUM_HUMAN	AAL B5	393.552	3	365.218	1	y3	9.3	8416	876	4
LKEDAVSAAFK	sp|P51884|LUM_HUMAN	AAL B6	393.552	3	365.218	1	y3	9.32	14334	798	3
LKEDAVSAAFK	sp|P51884|LUM_HUMAN	AAL B7	393.552	3	365.218	1	y3	9.31	12629	903	2
LKEDAVSAAFK	sp|P51884|LUM_HUMAN	AAL B8	393.552	3	365.218	1	y3	9.3	14261	716	2
LKEDAVSAAFK	sp|P51884|LUM_HUMAN	AAL B9	393.552	3	365.218	1	y3	9.3	4644	754	4
LKEDAVSAAFK	sp|P51884|LUM_HUMAN	AAL C1	393.552	3	365.218	1	y3	9.31	21944	740	3
LKEDAVSAAFK	sp|P51884|LUM_HUMAN	AAL C10	393.552	3	365.218	1	y3	9.3	8679	748	2
LKEDAVSAAFK	sp|P51884|LUM_HUMAN	AAL C11	393.552	3	365.218	1	y3	9.3	16661	832	4
LKEDAVSAAFK	sp|P51884|LUM_HUMAN	AAL C12	393.552	3	365.218	1	y3	9.3	442	616	2
LKEDAVSAAFK	sp|P51884|LUM_HUMAN	AAL C2	393.552	3	365.218	1	y3	9.3	18920	950	4
LKEDAVSAAFK	sp|P51884|LUM_HUMAN	AAL C3	393.552	3	365.218	1	y3	9.31	18528	662	3
LKEDAVSAAFK	sp|P51884|LUM_HUMAN	AAL C4	393.552	3	365.218	1	y3	9.33	17887	1227	2
LKEDAVSAAFK	sp|P51884|LUM_HUMAN	AAL C5	393.552	3	365.218	1	y3	9.3	5441	711	5
LKEDAVSAAFK	sp|P51884|LUM_HUMAN	AAL C6	393.552	3	365.218	1	y3	9.33	18139	1187	4
LKEDAVSAAFK	sp|P51884|LUM_HUMAN	AAL C7	393.552	3	365.218	1	y3	9.69	9	293	4
LKEDAVSAAFK	sp|P51884|LUM_HUMAN	AAL C8	393.552	3	365.218	1	y3	9.29	4662	716	4
LKEDAVSAAFK	sp|P51884|LUM_HUMAN	AAL C9	393.552	3	365.218	1	y3	9.32	19979	1133	2
LKEDAVSAAFK	sp|P51884|LUM_HUMAN	AAL D1	393.552	3	365.218	1	y3	9.3	17631	839	2
LKEDAVSAAFK	sp|P51884|LUM_HUMAN	AAL D10	393.552	3	365.218	1	y3	9.3	4667	692	2
LKEDAVSAAFK	sp|P51884|LUM_HUMAN	AAL D11	393.552	3	365.218	1	y3	9.31	7084	738	3
LKEDAVSAAFK	sp|P51884|LUM_HUMAN	AAL D12	393.552	3	365.218	1	y3	9.31	2333	601	4
LKEDAVSAAFK	sp|P51884|LUM_HUMAN	AAL D2	393.552	3	365.218	1	y3	9.31	19982	985	4
LKEDAVSAAFK	sp|P51884|LUM_HUMAN	AAL D3	393.552	3	365.218	1	y3	9.3	13394	905	4
LKEDAVSAAFK	sp|P51884|LUM_HUMAN	AAL D4	393.552	3	365.218	1	y3	9.31	21977	1115	4
LKEDAVSAAFK	sp|P51884|LUM_HUMAN	AAL D5	393.552	3	365.218	1	y3	9.32	17656	917	3
LKEDAVSAAFK	sp|P51884|LUM_HUMAN	AAL D6	393.552	3	365.218	1	y3	9.31	14678	727	4
LKEDAVSAAFK	sp|P51884|LUM_HUMAN	AAL D7	393.552	3	365.218	1	y3	9.31	5054	847	3
LKEDAVSAAFK	sp|P51884|LUM_HUMAN	AAL D8	393.552	3	365.218	1	y3	9.32	12281	842	2
LKEDAVSAAFK	sp|P51884|LUM_HUMAN	AAL D9	393.552	3	365.218	1	y3	9.33	22024	1020	4
LKEDAVSAAFK	sp|P51884|LUM_HUMAN	AAL E1	393.552	3	365.218	1	y3	9.32	23175	1139	2
LKEDAVSAAFK	sp|P51884|LUM_HUMAN	AAL E10	393.552	3	365.218	1	y3	9.31	8463	747	2
LKEDAVSAAFK	sp|P51884|LUM_HUMAN	AAL E11	393.552	3	365.218	1	y3	9.29	12135	993	2
LKEDAVSAAFK	sp|P51884|LUM_HUMAN	AAL E12	393.552	3	365.218	1	y3	9.3	21299	966	3
LKEDAVSAAFK	sp|P51884|LUM_HUMAN	AAL E2	393.552	3	365.218	1	y3	9.31	17882	982	2
LKEDAVSAAFK	sp|P51884|LUM_HUMAN	AAL E3	393.552	3	365.218	1	y3	9.3	9254	756	3
LKEDAVSAAFK	sp|P51884|LUM_HUMAN	AAL E4	393.552	3	365.218	1	y3	9.33	12648	1070	3
LKEDAVSAAFK	sp|P51884|LUM_HUMAN	AAL E5	393.552	3	365.218	1	y3	9.32	15661	907	2
LKEDAVSAAFK	sp|P51884|LUM_HUMAN	AAL E6	393.552	3	365.218	1	y3	9.3	26403	966	2
LKEDAVSAAFK	sp|P51884|LUM_HUMAN	AAL E7	393.552	3	365.218	1	y3	9.29	7837	714	3
LKEDAVSAAFK	sp|P51884|LUM_HUMAN	AAL E8	393.552	3	365.218	1	y3	9.33	19379	1043	3
LKEDAVSAAFK	sp|P51884|LUM_HUMAN	AAL E9	393.552	3	365.218	1	y3	9.32	16789	1394	3
LKEDAVSAAFK	sp|P51884|LUM_HUMAN	AAL F1	393.552	3	365.218	1	y3	9.32	17584	850	3
LKEDAVSAAFK	sp|P51884|LUM_HUMAN	AAL F10	393.552	3	365.218	1	y3	9.29	8621	810	4
LKEDAVSAAFK	sp|P51884|LUM_HUMAN	AAL F11	393.552	3	365.218	1	y3	9.31	3025	623	2
LKEDAVSAAFK	sp|P51884|LUM_HUMAN	AAL F12	393.552	3	365.218	1	y3	9.31	17413	822	3
LKEDAVSAAFK	sp|P51884|LUM_HUMAN	AAL F2	393.552	3	365.218	1	y3	9.32	19003	1122	4
LKEDAVSAAFK	sp|P51884|LUM_HUMAN	AAL F3	393.552	3	365.218	1	y3	9.32	15968	1002	4
LKEDAVSAAFK	sp|P51884|LUM_HUMAN	AAL F4	393.552	3	365.218	1	y3	9.33	34884	1178	2
LKEDAVSAAFK	sp|P51884|LUM_HUMAN	AAL F5	393.552	3	365.218	1	y3	9.31	15442	1084	3
LKEDAVSAAFK	sp|P51884|LUM_HUMAN	AAL F6	393.552	3	365.218	1	y3	9.32	16955	1019	3
LKEDAVSAAFK	sp|P51884|LUM_HUMAN	AAL F7	393.552	3	365.218	1	y3	9.3	16959	883	2
LKEDAVSAAFK	sp|P51884|LUM_HUMAN	AAL F8	393.552	3	365.218	1	y3	9.33	11637	621	2
LKEDAVSAAFK	sp|P51884|LUM_HUMAN	AAL F9	393.552	3	365.218	1	y3	9.31	14137	1236	3
LKEDAVSAAFK	sp|P51884|LUM_HUMAN	AAL G1	393.552	3	365.218	1	y3	9.31	12030	980	4
LKEDAVSAAFK	sp|P51884|LUM_HUMAN	AAL G10	393.552	3	365.218	1	y3	9.32	5119	805	4
LKEDAVSAAFK	sp|P51884|LUM_HUMAN	AAL G11	393.552	3	365.218	1	y3	9.3	4621	713	3
LKEDAVSAAFK	sp|P51884|LUM_HUMAN	AAL G12	393.552	3	365.218	1	y3	9.13	17	435	3
LKEDAVSAAFK	sp|P51884|LUM_HUMAN	AAL G2	393.552	3	365.218	1	y3	9.3	10620	799	4
LKEDAVSAAFK	sp|P51884|LUM_HUMAN	AAL G3	393.552	3	365.218	1	y3	9.31	18063	1062	4
LKEDAVSAAFK	sp|P51884|LUM_HUMAN	AAL G4	393.552	3	365.218	1	y3	9.31	23927	1144	3
LKEDAVSAAFK	sp|P51884|LUM_HUMAN	AAL G5	393.552	3	365.218	1	y3	9.32	14034	998	4
LKEDAVSAAFK	sp|P51884|LUM_HUMAN	AAL G6	393.552	3	365.218	1	y3	9.29	5698	813	2
LKEDAVSAAFK	sp|P51884|LUM_HUMAN	AAL G7	393.552	3	365.218	1	y3	9.31	11993	887	3
LKEDAVSAAFK	sp|P51884|LUM_HUMAN	AAL G8	393.552	3	365.218	1	y3	9.3	8568	766	3
LKEDAVSAAFK	sp|P51884|LUM_HUMAN	AAL G9	393.552	3	365.218	1	y3	9.31	10403	889	2
LKEDAVSAAFK	sp|P51884|LUM_HUMAN	AAL H1	393.552	3	365.218	1	y3	9.25	27447	1142	3
LKEDAVSAAFK	sp|P51884|LUM_HUMAN	AAL H10	393.552	3	365.218	1	y3	9.31	2115	722	4
LKEDAVSAAFK	sp|P51884|LUM_HUMAN	AAL H11	393.552	3	365.218	1	y3	9.77	45	169	1
LKEDAVSAAFK	sp|P51884|LUM_HUMAN	AAL H12	393.552	3	365.218	1	y3	9.29	8115	609	3
LKEDAVSAAFK	sp|P51884|LUM_HUMAN	AAL H2	393.552	3	365.218	1	y3	9.32	23556	1507	3
LKEDAVSAAFK	sp|P51884|LUM_HUMAN	AAL H3	393.552	3	365.218	1	y3	9.32	12625	886	3
LKEDAVSAAFK	sp|P51884|LUM_HUMAN	AAL H4	393.552	3	365.218	1	y3	9.31	21293	1262	3
LKEDAVSAAFK	sp|P51884|LUM_HUMAN	AAL H5	393.552	3	365.218	1	y3	9.31	11681	822	3
LKEDAVSAAFK	sp|P51884|LUM_HUMAN	AAL H6	393.552	3	365.218	1	y3	9.3	21573	844	2
LKEDAVSAAFK	sp|P51884|LUM_HUMAN	AAL H7	393.552	3	365.218	1	y3	9.31	7322	813	2
LKEDAVSAAFK	sp|P51884|LUM_HUMAN	AAL H8	393.552	3	365.218	1	y3	9.29	17960	852	2
LKEDAVSAAFK	sp|P51884|LUM_HUMAN	AAL H9	393.552	3	365.218	1	y3	9.31	4647	683	3
LKEDAVSAAFK	sp|P51884|LUM_HUMAN	SIS peptide 1	393.552	3	294.181	1	y2	9.28	2	275	4
LKEDAVSAAFK	sp|P51884|LUM_HUMAN	SIS peptide 2	393.552	3	294.181	1	y2	9.14	53	314	1
LKEDAVSAAFK	sp|P51884|LUM_HUMAN	SIS peptide 3	393.552	3	294.181	1	y2	9.11	56	303	1
LKEDAVSAAFK	sp|P51884|LUM_HUMAN	SIS peptide 4	393.552	3	294.181	1	y2	9.29	6	266	4
LKEDAVSAAFK	sp|P51884|LUM_HUMAN	SIS peptide 5	393.552	3	294.181	1	y2	9.73	35	265	1
LKEDAVSAAFK	sp|P51884|LUM_HUMAN	AAL A1	393.552	3	294.181	1	y2	9.32	5846	651	5
LKEDAVSAAFK	sp|P51884|LUM_HUMAN	AAL A10	393.552	3	294.181	1	y2	9.32	7965	902	5
LKEDAVSAAFK	sp|P51884|LUM_HUMAN	AAL A11	393.552	3	294.181	1	y2	9.3	3489	668	5
LKEDAVSAAFK	sp|P51884|LUM_HUMAN	AAL A12	393.552	3	294.181	1	y2	9.31	1227	604	5
LKEDAVSAAFK	sp|P51884|LUM_HUMAN	AAL A2	393.552	3	294.181	1	y2	9.31	9094	1029	5
LKEDAVSAAFK	sp|P51884|LUM_HUMAN	AAL A3	393.552	3	294.181	1	y2	9.31	10335	766	5
LKEDAVSAAFK	sp|P51884|LUM_HUMAN	AAL A4	393.552	3	294.181	1	y2	9.31	7756	919	5
LKEDAVSAAFK	sp|P51884|LUM_HUMAN	AAL A5	393.552	3	294.181	1	y2	9.31	13542	985	5
LKEDAVSAAFK	sp|P51884|LUM_HUMAN	AAL A6	393.552	3	294.181	1	y2	9.32	8405	940	5
LKEDAVSAAFK	sp|P51884|LUM_HUMAN	AAL A7	393.552	3	294.181	1	y2	9.31	10317	603	2
LKEDAVSAAFK	sp|P51884|LUM_HUMAN	AAL A8	393.552	3	294.181	1	y2	9.32	6051	714	5
LKEDAVSAAFK	sp|P51884|LUM_HUMAN	AAL A9	393.552	3	294.181	1	y2	9.3	13125	1056	5
LKEDAVSAAFK	sp|P51884|LUM_HUMAN	AAL B1	393.552	3	294.181	1	y2	9.31	9153	951	5
LKEDAVSAAFK	sp|P51884|LUM_HUMAN	AAL B10	393.552	3	294.181	1	y2	9.3	2771	653	5
LKEDAVSAAFK	sp|P51884|LUM_HUMAN	AAL B11	393.552	3	294.181	1	y2	9.31	5139	770	5
LKEDAVSAAFK	sp|P51884|LUM_HUMAN	AAL B12	393.552	3	294.181	1	y2	9.32	7182	1045	5
LKEDAVSAAFK	sp|P51884|LUM_HUMAN	AAL B2	393.552	3	294.181	1	y2	9.32	18376	936	5
LKEDAVSAAFK	sp|P51884|LUM_HUMAN	AAL B3	393.552	3	294.181	1	y2	9.31	7214	760	5
LKEDAVSAAFK	sp|P51884|LUM_HUMAN	AAL B4	393.552	3	294.181	1	y2	9.31	13992	812	5
LKEDAVSAAFK	sp|P51884|LUM_HUMAN	AAL B5	393.552	3	294.181	1	y2	9.29	6036	860	5
LKEDAVSAAFK	sp|P51884|LUM_HUMAN	AAL B6	393.552	3	294.181	1	y2	9.33	8626	840	5
LKEDAVSAAFK	sp|P51884|LUM_HUMAN	AAL B7	393.552	3	294.181	1	y2	9.31	9536	757	4
LKEDAVSAAFK	sp|P51884|LUM_HUMAN	AAL B8	393.552	3	294.181	1	y2	9.31	7772	907	5
LKEDAVSAAFK	sp|P51884|LUM_HUMAN	AAL B9	393.552	3	294.181	1	y2	9.29	3681	658	5
LKEDAVSAAFK	sp|P51884|LUM_HUMAN	AAL C1	393.552	3	294.181	1	y2	9.31	17040	1199	5
LKEDAVSAAFK	sp|P51884|LUM_HUMAN	AAL C10	393.552	3	294.181	1	y2	9.3	5179	640	5
LKEDAVSAAFK	sp|P51884|LUM_HUMAN	AAL C11	393.552	3	294.181	1	y2	9.31	15538	888	5
LKEDAVSAAFK	sp|P51884|LUM_HUMAN	AAL C12	393.552	3	294.181	1	y2	9.26	182	601	5
LKEDAVSAAFK	sp|P51884|LUM_HUMAN	AAL C2	393.552	3	294.181	1	y2	9.31	15892	737	5
LKEDAVSAAFK	sp|P51884|LUM_HUMAN	AAL C3	393.552	3	294.181	1	y2	9.31	13245	1221	5
LKEDAVSAAFK	sp|P51884|LUM_HUMAN	AAL C4	393.552	3	294.181	1	y2	9.33	15380	886	5
LKEDAVSAAFK	sp|P51884|LUM_HUMAN	AAL C5	393.552	3	294.181	1	y2	9.3	5538	726	4
LKEDAVSAAFK	sp|P51884|LUM_HUMAN	AAL C6	393.552	3	294.181	1	y2	9.32	14433	1065	5
LKEDAVSAAFK	sp|P51884|LUM_HUMAN	AAL C7	393.552	3	294.181	1	y2	9.68	59	289	1
LKEDAVSAAFK	sp|P51884|LUM_HUMAN	AAL C8	393.552	3	294.181	1	y2	9.29	3533	714	5
LKEDAVSAAFK	sp|P51884|LUM_HUMAN	AAL C9	393.552	3	294.181	1	y2	9.32	11859	986	5
LKEDAVSAAFK	sp|P51884|LUM_HUMAN	AAL D1	393.552	3	294.181	1	y2	9.3	9976	828	5
LKEDAVSAAFK	sp|P51884|LUM_HUMAN	AAL D10	393.552	3	294.181	1	y2	9.3	3594	724	5
LKEDAVSAAFK	sp|P51884|LUM_HUMAN	AAL D11	393.552	3	294.181	1	y2	9.3	5344	725	5
LKEDAVSAAFK	sp|P51884|LUM_HUMAN	AAL D12	393.552	3	294.181	1	y2	9.31	1883	611	5
LKEDAVSAAFK	sp|P51884|LUM_HUMAN	AAL D2	393.552	3	294.181	1	y2	9.3	11548	806	5
LKEDAVSAAFK	sp|P51884|LUM_HUMAN	AAL D3	393.552	3	294.181	1	y2	9.3	9103	834	5
LKEDAVSAAFK	sp|P51884|LUM_HUMAN	AAL D4	393.552	3	294.181	1	y2	9.31	21222	1172	5
LKEDAVSAAFK	sp|P51884|LUM_HUMAN	AAL D5	393.552	3	294.181	1	y2	9.32	9928	865	5
LKEDAVSAAFK	sp|P51884|LUM_HUMAN	AAL D6	393.552	3	294.181	1	y2	9.31	11991	844	5
LKEDAVSAAFK	sp|P51884|LUM_HUMAN	AAL D7	393.552	3	294.181	1	y2	9.31	3788	764	5
LKEDAVSAAFK	sp|P51884|LUM_HUMAN	AAL D8	393.552	3	294.181	1	y2	9.32	8785	646	5
LKEDAVSAAFK	sp|P51884|LUM_HUMAN	AAL D9	393.552	3	294.181	1	y2	9.34	17823	891	5
LKEDAVSAAFK	sp|P51884|LUM_HUMAN	AAL E1	393.552	3	294.181	1	y2	9.33	16603	1111	5
LKEDAVSAAFK	sp|P51884|LUM_HUMAN	AAL E10	393.552	3	294.181	1	y2	9.32	5168	725	5
LKEDAVSAAFK	sp|P51884|LUM_HUMAN	AAL E11	393.552	3	294.181	1	y2	9.3	9509	806	5
LKEDAVSAAFK	sp|P51884|LUM_HUMAN	AAL E12	393.552	3	294.181	1	y2	9.3	18588	950	5
LKEDAVSAAFK	sp|P51884|LUM_HUMAN	AAL E2	393.552	3	294.181	1	y2	9.31	12082	939	5
LKEDAVSAAFK	sp|P51884|LUM_HUMAN	AAL E3	393.552	3	294.181	1	y2	9.3	6330	821	5
LKEDAVSAAFK	sp|P51884|LUM_HUMAN	AAL E4	393.552	3	294.181	1	y2	9.33	8826	859	5
LKEDAVSAAFK	sp|P51884|LUM_HUMAN	AAL E5	393.552	3	294.181	1	y2	9.33	10479	621	5
LKEDAVSAAFK	sp|P51884|LUM_HUMAN	AAL E6	393.552	3	294.181	1	y2	9.31	16812	884	5
LKEDAVSAAFK	sp|P51884|LUM_HUMAN	AAL E7	393.552	3	294.181	1	y2	9.3	6086	642	5
LKEDAVSAAFK	sp|P51884|LUM_HUMAN	AAL E8	393.552	3	294.181	1	y2	9.33	13397	915	5
LKEDAVSAAFK	sp|P51884|LUM_HUMAN	AAL E9	393.552	3	294.181	1	y2	9.32	11021	1163	5
LKEDAVSAAFK	sp|P51884|LUM_HUMAN	AAL F1	393.552	3	294.181	1	y2	9.32	11259	938	5
LKEDAVSAAFK	sp|P51884|LUM_HUMAN	AAL F10	393.552	3	294.181	1	y2	9.3	7919	824	5
LKEDAVSAAFK	sp|P51884|LUM_HUMAN	AAL F11	393.552	3	294.181	1	y2	9.29	1653	603	5
LKEDAVSAAFK	sp|P51884|LUM_HUMAN	AAL F12	393.552	3	294.181	1	y2	9.31	13293	999	5
LKEDAVSAAFK	sp|P51884|LUM_HUMAN	AAL F2	393.552	3	294.181	1	y2	9.32	12629	868	5
LKEDAVSAAFK	sp|P51884|LUM_HUMAN	AAL F3	393.552	3	294.181	1	y2	9.32	13716	802	5
LKEDAVSAAFK	sp|P51884|LUM_HUMAN	AAL F4	393.552	3	294.181	1	y2	9.33	29027	1186	5
LKEDAVSAAFK	sp|P51884|LUM_HUMAN	AAL F5	393.552	3	294.181	1	y2	9.3	10838	1066	5
LKEDAVSAAFK	sp|P51884|LUM_HUMAN	AAL F6	393.552	3	294.181	1	y2	9.32	13124	820	5
LKEDAVSAAFK	sp|P51884|LUM_HUMAN	AAL F7	393.552	3	294.181	1	y2	9.3	11085	668	5
LKEDAVSAAFK	sp|P51884|LUM_HUMAN	AAL F8	393.552	3	294.181	1	y2	9.33	7682	805	5
LKEDAVSAAFK	sp|P51884|LUM_HUMAN	AAL F9	393.552	3	294.181	1	y2	9.31	12309	1034	4
LKEDAVSAAFK	sp|P51884|LUM_HUMAN	AAL G1	393.552	3	294.181	1	y2	9.31	10356	1145	5
LKEDAVSAAFK	sp|P51884|LUM_HUMAN	AAL G10	393.552	3	294.181	1	y2	9.31	3986	868	5
LKEDAVSAAFK	sp|P51884|LUM_HUMAN	AAL G11	393.552	3	294.181	1	y2	9.3	3461	853	5
LKEDAVSAAFK	sp|P51884|LUM_HUMAN	AAL G12	393.552	3	294.181	1	y2	9.19	109	434	1
LKEDAVSAAFK	sp|P51884|LUM_HUMAN	AAL G2	393.552	3	294.181	1	y2	9.3	7221	856	5
LKEDAVSAAFK	sp|P51884|LUM_HUMAN	AAL G3	393.552	3	294.181	1	y2	9.31	15684	1027	5
LKEDAVSAAFK	sp|P51884|LUM_HUMAN	AAL G4	393.552	3	294.181	1	y2	9.32	18146	1108	5
LKEDAVSAAFK	sp|P51884|LUM_HUMAN	AAL G5	393.552	3	294.181	1	y2	9.32	13318	936	5
LKEDAVSAAFK	sp|P51884|LUM_HUMAN	AAL G6	393.552	3	294.181	1	y2	9.3	4905	632	5
LKEDAVSAAFK	sp|P51884|LUM_HUMAN	AAL G7	393.552	3	294.181	1	y2	9.3	8917	604	5
LKEDAVSAAFK	sp|P51884|LUM_HUMAN	AAL G8	393.552	3	294.181	1	y2	9.3	5210	685	5
LKEDAVSAAFK	sp|P51884|LUM_HUMAN	AAL G9	393.552	3	294.181	1	y2	9.32	7568	772	5
LKEDAVSAAFK	sp|P51884|LUM_HUMAN	AAL H1	393.552	3	294.181	1	y2	9.26	18655	1146	5
LKEDAVSAAFK	sp|P51884|LUM_HUMAN	AAL H10	393.552	3	294.181	1	y2	9.32	1676	624	5
LKEDAVSAAFK	sp|P51884|LUM_HUMAN	AAL H11	393.552	3	294.181	1	y2	9.76	7	168	2
LKEDAVSAAFK	sp|P51884|LUM_HUMAN	AAL H12	393.552	3	294.181	1	y2	9.29	6060	776	5
LKEDAVSAAFK	sp|P51884|LUM_HUMAN	AAL H2	393.552	3	294.181	1	y2	9.32	15938	749	5
LKEDAVSAAFK	sp|P51884|LUM_HUMAN	AAL H3	393.552	3	294.181	1	y2	9.32	8718	785	5
LKEDAVSAAFK	sp|P51884|LUM_HUMAN	AAL H4	393.552	3	294.181	1	y2	9.31	19430	919	5
LKEDAVSAAFK	sp|P51884|LUM_HUMAN	AAL H5	393.552	3	294.181	1	y2	9.31	11173	874	5
LKEDAVSAAFK	sp|P51884|LUM_HUMAN	AAL H6	393.552	3	294.181	1	y2	9.31	12643	896	5
LKEDAVSAAFK	sp|P51884|LUM_HUMAN	AAL H7	393.552	3	294.181	1	y2	9.32	5634	675	5
LKEDAVSAAFK	sp|P51884|LUM_HUMAN	AAL H8	393.552	3	294.181	1	y2	9.3	10864	954	5
LKEDAVSAAFK	sp|P51884|LUM_HUMAN	AAL H9	393.552	3	294.181	1	y2	9.3	3430	626	5
LKEDAVSAAFK	sp|P51884|LUM_HUMAN	SIS peptide 1	393.552	3	557.293	1	b5	9.26	13	266	2
LKEDAVSAAFK	sp|P51884|LUM_HUMAN	SIS peptide 2	393.552	3	557.293	1	b5	9.08	0	314	4
LKEDAVSAAFK	sp|P51884|LUM_HUMAN	SIS peptide 3	393.552	3	557.293	1	b5	9.1	0	290	4
LKEDAVSAAFK	sp|P51884|LUM_HUMAN	SIS peptide 4	393.552	3	557.293	1	b5	9.34	12	266	3
LKEDAVSAAFK	sp|P51884|LUM_HUMAN	SIS peptide 5	393.552	3	557.293	1	b5	9.69	22	264	2
LKEDAVSAAFK	sp|P51884|LUM_HUMAN	AAL A1	393.552	3	557.293	1	b5	9.32	10154	745	2
LKEDAVSAAFK	sp|P51884|LUM_HUMAN	AAL A10	393.552	3	557.293	1	b5	9.32	14539	783	2
LKEDAVSAAFK	sp|P51884|LUM_HUMAN	AAL A11	393.552	3	557.293	1	b5	9.29	6765	644	2
LKEDAVSAAFK	sp|P51884|LUM_HUMAN	AAL A12	393.552	3	557.293	1	b5	9.3	1520	601	3
LKEDAVSAAFK	sp|P51884|LUM_HUMAN	AAL A2	393.552	3	557.293	1	b5	9.31	13901	821	3
LKEDAVSAAFK	sp|P51884|LUM_HUMAN	AAL A3	393.552	3	557.293	1	b5	9.32	15651	977	2
LKEDAVSAAFK	sp|P51884|LUM_HUMAN	AAL A4	393.552	3	557.293	1	b5	9.31	12822	749	2
LKEDAVSAAFK	sp|P51884|LUM_HUMAN	AAL A5	393.552	3	557.293	1	b5	9.3	20230	640	3
LKEDAVSAAFK	sp|P51884|LUM_HUMAN	AAL A6	393.552	3	557.293	1	b5	9.33	11430	757	4
LKEDAVSAAFK	sp|P51884|LUM_HUMAN	AAL A7	393.552	3	557.293	1	b5	9.31	9467	850	5
LKEDAVSAAFK	sp|P51884|LUM_HUMAN	AAL A8	393.552	3	557.293	1	b5	9.32	8836	688	2
LKEDAVSAAFK	sp|P51884|LUM_HUMAN	AAL A9	393.552	3	557.293	1	b5	9.29	16672	664	4
LKEDAVSAAFK	sp|P51884|LUM_HUMAN	AAL B1	393.552	3	557.293	1	b5	9.31	13617	830	3
LKEDAVSAAFK	sp|P51884|LUM_HUMAN	AAL B10	393.552	3	557.293	1	b5	9.31	3812	668	3
LKEDAVSAAFK	sp|P51884|LUM_HUMAN	AAL B11	393.552	3	557.293	1	b5	9.31	7782	666	3
LKEDAVSAAFK	sp|P51884|LUM_HUMAN	AAL B12	393.552	3	557.293	1	b5	9.32	10925	821	2
LKEDAVSAAFK	sp|P51884|LUM_HUMAN	AAL B2	393.552	3	557.293	1	b5	9.32	22676	940	4
LKEDAVSAAFK	sp|P51884|LUM_HUMAN	AAL B3	393.552	3	557.293	1	b5	9.32	11320	677	4
LKEDAVSAAFK	sp|P51884|LUM_HUMAN	AAL B4	393.552	3	557.293	1	b5	9.3	17920	735	3
LKEDAVSAAFK	sp|P51884|LUM_HUMAN	AAL B5	393.552	3	557.293	1	b5	9.29	8516	760	3
LKEDAVSAAFK	sp|P51884|LUM_HUMAN	AAL B6	393.552	3	557.293	1	b5	9.32	14681	885	2
LKEDAVSAAFK	sp|P51884|LUM_HUMAN	AAL B7	393.552	3	557.293	1	b5	9.32	12129	810	3
LKEDAVSAAFK	sp|P51884|LUM_HUMAN	AAL B8	393.552	3	557.293	1	b5	9.3	12082	836	4
LKEDAVSAAFK	sp|P51884|LUM_HUMAN	AAL B9	393.552	3	557.293	1	b5	9.29	5621	699	2
LKEDAVSAAFK	sp|P51884|LUM_HUMAN	AAL C1	393.552	3	557.293	1	b5	9.31	25775	966	2
LKEDAVSAAFK	sp|P51884|LUM_HUMAN	AAL C10	393.552	3	557.293	1	b5	9.3	5962	673	4
LKEDAVSAAFK	sp|P51884|LUM_HUMAN	AAL C11	393.552	3	557.293	1	b5	9.31	25197	719	2
LKEDAVSAAFK	sp|P51884|LUM_HUMAN	AAL C12	393.552	3	557.293	1	b5	9.31	333	601	3
LKEDAVSAAFK	sp|P51884|LUM_HUMAN	AAL C2	393.552	3	557.293	1	b5	9.31	19818	681	3
LKEDAVSAAFK	sp|P51884|LUM_HUMAN	AAL C3	393.552	3	557.293	1	b5	9.31	18757	829	2
LKEDAVSAAFK	sp|P51884|LUM_HUMAN	AAL C4	393.552	3	557.293	1	b5	9.33	16682	850	4
LKEDAVSAAFK	sp|P51884|LUM_HUMAN	AAL C5	393.552	3	557.293	1	b5	9.3	6107	705	3
LKEDAVSAAFK	sp|P51884|LUM_HUMAN	AAL C6	393.552	3	557.293	1	b5	9.32	19610	1337	3
LKEDAVSAAFK	sp|P51884|LUM_HUMAN	AAL C7	393.552	3	557.293	1	b5	9.63	0	289	5
LKEDAVSAAFK	sp|P51884|LUM_HUMAN	AAL C8	393.552	3	557.293	1	b5	9.29	6162	625	2
LKEDAVSAAFK	sp|P51884|LUM_HUMAN	AAL C9	393.552	3	557.293	1	b5	9.31	15427	711	4
LKEDAVSAAFK	sp|P51884|LUM_HUMAN	AAL D1	393.552	3	557.293	1	b5	9.29	11754	822	4
LKEDAVSAAFK	sp|P51884|LUM_HUMAN	AAL D10	393.552	3	557.293	1	b5	9.3	4219	646	4
LKEDAVSAAFK	sp|P51884|LUM_HUMAN	AAL D11	393.552	3	557.293	1	b5	9.31	7402	769	2
LKEDAVSAAFK	sp|P51884|LUM_HUMAN	AAL D12	393.552	3	557.293	1	b5	9.3	2996	690	3
LKEDAVSAAFK	sp|P51884|LUM_HUMAN	AAL D2	393.552	3	557.293	1	b5	9.3	21779	821	2
LKEDAVSAAFK	sp|P51884|LUM_HUMAN	AAL D3	393.552	3	557.293	1	b5	9.3	14727	653	2
LKEDAVSAAFK	sp|P51884|LUM_HUMAN	AAL D4	393.552	3	557.293	1	b5	9.31	23052	1115	3
LKEDAVSAAFK	sp|P51884|LUM_HUMAN	AAL D5	393.552	3	557.293	1	b5	9.32	18348	676	2
LKEDAVSAAFK	sp|P51884|LUM_HUMAN	AAL D6	393.552	3	557.293	1	b5	9.31	17440	603	2
LKEDAVSAAFK	sp|P51884|LUM_HUMAN	AAL D7	393.552	3	557.293	1	b5	9.31	5678	789	2
LKEDAVSAAFK	sp|P51884|LUM_HUMAN	AAL D8	393.552	3	557.293	1	b5	9.32	11050	643	3
LKEDAVSAAFK	sp|P51884|LUM_HUMAN	AAL D9	393.552	3	557.293	1	b5	9.33	23911	804	3
LKEDAVSAAFK	sp|P51884|LUM_HUMAN	AAL E1	393.552	3	557.293	1	b5	9.32	23091	793	3
LKEDAVSAAFK	sp|P51884|LUM_HUMAN	AAL E10	393.552	3	557.293	1	b5	9.32	6188	732	4
LKEDAVSAAFK	sp|P51884|LUM_HUMAN	AAL E11	393.552	3	557.293	1	b5	9.3	11505	1056	3
LKEDAVSAAFK	sp|P51884|LUM_HUMAN	AAL E12	393.552	3	557.293	1	b5	9.3	21028	768	4
LKEDAVSAAFK	sp|P51884|LUM_HUMAN	AAL E2	393.552	3	557.293	1	b5	9.31	13775	1033	4
LKEDAVSAAFK	sp|P51884|LUM_HUMAN	AAL E3	393.552	3	557.293	1	b5	9.3	9707	757	2
LKEDAVSAAFK	sp|P51884|LUM_HUMAN	AAL E4	393.552	3	557.293	1	b5	9.33	11929	860	4
LKEDAVSAAFK	sp|P51884|LUM_HUMAN	AAL E5	393.552	3	557.293	1	b5	9.32	11165	679	4
LKEDAVSAAFK	sp|P51884|LUM_HUMAN	AAL E6	393.552	3	557.293	1	b5	9.31	25587	805	3
LKEDAVSAAFK	sp|P51884|LUM_HUMAN	AAL E7	393.552	3	557.293	1	b5	9.3	8986	779	2
LKEDAVSAAFK	sp|P51884|LUM_HUMAN	AAL E8	393.552	3	557.293	1	b5	9.33	17502	670	4
LKEDAVSAAFK	sp|P51884|LUM_HUMAN	AAL E9	393.552	3	557.293	1	b5	9.32	16900	743	2
LKEDAVSAAFK	sp|P51884|LUM_HUMAN	AAL F1	393.552	3	557.293	1	b5	9.32	18233	916	2
LKEDAVSAAFK	sp|P51884|LUM_HUMAN	AAL F10	393.552	3	557.293	1	b5	9.29	9111	658	2
LKEDAVSAAFK	sp|P51884|LUM_HUMAN	AAL F11	393.552	3	557.293	1	b5	9.3	2997	626	3
LKEDAVSAAFK	sp|P51884|LUM_HUMAN	AAL F12	393.552	3	557.293	1	b5	9.31	17986	650	2
LKEDAVSAAFK	sp|P51884|LUM_HUMAN	AAL F2	393.552	3	557.293	1	b5	9.32	19385	724	3
LKEDAVSAAFK	sp|P51884|LUM_HUMAN	AAL F3	393.552	3	557.293	1	b5	9.32	17144	793	3
LKEDAVSAAFK	sp|P51884|LUM_HUMAN	AAL F4	393.552	3	557.293	1	b5	9.33	31152	1003	4
LKEDAVSAAFK	sp|P51884|LUM_HUMAN	AAL F5	393.552	3	557.293	1	b5	9.3	18051	882	2
LKEDAVSAAFK	sp|P51884|LUM_HUMAN	AAL F6	393.552	3	557.293	1	b5	9.32	17613	749	2
LKEDAVSAAFK	sp|P51884|LUM_HUMAN	AAL F7	393.552	3	557.293	1	b5	9.31	15432	995	4
LKEDAVSAAFK	sp|P51884|LUM_HUMAN	AAL F8	393.552	3	557.293	1	b5	9.32	9075	762	4
LKEDAVSAAFK	sp|P51884|LUM_HUMAN	AAL F9	393.552	3	557.293	1	b5	9.3	14945	852	2
LKEDAVSAAFK	sp|P51884|LUM_HUMAN	AAL G1	393.552	3	557.293	1	b5	9.31	13220	1084	2
LKEDAVSAAFK	sp|P51884|LUM_HUMAN	AAL G10	393.552	3	557.293	1	b5	9.31	5866	581	2
LKEDAVSAAFK	sp|P51884|LUM_HUMAN	AAL G11	393.552	3	557.293	1	b5	9.29	4380	749	4
LKEDAVSAAFK	sp|P51884|LUM_HUMAN	AAL G12	393.552	3	557.293	1	b5	9.13	1	432	5
LKEDAVSAAFK	sp|P51884|LUM_HUMAN	AAL G2	393.552	3	557.293	1	b5	9.3	11154	734	3
LKEDAVSAAFK	sp|P51884|LUM_HUMAN	AAL G3	393.552	3	557.293	1	b5	9.31	23515	933	2
LKEDAVSAAFK	sp|P51884|LUM_HUMAN	AAL G4	393.552	3	557.293	1	b5	9.31	23559	949	4
LKEDAVSAAFK	sp|P51884|LUM_HUMAN	AAL G5	393.552	3	557.293	1	b5	9.31	17030	914	3
LKEDAVSAAFK	sp|P51884|LUM_HUMAN	AAL G6	393.552	3	557.293	1	b5	9.29	5323	711	3
LKEDAVSAAFK	sp|P51884|LUM_HUMAN	AAL G7	393.552	3	557.293	1	b5	9.3	12975	714	2
LKEDAVSAAFK	sp|P51884|LUM_HUMAN	AAL G8	393.552	3	557.293	1	b5	9.3	8783	749	2
LKEDAVSAAFK	sp|P51884|LUM_HUMAN	AAL G9	393.552	3	557.293	1	b5	9.31	8486	735	4
LKEDAVSAAFK	sp|P51884|LUM_HUMAN	AAL H1	393.552	3	557.293	1	b5	9.26	25061	846	4
LKEDAVSAAFK	sp|P51884|LUM_HUMAN	AAL H10	393.552	3	557.293	1	b5	9.32	3235	603	3
LKEDAVSAAFK	sp|P51884|LUM_HUMAN	AAL H11	393.552	3	557.293	1	b5	9.72	0	169	5
LKEDAVSAAFK	sp|P51884|LUM_HUMAN	AAL H12	393.552	3	557.293	1	b5	9.29	6968	669	4
LKEDAVSAAFK	sp|P51884|LUM_HUMAN	AAL H2	393.552	3	557.293	1	b5	9.32	27208	986	2
LKEDAVSAAFK	sp|P51884|LUM_HUMAN	AAL H3	393.552	3	557.293	1	b5	9.32	13726	683	2
LKEDAVSAAFK	sp|P51884|LUM_HUMAN	AAL H4	393.552	3	557.293	1	b5	9.3	21237	962	4
LKEDAVSAAFK	sp|P51884|LUM_HUMAN	AAL H5	393.552	3	557.293	1	b5	9.31	11230	915	4
LKEDAVSAAFK	sp|P51884|LUM_HUMAN	AAL H6	393.552	3	557.293	1	b5	9.3	17892	721	4
LKEDAVSAAFK	sp|P51884|LUM_HUMAN	AAL H7	393.552	3	557.293	1	b5	9.31	5897	605	4
LKEDAVSAAFK	sp|P51884|LUM_HUMAN	AAL H8	393.552	3	557.293	1	b5	9.29	16772	834	3
LKEDAVSAAFK	sp|P51884|LUM_HUMAN	AAL H9	393.552	3	557.293	1	b5	9.31	5192	651	2
ISNIPDEYFK	sp|P51884|LUM_HUMAN	SIS peptide 1	613.309	2	1025.49	1	y8	13.07	1	362	3
ISNIPDEYFK	sp|P51884|LUM_HUMAN	SIS peptide 2	613.309	2	1025.49	1	y8	12.79	0	289	5
ISNIPDEYFK	sp|P51884|LUM_HUMAN	SIS peptide 3	613.309	2	1025.49	1	y8	13.05	0	387	5
ISNIPDEYFK	sp|P51884|LUM_HUMAN	SIS peptide 4	613.309	2	1025.49	1	y8	12.78	1	337	5
ISNIPDEYFK	sp|P51884|LUM_HUMAN	SIS peptide 5	613.309	2	1025.49	1	y8	13.01	0	481	5
ISNIPDEYFK	sp|P51884|LUM_HUMAN	AAL A1	613.309	2	1025.49	1	y8	12.86	528	794	5
ISNIPDEYFK	sp|P51884|LUM_HUMAN	AAL A10	613.309	2	1025.49	1	y8	12.88	974	691	5
ISNIPDEYFK	sp|P51884|LUM_HUMAN	AAL A11	613.309	2	1025.49	1	y8	12.84	688	701	5
ISNIPDEYFK	sp|P51884|LUM_HUMAN	AAL A12	613.309	2	1025.49	1	y8	12.86	72	551	5
ISNIPDEYFK	sp|P51884|LUM_HUMAN	AAL A2	613.309	2	1025.49	1	y8	12.86	1598	665	5
ISNIPDEYFK	sp|P51884|LUM_HUMAN	AAL A3	613.309	2	1025.49	1	y8	12.83	775	735	5
ISNIPDEYFK	sp|P51884|LUM_HUMAN	AAL A4	613.309	2	1025.49	1	y8	12.86	1124	797	5
ISNIPDEYFK	sp|P51884|LUM_HUMAN	AAL A5	613.309	2	1025.49	1	y8	12.87	1231	722	5
ISNIPDEYFK	sp|P51884|LUM_HUMAN	AAL A6	613.309	2	1025.49	1	y8	12.91	879	700	5
ISNIPDEYFK	sp|P51884|LUM_HUMAN	AAL A7	613.309	2	1025.49	1	y8	12.88	928	783	5
ISNIPDEYFK	sp|P51884|LUM_HUMAN	AAL A8	613.309	2	1025.49	1	y8	12.85	415	676	5
ISNIPDEYFK	sp|P51884|LUM_HUMAN	AAL A9	613.309	2	1025.49	1	y8	12.86	773	791	5
ISNIPDEYFK	sp|P51884|LUM_HUMAN	AAL B1	613.309	2	1025.49	1	y8	12.87	1365	728	5
ISNIPDEYFK	sp|P51884|LUM_HUMAN	AAL B10	613.309	2	1025.49	1	y8	12.88	291	700	5
ISNIPDEYFK	sp|P51884|LUM_HUMAN	AAL B11	613.309	2	1025.49	1	y8	12.89	815	697	5
ISNIPDEYFK	sp|P51884|LUM_HUMAN	AAL B12	613.309	2	1025.49	1	y8	12.86	675	788	5
ISNIPDEYFK	sp|P51884|LUM_HUMAN	AAL B2	613.309	2	1025.49	1	y8	12.88	2538	678	5
ISNIPDEYFK	sp|P51884|LUM_HUMAN	AAL B3	613.309	2	1025.49	1	y8	12.89	1317	705	5
ISNIPDEYFK	sp|P51884|LUM_HUMAN	AAL B4	613.309	2	1025.49	1	y8	12.87	1504	725	5
ISNIPDEYFK	sp|P51884|LUM_HUMAN	AAL B5	613.309	2	1025.49	1	y8	12.86	530	724	5
ISNIPDEYFK	sp|P51884|LUM_HUMAN	AAL B6	613.309	2	1025.49	1	y8	12.87	802	678	5
ISNIPDEYFK	sp|P51884|LUM_HUMAN	AAL B7	613.309	2	1025.49	1	y8	12.86	726	744	5
ISNIPDEYFK	sp|P51884|LUM_HUMAN	AAL B8	613.309	2	1025.49	1	y8	12.84	873	675	5
ISNIPDEYFK	sp|P51884|LUM_HUMAN	AAL B9	613.309	2	1025.49	1	y8	12.86	268	678	5
ISNIPDEYFK	sp|P51884|LUM_HUMAN	AAL C1	613.309	2	1025.49	1	y8	12.89	1728	721	5
ISNIPDEYFK	sp|P51884|LUM_HUMAN	AAL C10	613.309	2	1025.49	1	y8	12.85	540	696	5
ISNIPDEYFK	sp|P51884|LUM_HUMAN	AAL C11	613.309	2	1025.49	1	y8	12.83	1094	706	5
ISNIPDEYFK	sp|P51884|LUM_HUMAN	AAL C12	613.309	2	1025.49	1	y8	12.83	104	766	5
ISNIPDEYFK	sp|P51884|LUM_HUMAN	AAL C2	613.309	2	1025.49	1	y8	12.88	1546	726	5
ISNIPDEYFK	sp|P51884|LUM_HUMAN	AAL C3	613.309	2	1025.49	1	y8	12.85	1103	776	5
ISNIPDEYFK	sp|P51884|LUM_HUMAN	AAL C4	613.309	2	1025.49	1	y8	12.88	1313	875	5
ISNIPDEYFK	sp|P51884|LUM_HUMAN	AAL C5	613.309	2	1025.49	1	y8	12.86	622	726	5
ISNIPDEYFK	sp|P51884|LUM_HUMAN	AAL C6	613.309	2	1025.49	1	y8	12.86	1603	769	5
ISNIPDEYFK	sp|P51884|LUM_HUMAN	AAL C7	613.309	2	1025.49	1	y8	12.78	1	746	5
ISNIPDEYFK	sp|P51884|LUM_HUMAN	AAL C8	613.309	2	1025.49	1	y8	12.89	121	676	5
ISNIPDEYFK	sp|P51884|LUM_HUMAN	AAL C9	613.309	2	1025.49	1	y8	12.89	2087	755	5
ISNIPDEYFK	sp|P51884|LUM_HUMAN	AAL D1	613.309	2	1025.49	1	y8	12.81	556	741	5
ISNIPDEYFK	sp|P51884|LUM_HUMAN	AAL D10	613.309	2	1025.49	1	y8	12.86	348	727	5
ISNIPDEYFK	sp|P51884|LUM_HUMAN	AAL D11	613.309	2	1025.49	1	y8	12.9	751	722	5
ISNIPDEYFK	sp|P51884|LUM_HUMAN	AAL D12	613.309	2	1025.49	1	y8	12.85	68	795	5
ISNIPDEYFK	sp|P51884|LUM_HUMAN	AAL D2	613.309	2	1025.49	1	y8	12.83	1104	702	5
ISNIPDEYFK	sp|P51884|LUM_HUMAN	AAL D3	613.309	2	1025.49	1	y8	12.9	597	750	5
ISNIPDEYFK	sp|P51884|LUM_HUMAN	AAL D4	613.309	2	1025.49	1	y8	12.88	1511	751	5
ISNIPDEYFK	sp|P51884|LUM_HUMAN	AAL D5	613.309	2	1025.49	1	y8	12.89	1495	748	5
ISNIPDEYFK	sp|P51884|LUM_HUMAN	AAL D6	613.309	2	1025.49	1	y8	12.88	1150	732	5
ISNIPDEYFK	sp|P51884|LUM_HUMAN	AAL D7	613.309	2	1025.49	1	y8	12.84	185	676	5
ISNIPDEYFK	sp|P51884|LUM_HUMAN	AAL D8	613.309	2	1025.49	1	y8	12.9	1298	631	5
ISNIPDEYFK	sp|P51884|LUM_HUMAN	AAL D9	613.309	2	1025.49	1	y8	12.9	1986	725	5
ISNIPDEYFK	sp|P51884|LUM_HUMAN	AAL E1	613.309	2	1025.49	1	y8	12.87	2346	808	5
ISNIPDEYFK	sp|P51884|LUM_HUMAN	AAL E10	613.309	2	1025.49	1	y8	12.92	265	700	5
ISNIPDEYFK	sp|P51884|LUM_HUMAN	AAL E11	613.309	2	1025.49	1	y8	12.84	649	653	5
ISNIPDEYFK	sp|P51884|LUM_HUMAN	AAL E12	613.309	2	1025.49	1	y8	12.87	1359	711	5
ISNIPDEYFK	sp|P51884|LUM_HUMAN	AAL E2	613.309	2	1025.49	1	y8	12.89	957	733	5
ISNIPDEYFK	sp|P51884|LUM_HUMAN	AAL E3	613.309	2	1025.49	1	y8	12.85	638	761	5
ISNIPDEYFK	sp|P51884|LUM_HUMAN	AAL E4	613.309	2	1025.49	1	y8	12.87	577	676	5
ISNIPDEYFK	sp|P51884|LUM_HUMAN	AAL E5	613.309	2	1025.49	1	y8	12.89	841	707	5
ISNIPDEYFK	sp|P51884|LUM_HUMAN	AAL E6	613.309	2	1025.49	1	y8	12.91	1274	726	5
ISNIPDEYFK	sp|P51884|LUM_HUMAN	AAL E7	613.309	2	1025.49	1	y8	12.86	425	750	5
ISNIPDEYFK	sp|P51884|LUM_HUMAN	AAL E8	613.309	2	1025.49	1	y8	12.87	1162	702	5
ISNIPDEYFK	sp|P51884|LUM_HUMAN	AAL E9	613.309	2	1025.49	1	y8	12.87	1834	749	5
ISNIPDEYFK	sp|P51884|LUM_HUMAN	AAL F1	613.309	2	1025.49	1	y8	12.85	1202	797	5
ISNIPDEYFK	sp|P51884|LUM_HUMAN	AAL F10	613.309	2	1025.49	1	y8	12.85	783	701	5
ISNIPDEYFK	sp|P51884|LUM_HUMAN	AAL F11	613.309	2	1025.49	1	y8	12.9	16	727	5
ISNIPDEYFK	sp|P51884|LUM_HUMAN	AAL F12	613.309	2	1025.49	1	y8	12.88	1369	684	5
ISNIPDEYFK	sp|P51884|LUM_HUMAN	AAL F2	613.309	2	1025.49	1	y8	12.87	1235	657	5
ISNIPDEYFK	sp|P51884|LUM_HUMAN	AAL F3	613.309	2	1025.49	1	y8	12.85	1120	772	5
ISNIPDEYFK	sp|P51884|LUM_HUMAN	AAL F4	613.309	2	1025.49	1	y8	12.88	1944	797	5
ISNIPDEYFK	sp|P51884|LUM_HUMAN	AAL F5	613.309	2	1025.49	1	y8	12.87	1564	711	5
ISNIPDEYFK	sp|P51884|LUM_HUMAN	AAL F6	613.309	2	1025.49	1	y8	12.87	1088	652	5
ISNIPDEYFK	sp|P51884|LUM_HUMAN	AAL F7	613.309	2	1025.49	1	y8	12.89	872	733	5
ISNIPDEYFK	sp|P51884|LUM_HUMAN	AAL F8	613.309	2	1025.49	1	y8	12.89	794	672	5
ISNIPDEYFK	sp|P51884|LUM_HUMAN	AAL F9	613.309	2	1025.49	1	y8	12.84	1403	677	5
ISNIPDEYFK	sp|P51884|LUM_HUMAN	AAL G1	613.309	2	1025.49	1	y8	12.82	778	771	5
ISNIPDEYFK	sp|P51884|LUM_HUMAN	AAL G10	613.309	2	1025.49	1	y8	12.88	277	721	5
ISNIPDEYFK	sp|P51884|LUM_HUMAN	AAL G11	613.309	2	1025.49	1	y8	12.86	473	700	5
ISNIPDEYFK	sp|P51884|LUM_HUMAN	AAL G12	613.309	2	1025.49	1	y8	12.88	0	217	5
ISNIPDEYFK	sp|P51884|LUM_HUMAN	AAL G2	613.309	2	1025.49	1	y8	12.83	900	625	5
ISNIPDEYFK	sp|P51884|LUM_HUMAN	AAL G3	613.309	2	1025.49	1	y8	12.86	1506	689	5
ISNIPDEYFK	sp|P51884|LUM_HUMAN	AAL G4	613.309	2	1025.49	1	y8	12.89	2264	779	5
ISNIPDEYFK	sp|P51884|LUM_HUMAN	AAL G5	613.309	2	1025.49	1	y8	12.86	1131	717	5
ISNIPDEYFK	sp|P51884|LUM_HUMAN	AAL G6	613.309	2	1025.49	1	y8	12.89	195	745	5
ISNIPDEYFK	sp|P51884|LUM_HUMAN	AAL G7	613.309	2	1025.49	1	y8	12.83	1278	674	5
ISNIPDEYFK	sp|P51884|LUM_HUMAN	AAL G8	613.309	2	1025.49	1	y8	12.86	472	727	5
ISNIPDEYFK	sp|P51884|LUM_HUMAN	AAL G9	613.309	2	1025.49	1	y8	12.87	1006	680	5
ISNIPDEYFK	sp|P51884|LUM_HUMAN	AAL H1	613.309	2	1025.49	1	y8	12.85	1893	704	5
ISNIPDEYFK	sp|P51884|LUM_HUMAN	AAL H10	613.309	2	1025.49	1	y8	12.85	261	771	5
ISNIPDEYFK	sp|P51884|LUM_HUMAN	AAL H11	613.309	2	1025.49	1	y8	13	1	266	4
ISNIPDEYFK	sp|P51884|LUM_HUMAN	AAL H12	613.309	2	1025.49	1	y8	12.82	580	674	5
ISNIPDEYFK	sp|P51884|LUM_HUMAN	AAL H2	613.309	2	1025.49	1	y8	12.86	2135	716	5
ISNIPDEYFK	sp|P51884|LUM_HUMAN	AAL H3	613.309	2	1025.49	1	y8	12.88	755	680	5
ISNIPDEYFK	sp|P51884|LUM_HUMAN	AAL H4	613.309	2	1025.49	1	y8	12.86	1686	757	5
ISNIPDEYFK	sp|P51884|LUM_HUMAN	AAL H5	613.309	2	1025.49	1	y8	12.87	789	787	5
ISNIPDEYFK	sp|P51884|LUM_HUMAN	AAL H6	613.309	2	1025.49	1	y8	12.87	1419	679	5
ISNIPDEYFK	sp|P51884|LUM_HUMAN	AAL H7	613.309	2	1025.49	1	y8	12.88	382	685	5
ISNIPDEYFK	sp|P51884|LUM_HUMAN	AAL H8	613.309	2	1025.49	1	y8	12.85	1459	737	5
ISNIPDEYFK	sp|P51884|LUM_HUMAN	AAL H9	613.309	2	1025.49	1	y8	12.9	213	774	5
ISNIPDEYFK	sp|P51884|LUM_HUMAN	SIS peptide 1	613.309	2	911.451	1	y7	13.04	0	363	4
ISNIPDEYFK	sp|P51884|LUM_HUMAN	SIS peptide 2	613.309	2	911.451	1	y7	12.86	0	290	4
ISNIPDEYFK	sp|P51884|LUM_HUMAN	SIS peptide 3	613.309	2	911.451	1	y7	13.11	0	387	3
ISNIPDEYFK	sp|P51884|LUM_HUMAN	SIS peptide 4	613.309	2	911.451	1	y7	12.76	1	337	4
ISNIPDEYFK	sp|P51884|LUM_HUMAN	SIS peptide 5	613.309	2	911.451	1	y7	13.07	36	482	2
ISNIPDEYFK	sp|P51884|LUM_HUMAN	AAL A1	613.309	2	911.451	1	y7	12.87	2367	793	4
ISNIPDEYFK	sp|P51884|LUM_HUMAN	AAL A10	613.309	2	911.451	1	y7	12.85	3350	693	4
ISNIPDEYFK	sp|P51884|LUM_HUMAN	AAL A11	613.309	2	911.451	1	y7	12.84	1854	729	4
ISNIPDEYFK	sp|P51884|LUM_HUMAN	AAL A12	613.309	2	911.451	1	y7	12.86	447	555	4
ISNIPDEYFK	sp|P51884|LUM_HUMAN	AAL A2	613.309	2	911.451	1	y7	12.85	3540	752	4
ISNIPDEYFK	sp|P51884|LUM_HUMAN	AAL A3	613.309	2	911.451	1	y7	12.86	4031	842	4
ISNIPDEYFK	sp|P51884|LUM_HUMAN	AAL A4	613.309	2	911.451	1	y7	12.86	2805	803	4
ISNIPDEYFK	sp|P51884|LUM_HUMAN	AAL A5	613.309	2	911.451	1	y7	12.84	4763	832	4
ISNIPDEYFK	sp|P51884|LUM_HUMAN	AAL A6	613.309	2	911.451	1	y7	12.86	3782	809	4
ISNIPDEYFK	sp|P51884|LUM_HUMAN	AAL A7	613.309	2	911.451	1	y7	12.86	3627	795	4
ISNIPDEYFK	sp|P51884|LUM_HUMAN	AAL A8	613.309	2	911.451	1	y7	12.86	2431	804	4
ISNIPDEYFK	sp|P51884|LUM_HUMAN	AAL A9	613.309	2	911.451	1	y7	12.85	6151	805	4
ISNIPDEYFK	sp|P51884|LUM_HUMAN	AAL B1	613.309	2	911.451	1	y7	12.86	3634	865	4
ISNIPDEYFK	sp|P51884|LUM_HUMAN	AAL B10	613.309	2	911.451	1	y7	12.86	1590	723	4
ISNIPDEYFK	sp|P51884|LUM_HUMAN	AAL B11	613.309	2	911.451	1	y7	12.87	2053	739	4
ISNIPDEYFK	sp|P51884|LUM_HUMAN	AAL B12	613.309	2	911.451	1	y7	12.86	3110	912	4
ISNIPDEYFK	sp|P51884|LUM_HUMAN	AAL B2	613.309	2	911.451	1	y7	12.88	6097	826	4
ISNIPDEYFK	sp|P51884|LUM_HUMAN	AAL B3	613.309	2	911.451	1	y7	12.88	2880	730	4
ISNIPDEYFK	sp|P51884|LUM_HUMAN	AAL B4	613.309	2	911.451	1	y7	12.86	4786	801	4
ISNIPDEYFK	sp|P51884|LUM_HUMAN	AAL B5	613.309	2	911.451	1	y7	12.85	2277	728	4
ISNIPDEYFK	sp|P51884|LUM_HUMAN	AAL B6	613.309	2	911.451	1	y7	12.86	4588	681	4
ISNIPDEYFK	sp|P51884|LUM_HUMAN	AAL B7	613.309	2	911.451	1	y7	12.85	2680	752	4
ISNIPDEYFK	sp|P51884|LUM_HUMAN	AAL B8	613.309	2	911.451	1	y7	12.84	3720	786	4
ISNIPDEYFK	sp|P51884|LUM_HUMAN	AAL B9	613.309	2	911.451	1	y7	12.86	877	699	4
ISNIPDEYFK	sp|P51884|LUM_HUMAN	AAL C1	613.309	2	911.451	1	y7	12.87	7015	986	4
ISNIPDEYFK	sp|P51884|LUM_HUMAN	AAL C10	613.309	2	911.451	1	y7	12.86	2229	696	4
ISNIPDEYFK	sp|P51884|LUM_HUMAN	AAL C11	613.309	2	911.451	1	y7	12.87	7600	715	4
ISNIPDEYFK	sp|P51884|LUM_HUMAN	AAL C12	613.309	2	911.451	1	y7	12.84	242	766	4
ISNIPDEYFK	sp|P51884|LUM_HUMAN	AAL C2	613.309	2	911.451	1	y7	12.85	5642	946	4
ISNIPDEYFK	sp|P51884|LUM_HUMAN	AAL C3	613.309	2	911.451	1	y7	12.84	4698	818	4
ISNIPDEYFK	sp|P51884|LUM_HUMAN	AAL C4	613.309	2	911.451	1	y7	12.87	5804	797	4
ISNIPDEYFK	sp|P51884|LUM_HUMAN	AAL C5	613.309	2	911.451	1	y7	12.86	1461	741	4
ISNIPDEYFK	sp|P51884|LUM_HUMAN	AAL C6	613.309	2	911.451	1	y7	12.87	7421	830	4
ISNIPDEYFK	sp|P51884|LUM_HUMAN	AAL C7	613.309	2	911.451	1	y7	12.65	15	746	4
ISNIPDEYFK	sp|P51884|LUM_HUMAN	AAL C8	613.309	2	911.451	1	y7	12.85	1234	747	4
ISNIPDEYFK	sp|P51884|LUM_HUMAN	AAL C9	613.309	2	911.451	1	y7	12.88	4555	745	4
ISNIPDEYFK	sp|P51884|LUM_HUMAN	AAL D1	613.309	2	911.451	1	y7	12.84	5404	706	4
ISNIPDEYFK	sp|P51884|LUM_HUMAN	AAL D10	613.309	2	911.451	1	y7	12.88	1109	757	4
ISNIPDEYFK	sp|P51884|LUM_HUMAN	AAL D11	613.309	2	911.451	1	y7	12.88	2075	727	4
ISNIPDEYFK	sp|P51884|LUM_HUMAN	AAL D12	613.309	2	911.451	1	y7	12.86	659	798	4
ISNIPDEYFK	sp|P51884|LUM_HUMAN	AAL D2	613.309	2	911.451	1	y7	12.85	6678	818	4
ISNIPDEYFK	sp|P51884|LUM_HUMAN	AAL D3	613.309	2	911.451	1	y7	12.87	3975	1061	4
ISNIPDEYFK	sp|P51884|LUM_HUMAN	AAL D4	613.309	2	911.451	1	y7	12.84	7139	847	4
ISNIPDEYFK	sp|P51884|LUM_HUMAN	AAL D5	613.309	2	911.451	1	y7	12.86	4831	767	4
ISNIPDEYFK	sp|P51884|LUM_HUMAN	AAL D6	613.309	2	911.451	1	y7	12.86	4435	771	4
ISNIPDEYFK	sp|P51884|LUM_HUMAN	AAL D7	613.309	2	911.451	1	y7	12.85	1659	700	4
ISNIPDEYFK	sp|P51884|LUM_HUMAN	AAL D8	613.309	2	911.451	1	y7	12.86	2997	723	4
ISNIPDEYFK	sp|P51884|LUM_HUMAN	AAL D9	613.309	2	911.451	1	y7	12.88	4921	822	4
ISNIPDEYFK	sp|P51884|LUM_HUMAN	AAL E1	613.309	2	911.451	1	y7	12.87	7560	820	4
ISNIPDEYFK	sp|P51884|LUM_HUMAN	AAL E10	613.309	2	911.451	1	y7	12.89	1443	753	4
ISNIPDEYFK	sp|P51884|LUM_HUMAN	AAL E11	613.309	2	911.451	1	y7	12.85	4169	785	4
ISNIPDEYFK	sp|P51884|LUM_HUMAN	AAL E12	613.309	2	911.451	1	y7	12.85	6519	792	4
ISNIPDEYFK	sp|P51884|LUM_HUMAN	AAL E2	613.309	2	911.451	1	y7	12.85	4187	781	4
ISNIPDEYFK	sp|P51884|LUM_HUMAN	AAL E3	613.309	2	911.451	1	y7	12.85	2064	763	4
ISNIPDEYFK	sp|P51884|LUM_HUMAN	AAL E4	613.309	2	911.451	1	y7	12.87	4213	844	4
ISNIPDEYFK	sp|P51884|LUM_HUMAN	AAL E5	613.309	2	911.451	1	y7	12.87	3167	699	4
ISNIPDEYFK	sp|P51884|LUM_HUMAN	AAL E6	613.309	2	911.451	1	y7	12.88	7795	929	4
ISNIPDEYFK	sp|P51884|LUM_HUMAN	AAL E7	613.309	2	911.451	1	y7	12.84	1761	752	4
ISNIPDEYFK	sp|P51884|LUM_HUMAN	AAL E8	613.309	2	911.451	1	y7	12.87	5479	817	4
ISNIPDEYFK	sp|P51884|LUM_HUMAN	AAL E9	613.309	2	911.451	1	y7	12.88	3070	870	4
ISNIPDEYFK	sp|P51884|LUM_HUMAN	AAL F1	613.309	2	911.451	1	y7	12.88	4129	810	4
ISNIPDEYFK	sp|P51884|LUM_HUMAN	AAL F10	613.309	2	911.451	1	y7	12.88	3761	703	4
ISNIPDEYFK	sp|P51884|LUM_HUMAN	AAL F11	613.309	2	911.451	1	y7	12.87	972	732	4
ISNIPDEYFK	sp|P51884|LUM_HUMAN	AAL F12	613.309	2	911.451	1	y7	12.87	5608	714	4
ISNIPDEYFK	sp|P51884|LUM_HUMAN	AAL F2	613.309	2	911.451	1	y7	12.88	5646	783	4
ISNIPDEYFK	sp|P51884|LUM_HUMAN	AAL F3	613.309	2	911.451	1	y7	12.87	4453	838	4
ISNIPDEYFK	sp|P51884|LUM_HUMAN	AAL F4	613.309	2	911.451	1	y7	12.87	8415	867	4
ISNIPDEYFK	sp|P51884|LUM_HUMAN	AAL F5	613.309	2	911.451	1	y7	12.84	3381	728	4
ISNIPDEYFK	sp|P51884|LUM_HUMAN	AAL F6	613.309	2	911.451	1	y7	12.88	3776	941	4
ISNIPDEYFK	sp|P51884|LUM_HUMAN	AAL F7	613.309	2	911.451	1	y7	12.86	4506	807	4
ISNIPDEYFK	sp|P51884|LUM_HUMAN	AAL F8	613.309	2	911.451	1	y7	12.88	2815	740	4
ISNIPDEYFK	sp|P51884|LUM_HUMAN	AAL F9	613.309	2	911.451	1	y7	12.84	4477	750	4
ISNIPDEYFK	sp|P51884|LUM_HUMAN	AAL G1	613.309	2	911.451	1	y7	12.84	4354	865	4
ISNIPDEYFK	sp|P51884|LUM_HUMAN	AAL G10	613.309	2	911.451	1	y7	12.86	1151	728	4
ISNIPDEYFK	sp|P51884|LUM_HUMAN	AAL G11	613.309	2	911.451	1	y7	12.87	1546	714	4
ISNIPDEYFK	sp|P51884|LUM_HUMAN	AAL G12	613.309	2	911.451	1	y7	12.89	0	218	4
ISNIPDEYFK	sp|P51884|LUM_HUMAN	AAL G2	613.309	2	911.451	1	y7	12.86	3067	659	4
ISNIPDEYFK	sp|P51884|LUM_HUMAN	AAL G3	613.309	2	911.451	1	y7	12.86	5172	789	4
ISNIPDEYFK	sp|P51884|LUM_HUMAN	AAL G4	613.309	2	911.451	1	y7	12.89	6592	786	4
ISNIPDEYFK	sp|P51884|LUM_HUMAN	AAL G5	613.309	2	911.451	1	y7	12.87	4879	980	4
ISNIPDEYFK	sp|P51884|LUM_HUMAN	AAL G6	613.309	2	911.451	1	y7	12.87	1489	910	4
ISNIPDEYFK	sp|P51884|LUM_HUMAN	AAL G7	613.309	2	911.451	1	y7	12.86	2938	693	4
ISNIPDEYFK	sp|P51884|LUM_HUMAN	AAL G8	613.309	2	911.451	1	y7	12.85	2282	732	4
ISNIPDEYFK	sp|P51884|LUM_HUMAN	AAL G9	613.309	2	911.451	1	y7	12.85	2152	707	4
ISNIPDEYFK	sp|P51884|LUM_HUMAN	AAL H1	613.309	2	911.451	1	y7	12.87	7343	726	4
ISNIPDEYFK	sp|P51884|LUM_HUMAN	AAL H10	613.309	2	911.451	1	y7	12.87	532	819	4
ISNIPDEYFK	sp|P51884|LUM_HUMAN	AAL H11	613.309	2	911.451	1	y7	13.02	0	266	5
ISNIPDEYFK	sp|P51884|LUM_HUMAN	AAL H12	613.309	2	911.451	1	y7	12.85	2127	710	4
ISNIPDEYFK	sp|P51884|LUM_HUMAN	AAL H2	613.309	2	911.451	1	y7	12.87	7510	843	4
ISNIPDEYFK	sp|P51884|LUM_HUMAN	AAL H3	613.309	2	911.451	1	y7	12.84	2997	833	4
ISNIPDEYFK	sp|P51884|LUM_HUMAN	AAL H4	613.309	2	911.451	1	y7	12.84	5890	799	4
ISNIPDEYFK	sp|P51884|LUM_HUMAN	AAL H5	613.309	2	911.451	1	y7	12.86	4220	714	4
ISNIPDEYFK	sp|P51884|LUM_HUMAN	AAL H6	613.309	2	911.451	1	y7	12.86	5882	686	4
ISNIPDEYFK	sp|P51884|LUM_HUMAN	AAL H7	613.309	2	911.451	1	y7	12.86	1776	689	4
ISNIPDEYFK	sp|P51884|LUM_HUMAN	AAL H8	613.309	2	911.451	1	y7	12.86	4197	766	4
ISNIPDEYFK	sp|P51884|LUM_HUMAN	AAL H9	613.309	2	911.451	1	y7	12.86	1152	817	4
ISNIPDEYFK	sp|P51884|LUM_HUMAN	SIS peptide 1	613.309	2	798.367	1	y6	12.94	0	363	5
ISNIPDEYFK	sp|P51884|LUM_HUMAN	SIS peptide 2	613.309	2	798.367	1	y6	12.83	1	290	3
ISNIPDEYFK	sp|P51884|LUM_HUMAN	SIS peptide 3	613.309	2	798.367	1	y6	13.13	0	387	4
ISNIPDEYFK	sp|P51884|LUM_HUMAN	SIS peptide 4	613.309	2	798.367	1	y6	12.82	41	338	2
ISNIPDEYFK	sp|P51884|LUM_HUMAN	SIS peptide 5	613.309	2	798.367	1	y6	13.09	11	483	3
ISNIPDEYFK	sp|P51884|LUM_HUMAN	AAL A1	613.309	2	798.367	1	y6	12.88	24135	1038	1
ISNIPDEYFK	sp|P51884|LUM_HUMAN	AAL A10	613.309	2	798.367	1	y6	12.86	48388	1593	1
ISNIPDEYFK	sp|P51884|LUM_HUMAN	AAL A11	613.309	2	798.367	1	y6	12.84	18769	1210	1
ISNIPDEYFK	sp|P51884|LUM_HUMAN	AAL A12	613.309	2	798.367	1	y6	12.86	4206	757	1
ISNIPDEYFK	sp|P51884|LUM_HUMAN	AAL A2	613.309	2	798.367	1	y6	12.85	53291	1787	1
ISNIPDEYFK	sp|P51884|LUM_HUMAN	AAL A3	613.309	2	798.367	1	y6	12.86	59957	1796	1
ISNIPDEYFK	sp|P51884|LUM_HUMAN	AAL A4	613.309	2	798.367	1	y6	12.86	42591	1100	1
ISNIPDEYFK	sp|P51884|LUM_HUMAN	AAL A5	613.309	2	798.367	1	y6	12.85	76126	2252	1
ISNIPDEYFK	sp|P51884|LUM_HUMAN	AAL A6	613.309	2	798.367	1	y6	12.87	46748	1437	1
ISNIPDEYFK	sp|P51884|LUM_HUMAN	AAL A7	613.309	2	798.367	1	y6	12.86	45708	1338	1
ISNIPDEYFK	sp|P51884|LUM_HUMAN	AAL A8	613.309	2	798.367	1	y6	12.87	28171	1466	1
ISNIPDEYFK	sp|P51884|LUM_HUMAN	AAL A9	613.309	2	798.367	1	y6	12.86	57062	1324	1
ISNIPDEYFK	sp|P51884|LUM_HUMAN	AAL B1	613.309	2	798.367	1	y6	12.85	49922	1327	1
ISNIPDEYFK	sp|P51884|LUM_HUMAN	AAL B10	613.309	2	798.367	1	y6	12.87	13598	955	1
ISNIPDEYFK	sp|P51884|LUM_HUMAN	AAL B11	613.309	2	798.367	1	y6	12.87	26360	1571	1
ISNIPDEYFK	sp|P51884|LUM_HUMAN	AAL B12	613.309	2	798.367	1	y6	12.89	37223	1442	1
ISNIPDEYFK	sp|P51884|LUM_HUMAN	AAL B2	613.309	2	798.367	1	y6	12.88	96591	1631	1
ISNIPDEYFK	sp|P51884|LUM_HUMAN	AAL B3	613.309	2	798.367	1	y6	12.86	43461	1781	1
ISNIPDEYFK	sp|P51884|LUM_HUMAN	AAL B4	613.309	2	798.367	1	y6	12.86	68479	2145	1
ISNIPDEYFK	sp|P51884|LUM_HUMAN	AAL B5	613.309	2	798.367	1	y6	12.83	31661	1245	1
ISNIPDEYFK	sp|P51884|LUM_HUMAN	AAL B6	613.309	2	798.367	1	y6	12.88	46738	1169	1
ISNIPDEYFK	sp|P51884|LUM_HUMAN	AAL B7	613.309	2	798.367	1	y6	12.85	41005	1337	1
ISNIPDEYFK	sp|P51884|LUM_HUMAN	AAL B8	613.309	2	798.367	1	y6	12.84	48466	1142	1
ISNIPDEYFK	sp|P51884|LUM_HUMAN	AAL B9	613.309	2	798.367	1	y6	12.85	17650	996	1
ISNIPDEYFK	sp|P51884|LUM_HUMAN	AAL C1	613.309	2	798.367	1	y6	12.88	93425	1593	1
ISNIPDEYFK	sp|P51884|LUM_HUMAN	AAL C10	613.309	2	798.367	1	y6	12.86	26582	744	1
ISNIPDEYFK	sp|P51884|LUM_HUMAN	AAL C11	613.309	2	798.367	1	y6	12.86	94109	1903	1
ISNIPDEYFK	sp|P51884|LUM_HUMAN	AAL C12	613.309	2	798.367	1	y6	12.87	1933	770	1
ISNIPDEYFK	sp|P51884|LUM_HUMAN	AAL C2	613.309	2	798.367	1	y6	12.87	71247	1434	1
ISNIPDEYFK	sp|P51884|LUM_HUMAN	AAL C3	613.309	2	798.367	1	y6	12.86	69117	1536	1
ISNIPDEYFK	sp|P51884|LUM_HUMAN	AAL C4	613.309	2	798.367	1	y6	12.88	65328	1345	1
ISNIPDEYFK	sp|P51884|LUM_HUMAN	AAL C5	613.309	2	798.367	1	y6	12.87	23459	872	1
ISNIPDEYFK	sp|P51884|LUM_HUMAN	AAL C6	613.309	2	798.367	1	y6	12.87	78361	1517	1
ISNIPDEYFK	sp|P51884|LUM_HUMAN	AAL C7	613.309	2	798.367	1	y6	12.61	198	814	2
ISNIPDEYFK	sp|P51884|LUM_HUMAN	AAL C8	613.309	2	798.367	1	y6	12.84	20266	876	1
ISNIPDEYFK	sp|P51884|LUM_HUMAN	AAL C9	613.309	2	798.367	1	y6	12.87	70160	2257	1
ISNIPDEYFK	sp|P51884|LUM_HUMAN	AAL D1	613.309	2	798.367	1	y6	12.85	61772	1629	1
ISNIPDEYFK	sp|P51884|LUM_HUMAN	AAL D10	613.309	2	798.367	1	y6	12.87	17265	1137	1
ISNIPDEYFK	sp|P51884|LUM_HUMAN	AAL D11	613.309	2	798.367	1	y6	12.88	22512	802	1
ISNIPDEYFK	sp|P51884|LUM_HUMAN	AAL D12	613.309	2	798.367	1	y6	12.84	9654	940	1
ISNIPDEYFK	sp|P51884|LUM_HUMAN	AAL D2	613.309	2	798.367	1	y6	12.84	68986	2059	1
ISNIPDEYFK	sp|P51884|LUM_HUMAN	AAL D3	613.309	2	798.367	1	y6	12.86	41959	1515	1
ISNIPDEYFK	sp|P51884|LUM_HUMAN	AAL D4	613.309	2	798.367	1	y6	12.86	87280	2264	1
ISNIPDEYFK	sp|P51884|LUM_HUMAN	AAL D5	613.309	2	798.367	1	y6	12.87	59277	1616	1
ISNIPDEYFK	sp|P51884|LUM_HUMAN	AAL D6	613.309	2	798.367	1	y6	12.85	69173	1932	1
ISNIPDEYFK	sp|P51884|LUM_HUMAN	AAL D7	613.309	2	798.367	1	y6	12.86	16172	919	1
ISNIPDEYFK	sp|P51884|LUM_HUMAN	AAL D8	613.309	2	798.367	1	y6	12.87	34214	1280	1
ISNIPDEYFK	sp|P51884|LUM_HUMAN	AAL D9	613.309	2	798.367	1	y6	12.88	97045	2234	1
ISNIPDEYFK	sp|P51884|LUM_HUMAN	AAL E1	613.309	2	798.367	1	y6	12.88	77370	1580	1
ISNIPDEYFK	sp|P51884|LUM_HUMAN	AAL E10	613.309	2	798.367	1	y6	12.89	21756	1051	1
ISNIPDEYFK	sp|P51884|LUM_HUMAN	AAL E11	613.309	2	798.367	1	y6	12.86	55692	787	1
ISNIPDEYFK	sp|P51884|LUM_HUMAN	AAL E12	613.309	2	798.367	1	y6	12.84	87328	2002	1
ISNIPDEYFK	sp|P51884|LUM_HUMAN	AAL E2	613.309	2	798.367	1	y6	12.87	53660	1829	1
ISNIPDEYFK	sp|P51884|LUM_HUMAN	AAL E3	613.309	2	798.367	1	y6	12.86	33838	787	1
ISNIPDEYFK	sp|P51884|LUM_HUMAN	AAL E4	613.309	2	798.367	1	y6	12.88	42962	1832	1
ISNIPDEYFK	sp|P51884|LUM_HUMAN	AAL E5	613.309	2	798.367	1	y6	12.87	56902	1575	1
ISNIPDEYFK	sp|P51884|LUM_HUMAN	AAL E6	613.309	2	798.367	1	y6	12.87	95003	1685	1
ISNIPDEYFK	sp|P51884|LUM_HUMAN	AAL E7	613.309	2	798.367	1	y6	12.87	29164	1468	1
ISNIPDEYFK	sp|P51884|LUM_HUMAN	AAL E8	613.309	2	798.367	1	y6	12.86	69994	2141	1
ISNIPDEYFK	sp|P51884|LUM_HUMAN	AAL E9	613.309	2	798.367	1	y6	12.89	50208	1466	1
ISNIPDEYFK	sp|P51884|LUM_HUMAN	AAL F1	613.309	2	798.367	1	y6	12.87	53768	1939	1
ISNIPDEYFK	sp|P51884|LUM_HUMAN	AAL F10	613.309	2	798.367	1	y6	12.85	36409	1475	1
ISNIPDEYFK	sp|P51884|LUM_HUMAN	AAL F11	613.309	2	798.367	1	y6	12.84	11021	844	1
ISNIPDEYFK	sp|P51884|LUM_HUMAN	AAL F12	613.309	2	798.367	1	y6	12.86	71028	2158	1
ISNIPDEYFK	sp|P51884|LUM_HUMAN	AAL F2	613.309	2	798.367	1	y6	12.87	72539	1900	1
ISNIPDEYFK	sp|P51884|LUM_HUMAN	AAL F3	613.309	2	798.367	1	y6	12.86	59410	1018	1
ISNIPDEYFK	sp|P51884|LUM_HUMAN	AAL F4	613.309	2	798.367	1	y6	12.88	125872	2559	1
ISNIPDEYFK	sp|P51884|LUM_HUMAN	AAL F5	613.309	2	798.367	1	y6	12.84	62165	1478	1
ISNIPDEYFK	sp|P51884|LUM_HUMAN	AAL F6	613.309	2	798.367	1	y6	12.87	51632	1613	1
ISNIPDEYFK	sp|P51884|LUM_HUMAN	AAL F7	613.309	2	798.367	1	y6	12.87	60253	1863	1
ISNIPDEYFK	sp|P51884|LUM_HUMAN	AAL F8	613.309	2	798.367	1	y6	12.88	30615	1656	1
ISNIPDEYFK	sp|P51884|LUM_HUMAN	AAL F9	613.309	2	798.367	1	y6	12.85	55996	2214	1
ISNIPDEYFK	sp|P51884|LUM_HUMAN	AAL G1	613.309	2	798.367	1	y6	12.85	52139	1346	1
ISNIPDEYFK	sp|P51884|LUM_HUMAN	AAL G10	613.309	2	798.367	1	y6	12.86	19536	1207	1
ISNIPDEYFK	sp|P51884|LUM_HUMAN	AAL G11	613.309	2	798.367	1	y6	12.87	19770	1016	1
[truncated: 84,861 more rows]

## Sheet: SNA
Peptide	Protein	Replicate	Precursor Mz	Precursor Charge	Product Mz	Product Charge	Fragment Ion	Retention Time	Area	Background	Peak Rank
EHLVQATPENLQEAR	sp|Q06033|ITIH3_HUMAN	SIS peptide 1	578.964	3	956.48	1	y8	9.08	0	385	4
EHLVQATPENLQEAR	sp|Q06033|ITIH3_HUMAN	SIS peptide 2	578.964	3	956.48	1	y8	8.79	0	339	4
EHLVQATPENLQEAR	sp|Q06033|ITIH3_HUMAN	SIS peptide 3	578.964	3	956.48	1	y8	9.06	0	268	3
EHLVQATPENLQEAR	sp|Q06033|ITIH3_HUMAN	SIS peptide 4	578.964	3	956.48	1	y8	9.23	0	363	4
EHLVQATPENLQEAR	sp|Q06033|ITIH3_HUMAN	SIS peptide 5	578.964	3	956.48	1	y8	8.94	6	339	3
EHLVQATPENLQEAR	sp|Q06033|ITIH3_HUMAN	SNA A1	578.964	3	956.48	1	y8	9.02	2617	701	3
EHLVQATPENLQEAR	sp|Q06033|ITIH3_HUMAN	SNA A10	578.964	3	956.48	1	y8	9.02	3045	580	4
EHLVQATPENLQEAR	sp|Q06033|ITIH3_HUMAN	SNA A11	578.964	3	956.48	1	y8	9.02	2198	675	4
EHLVQATPENLQEAR	sp|Q06033|ITIH3_HUMAN	SNA A12	578.964	3	956.48	1	y8	9.02	3961	676	4
EHLVQATPENLQEAR	sp|Q06033|ITIH3_HUMAN	SNA A2	578.964	3	956.48	1	y8	9.03	2045	577	3
EHLVQATPENLQEAR	sp|Q06033|ITIH3_HUMAN	SNA A3	578.964	3	956.48	1	y8	9.02	3393	571	4
EHLVQATPENLQEAR	sp|Q06033|ITIH3_HUMAN	SNA A4	578.964	3	956.48	1	y8	9.02	3126	623	4
EHLVQATPENLQEAR	sp|Q06033|ITIH3_HUMAN	SNA A5	578.964	3	956.48	1	y8	9.03	3106	537	4
EHLVQATPENLQEAR	sp|Q06033|ITIH3_HUMAN	SNA A6	578.964	3	956.48	1	y8	9.04	1781	591	4
EHLVQATPENLQEAR	sp|Q06033|ITIH3_HUMAN	SNA A7	578.964	3	956.48	1	y8	9.02	3729	603	4
EHLVQATPENLQEAR	sp|Q06033|ITIH3_HUMAN	SNA A8	578.964	3	956.48	1	y8	9.02	3254	638	4
EHLVQATPENLQEAR	sp|Q06033|ITIH3_HUMAN	SNA A9	578.964	3	956.48	1	y8	9.02	2512	625	4
EHLVQATPENLQEAR	sp|Q06033|ITIH3_HUMAN	SNA B1	578.964	3	956.48	1	y8	9.02	1477	656	4
EHLVQATPENLQEAR	sp|Q06033|ITIH3_HUMAN	SNA B10	578.964	3	956.48	1	y8	9.02	2612	656	4
EHLVQATPENLQEAR	sp|Q06033|ITIH3_HUMAN	SNA B11	578.964	3	956.48	1	y8	9	3163	593	3
EHLVQATPENLQEAR	sp|Q06033|ITIH3_HUMAN	SNA B12	578.964	3	956.48	1	y8	9.03	3471	591	3
EHLVQATPENLQEAR	sp|Q06033|ITIH3_HUMAN	SNA B2	578.964	3	956.48	1	y8	9.03	2108	624	4
EHLVQATPENLQEAR	sp|Q06033|ITIH3_HUMAN	SNA B3	578.964	3	956.48	1	y8	8.98	4387	657	4
EHLVQATPENLQEAR	sp|Q06033|ITIH3_HUMAN	SNA B4	578.964	3	956.48	1	y8	9.02	1673	563	4
EHLVQATPENLQEAR	sp|Q06033|ITIH3_HUMAN	SNA B5	578.964	3	956.48	1	y8	9.02	3536	604	3
EHLVQATPENLQEAR	sp|Q06033|ITIH3_HUMAN	SNA B6	578.964	3	956.48	1	y8	9.02	3599	555	4
EHLVQATPENLQEAR	sp|Q06033|ITIH3_HUMAN	SNA B7	578.964	3	956.48	1	y8	9.02	5865	726	4
EHLVQATPENLQEAR	sp|Q06033|ITIH3_HUMAN	SNA B8	578.964	3	956.48	1	y8	9.02	2035	506	4
EHLVQATPENLQEAR	sp|Q06033|ITIH3_HUMAN	SNA B9	578.964	3	956.48	1	y8	9.02	3748	652	3
EHLVQATPENLQEAR	sp|Q06033|ITIH3_HUMAN	SNA C1	578.964	3	956.48	1	y8	9.03	2258	579	4
EHLVQATPENLQEAR	sp|Q06033|ITIH3_HUMAN	SNA C10	578.964	3	956.48	1	y8	9.02	4877	647	4
EHLVQATPENLQEAR	sp|Q06033|ITIH3_HUMAN	SNA C11	578.964	3	956.48	1	y8	9.02	4508	680	4
EHLVQATPENLQEAR	sp|Q06033|ITIH3_HUMAN	SNA C12	578.964	3	956.48	1	y8	9.02	3647	654	4
EHLVQATPENLQEAR	sp|Q06033|ITIH3_HUMAN	SNA C2	578.964	3	956.48	1	y8	9.02	3375	614	4
EHLVQATPENLQEAR	sp|Q06033|ITIH3_HUMAN	SNA C3	578.964	3	956.48	1	y8	9.02	9045	676	3
EHLVQATPENLQEAR	sp|Q06033|ITIH3_HUMAN	SNA C4	578.964	3	956.48	1	y8	9.02	1089	579	4
EHLVQATPENLQEAR	sp|Q06033|ITIH3_HUMAN	SNA C5	578.964	3	956.48	1	y8	9.02	3456	603	4
EHLVQATPENLQEAR	sp|Q06033|ITIH3_HUMAN	SNA C6	578.964	3	956.48	1	y8	9.02	2342	677	4
EHLVQATPENLQEAR	sp|Q06033|ITIH3_HUMAN	SNA C7	578.964	3	956.48	1	y8	9.28	1	409	4
EHLVQATPENLQEAR	sp|Q06033|ITIH3_HUMAN	SNA C8	578.964	3	956.48	1	y8	9.02	1403	641	4
EHLVQATPENLQEAR	sp|Q06033|ITIH3_HUMAN	SNA C9	578.964	3	956.48	1	y8	9.04	2738	605	3
EHLVQATPENLQEAR	sp|Q06033|ITIH3_HUMAN	SNA D1	578.964	3	956.48	1	y8	9.02	4266	652	4
EHLVQATPENLQEAR	sp|Q06033|ITIH3_HUMAN	SNA D10	578.964	3	956.48	1	y8	9.02	2926	526	2
EHLVQATPENLQEAR	sp|Q06033|ITIH3_HUMAN	SNA D11	578.964	3	956.48	1	y8	9.03	2869	586	3
EHLVQATPENLQEAR	sp|Q06033|ITIH3_HUMAN	SNA D12	578.964	3	956.48	1	y8	9.02	4601	637	4
EHLVQATPENLQEAR	sp|Q06033|ITIH3_HUMAN	SNA D2	578.964	3	956.48	1	y8	9.02	1745	631	4
EHLVQATPENLQEAR	sp|Q06033|ITIH3_HUMAN	SNA D3	578.964	3	956.48	1	y8	9.02	2241	690	4
EHLVQATPENLQEAR	sp|Q06033|ITIH3_HUMAN	SNA D4	578.964	3	956.48	1	y8	9.02	3681	802	4
EHLVQATPENLQEAR	sp|Q06033|ITIH3_HUMAN	SNA D5	578.964	3	956.48	1	y8	9.02	1837	602	4
EHLVQATPENLQEAR	sp|Q06033|ITIH3_HUMAN	SNA D6	578.964	3	956.48	1	y8	9.01	1828	556	3
EHLVQATPENLQEAR	sp|Q06033|ITIH3_HUMAN	SNA D7	578.964	3	956.48	1	y8	9.03	2838	625	4
EHLVQATPENLQEAR	sp|Q06033|ITIH3_HUMAN	SNA D8	578.964	3	956.48	1	y8	9.02	1664	558	4
EHLVQATPENLQEAR	sp|Q06033|ITIH3_HUMAN	SNA D9	578.964	3	956.48	1	y8	9.02	3653	735	4
EHLVQATPENLQEAR	sp|Q06033|ITIH3_HUMAN	SNA E1	578.964	3	956.48	1	y8	9.02	2806	756	4
EHLVQATPENLQEAR	sp|Q06033|ITIH3_HUMAN	SNA E10	578.964	3	956.48	1	y8	9.02	3706	630	4
EHLVQATPENLQEAR	sp|Q06033|ITIH3_HUMAN	SNA E11	578.964	3	956.48	1	y8	9.02	4465	596	4
EHLVQATPENLQEAR	sp|Q06033|ITIH3_HUMAN	SNA E12	578.964	3	956.48	1	y8	9.02	2873	607	4
EHLVQATPENLQEAR	sp|Q06033|ITIH3_HUMAN	SNA E2	578.964	3	956.48	1	y8	9.02	3276	618	4
EHLVQATPENLQEAR	sp|Q06033|ITIH3_HUMAN	SNA E3	578.964	3	956.48	1	y8	9.02	6560	562	1
EHLVQATPENLQEAR	sp|Q06033|ITIH3_HUMAN	SNA E4	578.964	3	956.48	1	y8	9.02	2112	626	4
EHLVQATPENLQEAR	sp|Q06033|ITIH3_HUMAN	SNA E5	578.964	3	956.48	1	y8	9.01	1897	579	4
EHLVQATPENLQEAR	sp|Q06033|ITIH3_HUMAN	SNA E6	578.964	3	956.48	1	y8	9.03	2953	508	4
EHLVQATPENLQEAR	sp|Q06033|ITIH3_HUMAN	SNA E7	578.964	3	956.48	1	y8	9.02	1255	648	3
EHLVQATPENLQEAR	sp|Q06033|ITIH3_HUMAN	SNA E8	578.964	3	956.48	1	y8	9.02	1504	528	3
EHLVQATPENLQEAR	sp|Q06033|ITIH3_HUMAN	SNA E9	578.964	3	956.48	1	y8	9.02	2351	570	4
EHLVQATPENLQEAR	sp|Q06033|ITIH3_HUMAN	SNA F1	578.964	3	956.48	1	y8	9.02	3230	648	4
EHLVQATPENLQEAR	sp|Q06033|ITIH3_HUMAN	SNA F10	578.964	3	956.48	1	y8	9.03	3535	712	4
EHLVQATPENLQEAR	sp|Q06033|ITIH3_HUMAN	SNA F11	578.964	3	956.48	1	y8	9.02	2822	616	4
EHLVQATPENLQEAR	sp|Q06033|ITIH3_HUMAN	SNA F12	578.964	3	956.48	1	y8	9.02	4976	618	4
EHLVQATPENLQEAR	sp|Q06033|ITIH3_HUMAN	SNA F2	578.964	3	956.48	1	y8	9.02	2217	463	2
EHLVQATPENLQEAR	sp|Q06033|ITIH3_HUMAN	SNA F3	578.964	3	956.48	1	y8	9.04	4719	565	4
EHLVQATPENLQEAR	sp|Q06033|ITIH3_HUMAN	SNA F4	578.964	3	956.48	1	y8	9.02	5465	617	4
EHLVQATPENLQEAR	sp|Q06033|ITIH3_HUMAN	SNA F5	578.964	3	956.48	1	y8	9.02	4729	670	4
EHLVQATPENLQEAR	sp|Q06033|ITIH3_HUMAN	SNA F6	578.964	3	956.48	1	y8	9.02	3020	532	4
EHLVQATPENLQEAR	sp|Q06033|ITIH3_HUMAN	SNA F7	578.964	3	956.48	1	y8	9.01	3291	575	4
EHLVQATPENLQEAR	sp|Q06033|ITIH3_HUMAN	SNA F8	578.964	3	956.48	1	y8	8.98	5011	651	4
EHLVQATPENLQEAR	sp|Q06033|ITIH3_HUMAN	SNA F9	578.964	3	956.48	1	y8	9.01	5325	637	4
EHLVQATPENLQEAR	sp|Q06033|ITIH3_HUMAN	SNA G1	578.964	3	956.48	1	y8	9.02	2446	676	4
EHLVQATPENLQEAR	sp|Q06033|ITIH3_HUMAN	SNA G10	578.964	3	956.48	1	y8	9.02	1610	768	3
EHLVQATPENLQEAR	sp|Q06033|ITIH3_HUMAN	SNA G11	578.964	3	956.48	1	y8	9.02	2957	609	4
EHLVQATPENLQEAR	sp|Q06033|ITIH3_HUMAN	SNA G12	578.964	3	956.48	1	y8	9.02	4560	607	4
EHLVQATPENLQEAR	sp|Q06033|ITIH3_HUMAN	SNA G2	578.964	3	956.48	1	y8	9.03	3672	578	4
EHLVQATPENLQEAR	sp|Q06033|ITIH3_HUMAN	SNA G3	578.964	3	956.48	1	y8	9.02	1185	532	3
EHLVQATPENLQEAR	sp|Q06033|ITIH3_HUMAN	SNA G4	578.964	3	956.48	1	y8	9.02	3385	624	4
EHLVQATPENLQEAR	sp|Q06033|ITIH3_HUMAN	SNA G5	578.964	3	956.48	1	y8	9.03	3626	571	4
EHLVQATPENLQEAR	sp|Q06033|ITIH3_HUMAN	SNA G6	578.964	3	956.48	1	y8	9.02	4246	600	4
EHLVQATPENLQEAR	sp|Q06033|ITIH3_HUMAN	SNA G7	578.964	3	956.48	1	y8	9.02	3505	603	4
EHLVQATPENLQEAR	sp|Q06033|ITIH3_HUMAN	SNA G8	578.964	3	956.48	1	y8	9.02	5926	580	4
EHLVQATPENLQEAR	sp|Q06033|ITIH3_HUMAN	SNA G9	578.964	3	956.48	1	y8	9.02	5132	604	3
EHLVQATPENLQEAR	sp|Q06033|ITIH3_HUMAN	SNA H1	578.964	3	956.48	1	y8	9.02	5059	556	4
EHLVQATPENLQEAR	sp|Q06033|ITIH3_HUMAN	SNA H10	578.964	3	956.48	1	y8	9.02	1316	700	4
EHLVQATPENLQEAR	sp|Q06033|ITIH3_HUMAN	SNA H11	578.964	3	956.48	1	y8	9.03	1581	618	4
EHLVQATPENLQEAR	sp|Q06033|ITIH3_HUMAN	SNA H12	578.964	3	956.48	1	y8	9.02	4455	602	3
EHLVQATPENLQEAR	sp|Q06033|ITIH3_HUMAN	SNA H2	578.964	3	956.48	1	y8	9.02	2243	591	3
EHLVQATPENLQEAR	sp|Q06033|ITIH3_HUMAN	SNA H3	578.964	3	956.48	1	y8	9.02	3611	604	2
EHLVQATPENLQEAR	sp|Q06033|ITIH3_HUMAN	SNA H4	578.964	3	956.48	1	y8	9.02	1686	636	4
EHLVQATPENLQEAR	sp|Q06033|ITIH3_HUMAN	SNA H5	578.964	3	956.48	1	y8	8.98	3401	653	4
EHLVQATPENLQEAR	sp|Q06033|ITIH3_HUMAN	SNA H6	578.964	3	956.48	1	y8	9.03	3080	665	4
EHLVQATPENLQEAR	sp|Q06033|ITIH3_HUMAN	SNA H7 repeat	578.964	3	956.48	1	y8	9.02	822	650	4
EHLVQATPENLQEAR	sp|Q06033|ITIH3_HUMAN	SNA H7	578.964	3	956.48	1	y8	9.01	4052	725	4
EHLVQATPENLQEAR	sp|Q06033|ITIH3_HUMAN	SNA H8	578.964	3	956.48	1	y8	9.03	2883	601	4
EHLVQATPENLQEAR	sp|Q06033|ITIH3_HUMAN	SNA H9	578.964	3	956.48	1	y8	9.03	2674	651	4
EHLVQATPENLQEAR	sp|Q06033|ITIH3_HUMAN	SIS peptide 1	578.964	3	503.257	1	y4	9.09	44	414	1
EHLVQATPENLQEAR	sp|Q06033|ITIH3_HUMAN	SIS peptide 2	578.964	3	503.257	1	y4	8.83	67	372	1
EHLVQATPENLQEAR	sp|Q06033|ITIH3_HUMAN	SIS peptide 3	578.964	3	503.257	1	y4	9.07	54	281	1
EHLVQATPENLQEAR	sp|Q06033|ITIH3_HUMAN	SIS peptide 4	578.964	3	503.257	1	y4	9.17	126	402	1
EHLVQATPENLQEAR	sp|Q06033|ITIH3_HUMAN	SIS peptide 5	578.964	3	503.257	1	y4	8.96	39	344	1
EHLVQATPENLQEAR	sp|Q06033|ITIH3_HUMAN	SNA A1	578.964	3	503.257	1	y4	9.02	2614	980	4
EHLVQATPENLQEAR	sp|Q06033|ITIH3_HUMAN	SNA A10	578.964	3	503.257	1	y4	9.02	3286	897	3
EHLVQATPENLQEAR	sp|Q06033|ITIH3_HUMAN	SNA A11	578.964	3	503.257	1	y4	9.02	2373	846	3
EHLVQATPENLQEAR	sp|Q06033|ITIH3_HUMAN	SNA A12	578.964	3	503.257	1	y4	9.02	4238	835	3
EHLVQATPENLQEAR	sp|Q06033|ITIH3_HUMAN	SNA A2	578.964	3	503.257	1	y4	9.02	2035	790	4
EHLVQATPENLQEAR	sp|Q06033|ITIH3_HUMAN	SNA A3	578.964	3	503.257	1	y4	9.02	4634	764	2
EHLVQATPENLQEAR	sp|Q06033|ITIH3_HUMAN	SNA A4	578.964	3	503.257	1	y4	9.02	3622	832	3
EHLVQATPENLQEAR	sp|Q06033|ITIH3_HUMAN	SNA A5	578.964	3	503.257	1	y4	9.02	4235	863	3
EHLVQATPENLQEAR	sp|Q06033|ITIH3_HUMAN	SNA A6	578.964	3	503.257	1	y4	9.03	2170	850	3
EHLVQATPENLQEAR	sp|Q06033|ITIH3_HUMAN	SNA A7	578.964	3	503.257	1	y4	9.02	4577	804	2
EHLVQATPENLQEAR	sp|Q06033|ITIH3_HUMAN	SNA A8	578.964	3	503.257	1	y4	9.02	4381	989	2
EHLVQATPENLQEAR	sp|Q06033|ITIH3_HUMAN	SNA A9	578.964	3	503.257	1	y4	9.01	3223	775	3
EHLVQATPENLQEAR	sp|Q06033|ITIH3_HUMAN	SNA B1	578.964	3	503.257	1	y4	9.02	1666	1130	3
EHLVQATPENLQEAR	sp|Q06033|ITIH3_HUMAN	SNA B10	578.964	3	503.257	1	y4	9.02	3470	1048	2
EHLVQATPENLQEAR	sp|Q06033|ITIH3_HUMAN	SNA B11	578.964	3	503.257	1	y4	9.01	3749	852	1
EHLVQATPENLQEAR	sp|Q06033|ITIH3_HUMAN	SNA B12	578.964	3	503.257	1	y4	9.02	3064	840	4
EHLVQATPENLQEAR	sp|Q06033|ITIH3_HUMAN	SNA B2	578.964	3	503.257	1	y4	9.02	2531	789	2
EHLVQATPENLQEAR	sp|Q06033|ITIH3_HUMAN	SNA B3	578.964	3	503.257	1	y4	8.99	5343	947	3
EHLVQATPENLQEAR	sp|Q06033|ITIH3_HUMAN	SNA B4	578.964	3	503.257	1	y4	9.01	2673	748	2
EHLVQATPENLQEAR	sp|Q06033|ITIH3_HUMAN	SNA B5	578.964	3	503.257	1	y4	9.02	2806	1255	4
EHLVQATPENLQEAR	sp|Q06033|ITIH3_HUMAN	SNA B6	578.964	3	503.257	1	y4	9.02	5261	926	2
EHLVQATPENLQEAR	sp|Q06033|ITIH3_HUMAN	SNA B7	578.964	3	503.257	1	y4	9.02	7766	1157	2
EHLVQATPENLQEAR	sp|Q06033|ITIH3_HUMAN	SNA B8	578.964	3	503.257	1	y4	9.02	2674	986	2
EHLVQATPENLQEAR	sp|Q06033|ITIH3_HUMAN	SNA B9	578.964	3	503.257	1	y4	9.02	3704	939	4
EHLVQATPENLQEAR	sp|Q06033|ITIH3_HUMAN	SNA C1	578.964	3	503.257	1	y4	9.02	4348	779	2
EHLVQATPENLQEAR	sp|Q06033|ITIH3_HUMAN	SNA C10	578.964	3	503.257	1	y4	9.02	5194	1034	3
EHLVQATPENLQEAR	sp|Q06033|ITIH3_HUMAN	SNA C11	578.964	3	503.257	1	y4	9.02	5935	1127	3
EHLVQATPENLQEAR	sp|Q06033|ITIH3_HUMAN	SNA C12	578.964	3	503.257	1	y4	9.03	5561	727	2
EHLVQATPENLQEAR	sp|Q06033|ITIH3_HUMAN	SNA C2	578.964	3	503.257	1	y4	9.02	4813	767	3
EHLVQATPENLQEAR	sp|Q06033|ITIH3_HUMAN	SNA C3	578.964	3	503.257	1	y4	9.02	8788	1183	4
EHLVQATPENLQEAR	sp|Q06033|ITIH3_HUMAN	SNA C4	578.964	3	503.257	1	y4	9.01	1638	741	2
EHLVQATPENLQEAR	sp|Q06033|ITIH3_HUMAN	SNA C5	578.964	3	503.257	1	y4	9.02	5147	730	3
EHLVQATPENLQEAR	sp|Q06033|ITIH3_HUMAN	SNA C6	578.964	3	503.257	1	y4	9.02	2421	1244	3
EHLVQATPENLQEAR	sp|Q06033|ITIH3_HUMAN	SNA C7	578.964	3	503.257	1	y4	9.34	201	444	1
EHLVQATPENLQEAR	sp|Q06033|ITIH3_HUMAN	SNA C8	578.964	3	503.257	1	y4	9.02	2285	801	3
EHLVQATPENLQEAR	sp|Q06033|ITIH3_HUMAN	SNA C9	578.964	3	503.257	1	y4	9.02	2392	969	4
EHLVQATPENLQEAR	sp|Q06033|ITIH3_HUMAN	SNA D1	578.964	3	503.257	1	y4	9.02	4356	847	3
EHLVQATPENLQEAR	sp|Q06033|ITIH3_HUMAN	SNA D10	578.964	3	503.257	1	y4	9.02	2905	755	4
EHLVQATPENLQEAR	sp|Q06033|ITIH3_HUMAN	SNA D11	578.964	3	503.257	1	y4	9.03	3354	876	2
EHLVQATPENLQEAR	sp|Q06033|ITIH3_HUMAN	SNA D12	578.964	3	503.257	1	y4	9.02	5494	627	3
EHLVQATPENLQEAR	sp|Q06033|ITIH3_HUMAN	SNA D2	578.964	3	503.257	1	y4	9.03	2265	754	2
EHLVQATPENLQEAR	sp|Q06033|ITIH3_HUMAN	SNA D3	578.964	3	503.257	1	y4	9.02	2766	940	3
EHLVQATPENLQEAR	sp|Q06033|ITIH3_HUMAN	SNA D4	578.964	3	503.257	1	y4	9.02	4053	876	2
EHLVQATPENLQEAR	sp|Q06033|ITIH3_HUMAN	SNA D5	578.964	3	503.257	1	y4	9.02	2471	1029	3
EHLVQATPENLQEAR	sp|Q06033|ITIH3_HUMAN	SNA D6	578.964	3	503.257	1	y4	9.02	1820	783	4
EHLVQATPENLQEAR	sp|Q06033|ITIH3_HUMAN	SNA D7	578.964	3	503.257	1	y4	9.02	3647	994	3
EHLVQATPENLQEAR	sp|Q06033|ITIH3_HUMAN	SNA D8	578.964	3	503.257	1	y4	9.02	2752	667	1
EHLVQATPENLQEAR	sp|Q06033|ITIH3_HUMAN	SNA D9	578.964	3	503.257	1	y4	9.02	4989	893	3
EHLVQATPENLQEAR	sp|Q06033|ITIH3_HUMAN	SNA E1	578.964	3	503.257	1	y4	9.02	3681	888	3
EHLVQATPENLQEAR	sp|Q06033|ITIH3_HUMAN	SNA E10	578.964	3	503.257	1	y4	9.02	5017	678	3
EHLVQATPENLQEAR	sp|Q06033|ITIH3_HUMAN	SNA E11	578.964	3	503.257	1	y4	9.02	5379	951	3
EHLVQATPENLQEAR	sp|Q06033|ITIH3_HUMAN	SNA E12	578.964	3	503.257	1	y4	9.02	2990	964	3
EHLVQATPENLQEAR	sp|Q06033|ITIH3_HUMAN	SNA E2	578.964	3	503.257	1	y4	9.02	3391	675	3
EHLVQATPENLQEAR	sp|Q06033|ITIH3_HUMAN	SNA E3	578.964	3	503.257	1	y4	9.02	6009	1021	3
EHLVQATPENLQEAR	sp|Q06033|ITIH3_HUMAN	SNA E4	578.964	3	503.257	1	y4	9.02	3288	860	2
EHLVQATPENLQEAR	sp|Q06033|ITIH3_HUMAN	SNA E5	578.964	3	503.257	1	y4	9.02	2769	969	3
EHLVQATPENLQEAR	sp|Q06033|ITIH3_HUMAN	SNA E6	578.964	3	503.257	1	y4	9.02	4335	857	3
EHLVQATPENLQEAR	sp|Q06033|ITIH3_HUMAN	SNA E7	578.964	3	503.257	1	y4	9.04	1205	708	4
EHLVQATPENLQEAR	sp|Q06033|ITIH3_HUMAN	SNA E8	578.964	3	503.257	1	y4	9.02	1348	980	4
EHLVQATPENLQEAR	sp|Q06033|ITIH3_HUMAN	SNA E9	578.964	3	503.257	1	y4	9.02	2456	759	3
EHLVQATPENLQEAR	sp|Q06033|ITIH3_HUMAN	SNA F1	578.964	3	503.257	1	y4	9.02	3960	970	3
EHLVQATPENLQEAR	sp|Q06033|ITIH3_HUMAN	SNA F10	578.964	3	503.257	1	y4	9.02	3777	810	3
EHLVQATPENLQEAR	sp|Q06033|ITIH3_HUMAN	SNA F11	578.964	3	503.257	1	y4	9.02	3305	901	3
EHLVQATPENLQEAR	sp|Q06033|ITIH3_HUMAN	SNA F12	578.964	3	503.257	1	y4	9.02	6073	968	1
EHLVQATPENLQEAR	sp|Q06033|ITIH3_HUMAN	SNA F2	578.964	3	503.257	1	y4	9.02	1759	727	4
EHLVQATPENLQEAR	sp|Q06033|ITIH3_HUMAN	SNA F3	578.964	3	503.257	1	y4	9.03	5653	902	3
EHLVQATPENLQEAR	sp|Q06033|ITIH3_HUMAN	SNA F4	578.964	3	503.257	1	y4	9.02	6698	777	3
EHLVQATPENLQEAR	sp|Q06033|ITIH3_HUMAN	SNA F5	578.964	3	503.257	1	y4	9.02	5669	918	3
EHLVQATPENLQEAR	sp|Q06033|ITIH3_HUMAN	SNA F6	578.964	3	503.257	1	y4	9.02	3709	932	3
EHLVQATPENLQEAR	sp|Q06033|ITIH3_HUMAN	SNA F7	578.964	3	503.257	1	y4	9.02	3608	802	3
EHLVQATPENLQEAR	sp|Q06033|ITIH3_HUMAN	SNA F8	578.964	3	503.257	1	y4	8.98	6751	844	2
EHLVQATPENLQEAR	sp|Q06033|ITIH3_HUMAN	SNA F9	578.964	3	503.257	1	y4	9.02	5480	755	3
EHLVQATPENLQEAR	sp|Q06033|ITIH3_HUMAN	SNA G1	578.964	3	503.257	1	y4	9.02	2980	852	3
EHLVQATPENLQEAR	sp|Q06033|ITIH3_HUMAN	SNA G10	578.964	3	503.257	1	y4	9.02	2049	1023	1
EHLVQATPENLQEAR	sp|Q06033|ITIH3_HUMAN	SNA G11	578.964	3	503.257	1	y4	9.02	3508	855	2
EHLVQATPENLQEAR	sp|Q06033|ITIH3_HUMAN	SNA G12	578.964	3	503.257	1	y4	9.02	5990	815	3
EHLVQATPENLQEAR	sp|Q06033|ITIH3_HUMAN	SNA G2	578.964	3	503.257	1	y4	9.02	3935	786	3
EHLVQATPENLQEAR	sp|Q06033|ITIH3_HUMAN	SNA G3	578.964	3	503.257	1	y4	9.02	1554	801	1
EHLVQATPENLQEAR	sp|Q06033|ITIH3_HUMAN	SNA G4	578.964	3	503.257	1	y4	9.02	5293	800	2
EHLVQATPENLQEAR	sp|Q06033|ITIH3_HUMAN	SNA G5	578.964	3	503.257	1	y4	9.02	4415	733	2
EHLVQATPENLQEAR	sp|Q06033|ITIH3_HUMAN	SNA G6	578.964	3	503.257	1	y4	9.02	4335	624	3
EHLVQATPENLQEAR	sp|Q06033|ITIH3_HUMAN	SNA G7	578.964	3	503.257	1	y4	9.02	4881	898	3
EHLVQATPENLQEAR	sp|Q06033|ITIH3_HUMAN	SNA G8	578.964	3	503.257	1	y4	9.02	6451	746	3
EHLVQATPENLQEAR	sp|Q06033|ITIH3_HUMAN	SNA G9	578.964	3	503.257	1	y4	9.02	4492	750	4
EHLVQATPENLQEAR	sp|Q06033|ITIH3_HUMAN	SNA H1	578.964	3	503.257	1	y4	9.02	6548	1040	1
EHLVQATPENLQEAR	sp|Q06033|ITIH3_HUMAN	SNA H10	578.964	3	503.257	1	y4	9.02	2290	955	3
EHLVQATPENLQEAR	sp|Q06033|ITIH3_HUMAN	SNA H11	578.964	3	503.257	1	y4	9.02	1607	915	3
EHLVQATPENLQEAR	sp|Q06033|ITIH3_HUMAN	SNA H12	578.964	3	503.257	1	y4	9.02	4419	827	4
EHLVQATPENLQEAR	sp|Q06033|ITIH3_HUMAN	SNA H2	578.964	3	503.257	1	y4	9.01	2210	881	4
EHLVQATPENLQEAR	sp|Q06033|ITIH3_HUMAN	SNA H3	578.964	3	503.257	1	y4	9.02	3437	837	3
EHLVQATPENLQEAR	sp|Q06033|ITIH3_HUMAN	SNA H4	578.964	3	503.257	1	y4	9.02	1770	1061	3
EHLVQATPENLQEAR	sp|Q06033|ITIH3_HUMAN	SNA H5	578.964	3	503.257	1	y4	8.96	4141	1100	3
EHLVQATPENLQEAR	sp|Q06033|ITIH3_HUMAN	SNA H6	578.964	3	503.257	1	y4	9.03	3924	852	3
EHLVQATPENLQEAR	sp|Q06033|ITIH3_HUMAN	SNA H7 repeat	578.964	3	503.257	1	y4	9.02	1276	792	1
EHLVQATPENLQEAR	sp|Q06033|ITIH3_HUMAN	SNA H7	578.964	3	503.257	1	y4	9.02	4951	1269	3
EHLVQATPENLQEAR	sp|Q06033|ITIH3_HUMAN	SNA H8	578.964	3	503.257	1	y4	9.03	3885	775	2
EHLVQATPENLQEAR	sp|Q06033|ITIH3_HUMAN	SNA H9	578.964	3	503.257	1	y4	9.03	3239	705	3
EHLVQATPENLQEAR	sp|Q06033|ITIH3_HUMAN	SIS peptide 1	578.964	3	479.261	1	b4	9.02	38	396	2
EHLVQATPENLQEAR	sp|Q06033|ITIH3_HUMAN	SIS peptide 2	578.964	3	479.261	1	b4	8.86	47	347	2
EHLVQATPENLQEAR	sp|Q06033|ITIH3_HUMAN	SIS peptide 3	578.964	3	479.261	1	b4	9.08	53	303	2
EHLVQATPENLQEAR	sp|Q06033|ITIH3_HUMAN	SIS peptide 4	578.964	3	479.261	1	b4	9.13	41	436	2
EHLVQATPENLQEAR	sp|Q06033|ITIH3_HUMAN	SIS peptide 5	578.964	3	479.261	1	b4	8.98	28	368	2
EHLVQATPENLQEAR	sp|Q06033|ITIH3_HUMAN	SNA A1	578.964	3	479.261	1	b4	9.02	3136	753	1
EHLVQATPENLQEAR	sp|Q06033|ITIH3_HUMAN	SNA A10	578.964	3	479.261	1	b4	9.02	3976	678	2
EHLVQATPENLQEAR	sp|Q06033|ITIH3_HUMAN	SNA A11	578.964	3	479.261	1	b4	9.02	2970	697	1
EHLVQATPENLQEAR	sp|Q06033|ITIH3_HUMAN	SNA A12	578.964	3	479.261	1	b4	9.02	4988	894	2
EHLVQATPENLQEAR	sp|Q06033|ITIH3_HUMAN	SNA A2	578.964	3	479.261	1	b4	9.02	3056	654	1
EHLVQATPENLQEAR	sp|Q06033|ITIH3_HUMAN	SNA A3	578.964	3	479.261	1	b4	9.01	4592	628	3
EHLVQATPENLQEAR	sp|Q06033|ITIH3_HUMAN	SNA A4	578.964	3	479.261	1	b4	9.02	4467	591	2
EHLVQATPENLQEAR	sp|Q06033|ITIH3_HUMAN	SNA A5	578.964	3	479.261	1	b4	9.02	4793	643	2
EHLVQATPENLQEAR	sp|Q06033|ITIH3_HUMAN	SNA A6	578.964	3	479.261	1	b4	9.03	2874	634	2
EHLVQATPENLQEAR	sp|Q06033|ITIH3_HUMAN	SNA A7	578.964	3	479.261	1	b4	9.02	5439	624	1
EHLVQATPENLQEAR	sp|Q06033|ITIH3_HUMAN	SNA A8	578.964	3	479.261	1	b4	9.02	5582	1025	1
EHLVQATPENLQEAR	sp|Q06033|ITIH3_HUMAN	SNA A9	578.964	3	479.261	1	b4	9.02	3468	629	2
EHLVQATPENLQEAR	sp|Q06033|ITIH3_HUMAN	SNA B1	578.964	3	479.261	1	b4	9.02	1916	753	2
EHLVQATPENLQEAR	sp|Q06033|ITIH3_HUMAN	SNA B10	578.964	3	479.261	1	b4	9.02	2958	690	3
EHLVQATPENLQEAR	sp|Q06033|ITIH3_HUMAN	SNA B11	578.964	3	479.261	1	b4	9.02	2965	641	4
EHLVQATPENLQEAR	sp|Q06033|ITIH3_HUMAN	SNA B12	578.964	3	479.261	1	b4	9.02	4096	702	2
EHLVQATPENLQEAR	sp|Q06033|ITIH3_HUMAN	SNA B2	578.964	3	479.261	1	b4	9.03	2308	646	3
EHLVQATPENLQEAR	sp|Q06033|ITIH3_HUMAN	SNA B3	578.964	3	479.261	1	b4	8.98	6515	736	2
EHLVQATPENLQEAR	sp|Q06033|ITIH3_HUMAN	SNA B4	578.964	3	479.261	1	b4	9.02	2257	547	3
EHLVQATPENLQEAR	sp|Q06033|ITIH3_HUMAN	SNA B5	578.964	3	479.261	1	b4	9.03	4051	668	2
EHLVQATPENLQEAR	sp|Q06033|ITIH3_HUMAN	SNA B6	578.964	3	479.261	1	b4	9.02	5570	909	1
EHLVQATPENLQEAR	sp|Q06033|ITIH3_HUMAN	SNA B7	578.964	3	479.261	1	b4	9.02	7425	820	3
EHLVQATPENLQEAR	sp|Q06033|ITIH3_HUMAN	SNA B8	578.964	3	479.261	1	b4	9.02	2672	627	3
EHLVQATPENLQEAR	sp|Q06033|ITIH3_HUMAN	SNA B9	578.964	3	479.261	1	b4	9.02	4916	652	1
EHLVQATPENLQEAR	sp|Q06033|ITIH3_HUMAN	SNA C1	578.964	3	479.261	1	b4	9.02	3822	643	3
EHLVQATPENLQEAR	sp|Q06033|ITIH3_HUMAN	SNA C10	578.964	3	479.261	1	b4	9.02	5932	738	2
EHLVQATPENLQEAR	sp|Q06033|ITIH3_HUMAN	SNA C11	578.964	3	479.261	1	b4	9.02	6067	813	2
EHLVQATPENLQEAR	sp|Q06033|ITIH3_HUMAN	SNA C12	578.964	3	479.261	1	b4	9.02	6859	716	1
EHLVQATPENLQEAR	sp|Q06033|ITIH3_HUMAN	SNA C2	578.964	3	479.261	1	b4	9.02	5531	682	2
EHLVQATPENLQEAR	sp|Q06033|ITIH3_HUMAN	SNA C3	578.964	3	479.261	1	b4	9.02	11654	915	2
EHLVQATPENLQEAR	sp|Q06033|ITIH3_HUMAN	SNA C4	578.964	3	479.261	1	b4	9.02	1637	640	3
EHLVQATPENLQEAR	sp|Q06033|ITIH3_HUMAN	SNA C5	578.964	3	479.261	1	b4	9.02	6860	975	1
EHLVQATPENLQEAR	sp|Q06033|ITIH3_HUMAN	SNA C6	578.964	3	479.261	1	b4	9.02	2936	674	2
EHLVQATPENLQEAR	sp|Q06033|ITIH3_HUMAN	SNA C7	578.964	3	479.261	1	b4	9.41	199	420	2
EHLVQATPENLQEAR	sp|Q06033|ITIH3_HUMAN	SNA C8	578.964	3	479.261	1	b4	9.02	2691	640	2
EHLVQATPENLQEAR	sp|Q06033|ITIH3_HUMAN	SNA C9	578.964	3	479.261	1	b4	9.02	3542	610	1
EHLVQATPENLQEAR	sp|Q06033|ITIH3_HUMAN	SNA D1	578.964	3	479.261	1	b4	9.02	6198	918	2
EHLVQATPENLQEAR	sp|Q06033|ITIH3_HUMAN	SNA D10	578.964	3	479.261	1	b4	9.03	3153	700	1
EHLVQATPENLQEAR	sp|Q06033|ITIH3_HUMAN	SNA D11	578.964	3	479.261	1	b4	9.03	2576	614	4
EHLVQATPENLQEAR	sp|Q06033|ITIH3_HUMAN	SNA D12	578.964	3	479.261	1	b4	9.02	6658	612	2
EHLVQATPENLQEAR	sp|Q06033|ITIH3_HUMAN	SNA D2	578.964	3	479.261	1	b4	9.02	2122	632	3
EHLVQATPENLQEAR	sp|Q06033|ITIH3_HUMAN	SNA D3	578.964	3	479.261	1	b4	9.03	2869	875	2
EHLVQATPENLQEAR	sp|Q06033|ITIH3_HUMAN	SNA D4	578.964	3	479.261	1	b4	9.02	4719	740	1
EHLVQATPENLQEAR	sp|Q06033|ITIH3_HUMAN	SNA D5	578.964	3	479.261	1	b4	9.02	2738	640	2
EHLVQATPENLQEAR	sp|Q06033|ITIH3_HUMAN	SNA D6	578.964	3	479.261	1	b4	9.02	2507	567	2
EHLVQATPENLQEAR	sp|Q06033|ITIH3_HUMAN	SNA D7	578.964	3	479.261	1	b4	9.02	4461	775	2
EHLVQATPENLQEAR	sp|Q06033|ITIH3_HUMAN	SNA D8	578.964	3	479.261	1	b4	9.02	2714	750	3
EHLVQATPENLQEAR	sp|Q06033|ITIH3_HUMAN	SNA D9	578.964	3	479.261	1	b4	9.02	5877	684	1
EHLVQATPENLQEAR	sp|Q06033|ITIH3_HUMAN	SNA E1	578.964	3	479.261	1	b4	9.02	4369	738	2
EHLVQATPENLQEAR	sp|Q06033|ITIH3_HUMAN	SNA E10	578.964	3	479.261	1	b4	9.02	6591	695	2
EHLVQATPENLQEAR	sp|Q06033|ITIH3_HUMAN	SNA E11	578.964	3	479.261	1	b4	9.02	5490	757	2
EHLVQATPENLQEAR	sp|Q06033|ITIH3_HUMAN	SNA E12	578.964	3	479.261	1	b4	9.02	4294	699	1
EHLVQATPENLQEAR	sp|Q06033|ITIH3_HUMAN	SNA E2	578.964	3	479.261	1	b4	9.02	4574	751	1
EHLVQATPENLQEAR	sp|Q06033|ITIH3_HUMAN	SNA E3	578.964	3	479.261	1	b4	9.02	5908	780	4
EHLVQATPENLQEAR	sp|Q06033|ITIH3_HUMAN	SNA E4	578.964	3	479.261	1	b4	9.02	2661	665	3
EHLVQATPENLQEAR	sp|Q06033|ITIH3_HUMAN	SNA E5	578.964	3	479.261	1	b4	9.02	3521	601	2
EHLVQATPENLQEAR	sp|Q06033|ITIH3_HUMAN	SNA E6	578.964	3	479.261	1	b4	9.02	4544	665	2
EHLVQATPENLQEAR	sp|Q06033|ITIH3_HUMAN	SNA E7	578.964	3	479.261	1	b4	9.03	1504	600	2
EHLVQATPENLQEAR	sp|Q06033|ITIH3_HUMAN	SNA E8	578.964	3	479.261	1	b4	9.02	1866	556	1
EHLVQATPENLQEAR	sp|Q06033|ITIH3_HUMAN	SNA E9	578.964	3	479.261	1	b4	9.02	3515	548	1
EHLVQATPENLQEAR	sp|Q06033|ITIH3_HUMAN	SNA F1	578.964	3	479.261	1	b4	9.02	4526	813	1
EHLVQATPENLQEAR	sp|Q06033|ITIH3_HUMAN	SNA F10	578.964	3	479.261	1	b4	9.02	5497	810	1
EHLVQATPENLQEAR	sp|Q06033|ITIH3_HUMAN	SNA F11	578.964	3	479.261	1	b4	9.02	3800	679	2
EHLVQATPENLQEAR	sp|Q06033|ITIH3_HUMAN	SNA F12	578.964	3	479.261	1	b4	9.02	5979	575	3
EHLVQATPENLQEAR	sp|Q06033|ITIH3_HUMAN	SNA F2	578.964	3	479.261	1	b4	9.02	2474	551	1
EHLVQATPENLQEAR	sp|Q06033|ITIH3_HUMAN	SNA F3	578.964	3	479.261	1	b4	9.03	6143	858	1
EHLVQATPENLQEAR	sp|Q06033|ITIH3_HUMAN	SNA F4	578.964	3	479.261	1	b4	9.02	8918	689	2
EHLVQATPENLQEAR	sp|Q06033|ITIH3_HUMAN	SNA F5	578.964	3	479.261	1	b4	9.02	7825	776	1
EHLVQATPENLQEAR	sp|Q06033|ITIH3_HUMAN	SNA F6	578.964	3	479.261	1	b4	9.02	4759	636	2
EHLVQATPENLQEAR	sp|Q06033|ITIH3_HUMAN	SNA F7	578.964	3	479.261	1	b4	9.02	4202	803	1
EHLVQATPENLQEAR	sp|Q06033|ITIH3_HUMAN	SNA F8	578.964	3	479.261	1	b4	8.97	5670	634	3
EHLVQATPENLQEAR	sp|Q06033|ITIH3_HUMAN	SNA F9	578.964	3	479.261	1	b4	9.02	5847	737	2
EHLVQATPENLQEAR	sp|Q06033|ITIH3_HUMAN	SNA G1	578.964	3	479.261	1	b4	9.02	3527	788	1
EHLVQATPENLQEAR	sp|Q06033|ITIH3_HUMAN	SNA G10	578.964	3	479.261	1	b4	9.01	1354	964	4
EHLVQATPENLQEAR	sp|Q06033|ITIH3_HUMAN	SNA G11	578.964	3	479.261	1	b4	9.02	3134	930	3
EHLVQATPENLQEAR	sp|Q06033|ITIH3_HUMAN	SNA G12	578.964	3	479.261	1	b4	9.02	7588	697	2
EHLVQATPENLQEAR	sp|Q06033|ITIH3_HUMAN	SNA G2	578.964	3	479.261	1	b4	9.02	4511	588	1
EHLVQATPENLQEAR	sp|Q06033|ITIH3_HUMAN	SNA G3	578.964	3	479.261	1	b4	9.02	1033	600	4
EHLVQATPENLQEAR	sp|Q06033|ITIH3_HUMAN	SNA G4	578.964	3	479.261	1	b4	9.02	6022	715	1
EHLVQATPENLQEAR	sp|Q06033|ITIH3_HUMAN	SNA G5	578.964	3	479.261	1	b4	9.02	5024	702	1
EHLVQATPENLQEAR	sp|Q06033|ITIH3_HUMAN	SNA G6	578.964	3	479.261	1	b4	9.02	5616	653	2
EHLVQATPENLQEAR	sp|Q06033|ITIH3_HUMAN	SNA G7	578.964	3	479.261	1	b4	9.02	5362	779	2
EHLVQATPENLQEAR	sp|Q06033|ITIH3_HUMAN	SNA G8	578.964	3	479.261	1	b4	9.03	6925	747	1
EHLVQATPENLQEAR	sp|Q06033|ITIH3_HUMAN	SNA G9	578.964	3	479.261	1	b4	9.02	5692	618	2
EHLVQATPENLQEAR	sp|Q06033|ITIH3_HUMAN	SNA H1	578.964	3	479.261	1	b4	9.02	5344	747	3
EHLVQATPENLQEAR	sp|Q06033|ITIH3_HUMAN	SNA H10	578.964	3	479.261	1	b4	9.02	2463	801	2
EHLVQATPENLQEAR	sp|Q06033|ITIH3_HUMAN	SNA H11	578.964	3	479.261	1	b4	9.02	2173	600	2
EHLVQATPENLQEAR	sp|Q06033|ITIH3_HUMAN	SNA H12	578.964	3	479.261	1	b4	9.02	5750	612	2
EHLVQATPENLQEAR	sp|Q06033|ITIH3_HUMAN	SNA H2	578.964	3	479.261	1	b4	9.02	2835	624	2
EHLVQATPENLQEAR	sp|Q06033|ITIH3_HUMAN	SNA H3	578.964	3	479.261	1	b4	9.02	3774	783	1
EHLVQATPENLQEAR	sp|Q06033|ITIH3_HUMAN	SNA H4	578.964	3	479.261	1	b4	9.02	2616	602	1
EHLVQATPENLQEAR	sp|Q06033|ITIH3_HUMAN	SNA H5	578.964	3	479.261	1	b4	8.97	5649	661	1
EHLVQATPENLQEAR	sp|Q06033|ITIH3_HUMAN	SNA H6	578.964	3	479.261	1	b4	9.02	4024	690	2
EHLVQATPENLQEAR	sp|Q06033|ITIH3_HUMAN	SNA H7 repeat	578.964	3	479.261	1	b4	9.02	1157	656	3
EHLVQATPENLQEAR	sp|Q06033|ITIH3_HUMAN	SNA H7	578.964	3	479.261	1	b4	9.02	5053	779	2
EHLVQATPENLQEAR	sp|Q06033|ITIH3_HUMAN	SNA H8	578.964	3	479.261	1	b4	9.03	3429	844	3
EHLVQATPENLQEAR	sp|Q06033|ITIH3_HUMAN	SNA H9	578.964	3	479.261	1	b4	9.02	4482	607	1
EHLVQATPENLQEAR	sp|Q06033|ITIH3_HUMAN	SIS peptide 1	578.964	3	678.357	1	b6	9.03	10	386	3
EHLVQATPENLQEAR	sp|Q06033|ITIH3_HUMAN	SIS peptide 2	578.964	3	678.357	1	b6	8.84	1	338	3
EHLVQATPENLQEAR	sp|Q06033|ITIH3_HUMAN	SIS peptide 3	578.964	3	678.357	1	b6	9.11	0	267	4
EHLVQATPENLQEAR	sp|Q06033|ITIH3_HUMAN	SIS peptide 4	578.964	3	678.357	1	b6	9.22	0	363	3
EHLVQATPENLQEAR	sp|Q06033|ITIH3_HUMAN	SIS peptide 5	578.964	3	678.357	1	b6	9.01	0	339	4
EHLVQATPENLQEAR	sp|Q06033|ITIH3_HUMAN	SNA A1	578.964	3	678.357	1	b6	9.02	3027	764	2
EHLVQATPENLQEAR	sp|Q06033|ITIH3_HUMAN	SNA A10	578.964	3	678.357	1	b6	9.01	4248	611	1
EHLVQATPENLQEAR	sp|Q06033|ITIH3_HUMAN	SNA A11	578.964	3	678.357	1	b6	9.02	2793	784	2
EHLVQATPENLQEAR	sp|Q06033|ITIH3_HUMAN	SNA A12	578.964	3	678.357	1	b6	9.02	5852	873	1
EHLVQATPENLQEAR	sp|Q06033|ITIH3_HUMAN	SNA A2	578.964	3	678.357	1	b6	9.02	3055	822	2
EHLVQATPENLQEAR	sp|Q06033|ITIH3_HUMAN	SNA A3	578.964	3	678.357	1	b6	9.02	5312	521	1
EHLVQATPENLQEAR	sp|Q06033|ITIH3_HUMAN	SNA A4	578.964	3	678.357	1	b6	9.02	5727	740	1
EHLVQATPENLQEAR	sp|Q06033|ITIH3_HUMAN	SNA A5	578.964	3	678.357	1	b6	9.02	5048	667	1
EHLVQATPENLQEAR	sp|Q06033|ITIH3_HUMAN	SNA A6	578.964	3	678.357	1	b6	9.04	3212	588	1
EHLVQATPENLQEAR	sp|Q06033|ITIH3_HUMAN	SNA A7	578.964	3	678.357	1	b6	9.02	3908	841	3
EHLVQATPENLQEAR	sp|Q06033|ITIH3_HUMAN	SNA A8	578.964	3	678.357	1	b6	9.02	4065	1133	3
EHLVQATPENLQEAR	sp|Q06033|ITIH3_HUMAN	SNA A9	578.964	3	678.357	1	b6	9.02	3750	647	1
EHLVQATPENLQEAR	sp|Q06033|ITIH3_HUMAN	SNA B1	578.964	3	678.357	1	b6	9.02	2062	897	1
EHLVQATPENLQEAR	sp|Q06033|ITIH3_HUMAN	SNA B10	578.964	3	678.357	1	b6	9.02	4086	1004	1
EHLVQATPENLQEAR	sp|Q06033|ITIH3_HUMAN	SNA B11	578.964	3	678.357	1	b6	9.01	3727	779	2
EHLVQATPENLQEAR	sp|Q06033|ITIH3_HUMAN	SNA B12	578.964	3	678.357	1	b6	9.02	4543	660	1
EHLVQATPENLQEAR	sp|Q06033|ITIH3_HUMAN	SNA B2	578.964	3	678.357	1	b6	9.02	3375	801	1
EHLVQATPENLQEAR	sp|Q06033|ITIH3_HUMAN	SNA B3	578.964	3	678.357	1	b6	8.98	8137	962	1
EHLVQATPENLQEAR	sp|Q06033|ITIH3_HUMAN	SNA B4	578.964	3	678.357	1	b6	9.02	3609	584	1
EHLVQATPENLQEAR	sp|Q06033|ITIH3_HUMAN	SNA B5	578.964	3	678.357	1	b6	9.02	4207	1166	1
EHLVQATPENLQEAR	sp|Q06033|ITIH3_HUMAN	SNA B6	578.964	3	678.357	1	b6	9.02	4834	740	3
EHLVQATPENLQEAR	sp|Q06033|ITIH3_HUMAN	SNA B7	578.964	3	678.357	1	b6	9.02	7938	1352	1
EHLVQATPENLQEAR	sp|Q06033|ITIH3_HUMAN	SNA B8	578.964	3	678.357	1	b6	9.02	2807	572	1
EHLVQATPENLQEAR	sp|Q06033|ITIH3_HUMAN	SNA B9	578.964	3	678.357	1	b6	9.02	4229	722	2
EHLVQATPENLQEAR	sp|Q06033|ITIH3_HUMAN	SNA C1	578.964	3	678.357	1	b6	9.02	4723	670	1
EHLVQATPENLQEAR	sp|Q06033|ITIH3_HUMAN	SNA C10	578.964	3	678.357	1	b6	9.02	6341	703	1
EHLVQATPENLQEAR	sp|Q06033|ITIH3_HUMAN	SNA C11	578.964	3	678.357	1	b6	9.02	8161	1167	1
EHLVQATPENLQEAR	sp|Q06033|ITIH3_HUMAN	SNA C12	578.964	3	678.357	1	b6	9.03	4835	629	3
EHLVQATPENLQEAR	sp|Q06033|ITIH3_HUMAN	SNA C2	578.964	3	678.357	1	b6	9.02	6001	616	1
EHLVQATPENLQEAR	sp|Q06033|ITIH3_HUMAN	SNA C3	578.964	3	678.357	1	b6	9.02	12370	1052	1
EHLVQATPENLQEAR	sp|Q06033|ITIH3_HUMAN	SNA C4	578.964	3	678.357	1	b6	9.02	2387	853	1
EHLVQATPENLQEAR	sp|Q06033|ITIH3_HUMAN	SNA C5	578.964	3	678.357	1	b6	9.02	6311	617	2
EHLVQATPENLQEAR	sp|Q06033|ITIH3_HUMAN	SNA C6	578.964	3	678.357	1	b6	9.02	3521	762	1
EHLVQATPENLQEAR	sp|Q06033|ITIH3_HUMAN	SNA C7	578.964	3	678.357	1	b6	9.28	15	414	3
EHLVQATPENLQEAR	sp|Q06033|ITIH3_HUMAN	SNA C8	578.964	3	678.357	1	b6	9.02	2772	743	1
EHLVQATPENLQEAR	sp|Q06033|ITIH3_HUMAN	SNA C9	578.964	3	678.357	1	b6	9.02	3168	749	2
EHLVQATPENLQEAR	sp|Q06033|ITIH3_HUMAN	SNA D1	578.964	3	678.357	1	b6	9.02	6315	1030	1
EHLVQATPENLQEAR	sp|Q06033|ITIH3_HUMAN	SNA D10	578.964	3	678.357	1	b6	9.02	2919	747	3
EHLVQATPENLQEAR	sp|Q06033|ITIH3_HUMAN	SNA D11	578.964	3	678.357	1	b6	9.04	3594	855	1
EHLVQATPENLQEAR	sp|Q06033|ITIH3_HUMAN	SNA D12	578.964	3	678.357	1	b6	9.02	7510	1013	1
EHLVQATPENLQEAR	sp|Q06033|ITIH3_HUMAN	SNA D2	578.964	3	678.357	1	b6	9.03	2504	650	1
EHLVQATPENLQEAR	sp|Q06033|ITIH3_HUMAN	SNA D3	578.964	3	678.357	1	b6	9.02	4269	886	1
EHLVQATPENLQEAR	sp|Q06033|ITIH3_HUMAN	SNA D4	578.964	3	678.357	1	b6	9.02	3823	969	3
EHLVQATPENLQEAR	sp|Q06033|ITIH3_HUMAN	SNA D5	578.964	3	678.357	1	b6	9.02	3393	680	1
EHLVQATPENLQEAR	sp|Q06033|ITIH3_HUMAN	SNA D6	578.964	3	678.357	1	b6	9.02	2756	555	1
EHLVQATPENLQEAR	sp|Q06033|ITIH3_HUMAN	SNA D7	578.964	3	678.357	1	b6	9.02	5283	657	1
EHLVQATPENLQEAR	sp|Q06033|ITIH3_HUMAN	SNA D8	578.964	3	678.357	1	b6	9.02	2745	695	2
EHLVQATPENLQEAR	sp|Q06033|ITIH3_HUMAN	SNA D9	578.964	3	678.357	1	b6	9.02	5079	850	2
EHLVQATPENLQEAR	sp|Q06033|ITIH3_HUMAN	SNA E1	578.964	3	678.357	1	b6	9.02	5381	708	1
EHLVQATPENLQEAR	sp|Q06033|ITIH3_HUMAN	SNA E10	578.964	3	678.357	1	b6	9.02	7061	662	1
EHLVQATPENLQEAR	sp|Q06033|ITIH3_HUMAN	SNA E11	578.964	3	678.357	1	b6	9.02	6637	820	1
EHLVQATPENLQEAR	sp|Q06033|ITIH3_HUMAN	SNA E12	578.964	3	678.357	1	b6	9.02	4048	633	2
EHLVQATPENLQEAR	sp|Q06033|ITIH3_HUMAN	SNA E2	578.964	3	678.357	1	b6	9.02	4139	768	2
EHLVQATPENLQEAR	sp|Q06033|ITIH3_HUMAN	SNA E3	578.964	3	678.357	1	b6	9.02	6376	690	2
EHLVQATPENLQEAR	sp|Q06033|ITIH3_HUMAN	SNA E4	578.964	3	678.357	1	b6	9.02	3718	653	1
EHLVQATPENLQEAR	sp|Q06033|ITIH3_HUMAN	SNA E5	578.964	3	678.357	1	b6	9.01	3738	624	1
EHLVQATPENLQEAR	sp|Q06033|ITIH3_HUMAN	SNA E6	578.964	3	678.357	1	b6	9.02	4796	608	1
EHLVQATPENLQEAR	sp|Q06033|ITIH3_HUMAN	SNA E7	578.964	3	678.357	1	b6	9.03	1811	537	1
EHLVQATPENLQEAR	sp|Q06033|ITIH3_HUMAN	SNA E8	578.964	3	678.357	1	b6	9.02	1638	613	2
EHLVQATPENLQEAR	sp|Q06033|ITIH3_HUMAN	SNA E9	578.964	3	678.357	1	b6	9.02	2577	704	2
EHLVQATPENLQEAR	sp|Q06033|ITIH3_HUMAN	SNA F1	578.964	3	678.357	1	b6	9.02	4388	667	2
EHLVQATPENLQEAR	sp|Q06033|ITIH3_HUMAN	SNA F10	578.964	3	678.357	1	b6	9.02	4140	680	2
EHLVQATPENLQEAR	sp|Q06033|ITIH3_HUMAN	SNA F11	578.964	3	678.357	1	b6	9.02	4292	740	1
EHLVQATPENLQEAR	sp|Q06033|ITIH3_HUMAN	SNA F12	578.964	3	678.357	1	b6	9.02	6066	918	2
EHLVQATPENLQEAR	sp|Q06033|ITIH3_HUMAN	SNA F2	578.964	3	678.357	1	b6	9.01	2136	691	3
EHLVQATPENLQEAR	sp|Q06033|ITIH3_HUMAN	SNA F3	578.964	3	678.357	1	b6	9.03	6002	852	2
EHLVQATPENLQEAR	sp|Q06033|ITIH3_HUMAN	SNA F4	578.964	3	678.357	1	b6	9.01	9286	760	1
EHLVQATPENLQEAR	sp|Q06033|ITIH3_HUMAN	SNA F5	578.964	3	678.357	1	b6	9.02	7457	837	2
EHLVQATPENLQEAR	sp|Q06033|ITIH3_HUMAN	SNA F6	578.964	3	678.357	1	b6	9.01	5215	1024	1
EHLVQATPENLQEAR	sp|Q06033|ITIH3_HUMAN	SNA F7	578.964	3	678.357	1	b6	9.02	3852	838	2
EHLVQATPENLQEAR	sp|Q06033|ITIH3_HUMAN	SNA F8	578.964	3	678.357	1	b6	8.98	6883	933	1
EHLVQATPENLQEAR	sp|Q06033|ITIH3_HUMAN	SNA F9	578.964	3	678.357	1	b6	9.02	6828	752	1
EHLVQATPENLQEAR	sp|Q06033|ITIH3_HUMAN	SNA G1	578.964	3	678.357	1	b6	9.02	3511	972	2
EHLVQATPENLQEAR	sp|Q06033|ITIH3_HUMAN	SNA G10	578.964	3	678.357	1	b6	9.02	1625	948	2
EHLVQATPENLQEAR	sp|Q06033|ITIH3_HUMAN	SNA G11	578.964	3	678.357	1	b6	9.02	4146	688	1
EHLVQATPENLQEAR	sp|Q06033|ITIH3_HUMAN	SNA G12	578.964	3	678.357	1	b6	9.02	9486	757	1
EHLVQATPENLQEAR	sp|Q06033|ITIH3_HUMAN	SNA G2	578.964	3	678.357	1	b6	9.02	4108	940	2
EHLVQATPENLQEAR	sp|Q06033|ITIH3_HUMAN	SNA G3	578.964	3	678.357	1	b6	9.02	1487	588	2
EHLVQATPENLQEAR	sp|Q06033|ITIH3_HUMAN	SNA G4	578.964	3	678.357	1	b6	9.02	5038	823	3
EHLVQATPENLQEAR	sp|Q06033|ITIH3_HUMAN	SNA G5	578.964	3	678.357	1	b6	9.03	3986	618	3
EHLVQATPENLQEAR	sp|Q06033|ITIH3_HUMAN	SNA G6	578.964	3	678.357	1	b6	9.02	5834	670	1
EHLVQATPENLQEAR	sp|Q06033|ITIH3_HUMAN	SNA G7	578.964	3	678.357	1	b6	9.02	6258	652	1
EHLVQATPENLQEAR	sp|Q06033|ITIH3_HUMAN	SNA G8	578.964	3	678.357	1	b6	9.02	6592	588	2
EHLVQATPENLQEAR	sp|Q06033|ITIH3_HUMAN	SNA G9	578.964	3	678.357	1	b6	9.02	6669	688	1
EHLVQATPENLQEAR	sp|Q06033|ITIH3_HUMAN	SNA H1	578.964	3	678.357	1	b6	9.02	6500	1073	2
EHLVQATPENLQEAR	sp|Q06033|ITIH3_HUMAN	SNA H10	578.964	3	678.357	1	b6	9.02	2692	703	1
EHLVQATPENLQEAR	sp|Q06033|ITIH3_HUMAN	SNA H11	578.964	3	678.357	1	b6	9.02	2191	766	1
EHLVQATPENLQEAR	sp|Q06033|ITIH3_HUMAN	SNA H12	578.964	3	678.357	1	b6	9.02	6127	681	1
EHLVQATPENLQEAR	sp|Q06033|ITIH3_HUMAN	SNA H2	578.964	3	678.357	1	b6	9.02	3094	878	1
EHLVQATPENLQEAR	sp|Q06033|ITIH3_HUMAN	SNA H3	578.964	3	678.357	1	b6	9.02	3386	621	4
EHLVQATPENLQEAR	sp|Q06033|ITIH3_HUMAN	SNA H4	578.964	3	678.357	1	b6	9.03	2049	627	2
EHLVQATPENLQEAR	sp|Q06033|ITIH3_HUMAN	SNA H5	578.964	3	678.357	1	b6	8.96	4839	652	2
EHLVQATPENLQEAR	sp|Q06033|ITIH3_HUMAN	SNA H6	578.964	3	678.357	1	b6	9.02	4028	835	1
EHLVQATPENLQEAR	sp|Q06033|ITIH3_HUMAN	SNA H7 repeat	578.964	3	678.357	1	b6	9.02	1249	655	2
EHLVQATPENLQEAR	sp|Q06033|ITIH3_HUMAN	SNA H7	578.964	3	678.357	1	b6	9.02	6607	760	1
EHLVQATPENLQEAR	sp|Q06033|ITIH3_HUMAN	SNA H8	578.964	3	678.357	1	b6	9.02	4084	945	1
EHLVQATPENLQEAR	sp|Q06033|ITIH3_HUMAN	SNA H9	578.964	3	678.357	1	b6	9.02	3702	577	2
DYIFGNYIER	sp|Q06033|ITIH3_HUMAN	SIS peptide 1	645.312	2	898.442	1	y7	15.68	0	310	3
DYIFGNYIER	sp|Q06033|ITIH3_HUMAN	SIS peptide 2	645.312	2	898.442	1	y7	15.55	1	265	3
DYIFGNYIER	sp|Q06033|ITIH3_HUMAN	SIS peptide 3	645.312	2	898.442	1	y7	14.98	12	312	2
DYIFGNYIER	sp|Q06033|ITIH3_HUMAN	SIS peptide 4	645.312	2	898.442	1	y7	15.26	0	673	4
DYIFGNYIER	sp|Q06033|ITIH3_HUMAN	SIS peptide 5	645.312	2	898.442	1	y7	15.56	0	311	3
DYIFGNYIER	sp|Q06033|ITIH3_HUMAN	SNA A1	645.312	2	898.442	1	y7	15.39	1873	734	2
DYIFGNYIER	sp|Q06033|ITIH3_HUMAN	SNA A10	645.312	2	898.442	1	y7	15.39	2042	794	2
DYIFGNYIER	sp|Q06033|ITIH3_HUMAN	SNA A11	645.312	2	898.442	1	y7	15.39	3313	695	2
DYIFGNYIER	sp|Q06033|ITIH3_HUMAN	SNA A12	645.312	2	898.442	1	y7	15.4	3145	791	2
DYIFGNYIER	sp|Q06033|ITIH3_HUMAN	SNA A2	645.312	2	898.442	1	y7	15.39	1602	694	2
DYIFGNYIER	sp|Q06033|ITIH3_HUMAN	SNA A3	645.312	2	898.442	1	y7	15.39	2467	727	2
DYIFGNYIER	sp|Q06033|ITIH3_HUMAN	SNA A4	645.312	2	898.442	1	y7	15.39	2276	843	2
DYIFGNYIER	sp|Q06033|ITIH3_HUMAN	SNA A5	645.312	2	898.442	1	y7	15.39	2810	852	2
DYIFGNYIER	sp|Q06033|ITIH3_HUMAN	SNA A6	645.312	2	898.442	1	y7	15.4	1590	956	2
DYIFGNYIER	sp|Q06033|ITIH3_HUMAN	SNA A7	645.312	2	898.442	1	y7	15.39	2090	760	2
DYIFGNYIER	sp|Q06033|ITIH3_HUMAN	SNA A8	645.312	2	898.442	1	y7	15.39	2816	745	2
DYIFGNYIER	sp|Q06033|ITIH3_HUMAN	SNA A9	645.312	2	898.442	1	y7	15.39	1845	846	2
DYIFGNYIER	sp|Q06033|ITIH3_HUMAN	SNA B1	645.312	2	898.442	1	y7	15.39	1178	570	2
DYIFGNYIER	sp|Q06033|ITIH3_HUMAN	SNA B10	645.312	2	898.442	1	y7	15.4	2237	645	2
DYIFGNYIER	sp|Q06033|ITIH3_HUMAN	SNA B11	645.312	2	898.442	1	y7	15.39	2497	656	2
DYIFGNYIER	sp|Q06033|ITIH3_HUMAN	SNA B12	645.312	2	898.442	1	y7	15.41	2442	729	2
DYIFGNYIER	sp|Q06033|ITIH3_HUMAN	SNA B2	645.312	2	898.442	1	y7	15.42	1753	884	2
DYIFGNYIER	sp|Q06033|ITIH3_HUMAN	SNA B3	645.312	2	898.442	1	y7	15.39	4250	735	2
DYIFGNYIER	sp|Q06033|ITIH3_HUMAN	SNA B4	645.312	2	898.442	1	y7	15.4	1535	895	2
DYIFGNYIER	sp|Q06033|ITIH3_HUMAN	SNA B5	645.312	2	898.442	1	y7	15.39	3159	607	2
DYIFGNYIER	sp|Q06033|ITIH3_HUMAN	SNA B6	645.312	2	898.442	1	y7	15.4	3146	754	2
DYIFGNYIER	sp|Q06033|ITIH3_HUMAN	SNA B7	645.312	2	898.442	1	y7	15.39	4670	671	2
DYIFGNYIER	sp|Q06033|ITIH3_HUMAN	SNA B8	645.312	2	898.442	1	y7	15.39	1723	662	2
DYIFGNYIER	sp|Q06033|ITIH3_HUMAN	SNA B9	645.312	2	898.442	1	y7	15.39	2660	742	2
DYIFGNYIER	sp|Q06033|ITIH3_HUMAN	SNA C1	645.312	2	898.442	1	y7	15.39	2500	757	2
DYIFGNYIER	sp|Q06033|ITIH3_HUMAN	SNA C10	645.312	2	898.442	1	y7	15.4	3087	830	2
DYIFGNYIER	sp|Q06033|ITIH3_HUMAN	SNA C11	645.312	2	898.442	1	y7	15.4	3522	851	2
DYIFGNYIER	sp|Q06033|ITIH3_HUMAN	SNA C12	645.312	2	898.442	1	y7	15.39	3414	801	2
DYIFGNYIER	sp|Q06033|ITIH3_HUMAN	SNA C2	645.312	2	898.442	1	y7	15.38	3944	947	2
DYIFGNYIER	sp|Q06033|ITIH3_HUMAN	SNA C3	645.312	2	898.442	1	y7	15.39	5980	899	2
DYIFGNYIER	sp|Q06033|ITIH3_HUMAN	SNA C4	645.312	2	898.442	1	y7	15.41	655	555	2
DYIFGNYIER	sp|Q06033|ITIH3_HUMAN	SNA C5	645.312	2	898.442	1	y7	15.4	3272	767	2
DYIFGNYIER	sp|Q06033|ITIH3_HUMAN	SNA C6	645.312	2	898.442	1	y7	15.39	1566	667	2
DYIFGNYIER	sp|Q06033|ITIH3_HUMAN	SNA C7	645.312	2	898.442	1	y7	14.94	0	262	4
DYIFGNYIER	sp|Q06033|ITIH3_HUMAN	SNA C8	645.312	2	898.442	1	y7	15.41	2167	765	2
DYIFGNYIER	sp|Q06033|ITIH3_HUMAN	SNA C9	645.312	2	898.442	1	y7	15.39	1923	852	2
DYIFGNYIER	sp|Q06033|ITIH3_HUMAN	SNA D1	645.312	2	898.442	1	y7	15.39	3071	703	2
DYIFGNYIER	sp|Q06033|ITIH3_HUMAN	SNA D10	645.312	2	898.442	1	y7	15.39	1795	545	2
DYIFGNYIER	sp|Q06033|ITIH3_HUMAN	SNA D11	645.312	2	898.442	1	y7	15.4	2146	738	2
DYIFGNYIER	sp|Q06033|ITIH3_HUMAN	SNA D12	645.312	2	898.442	1	y7	15.39	4449	906	2
DYIFGNYIER	sp|Q06033|ITIH3_HUMAN	SNA D2	645.312	2	898.442	1	y7	15.39	1373	735	2
DYIFGNYIER	sp|Q06033|ITIH3_HUMAN	SNA D3	645.312	2	898.442	1	y7	15.39	1878	775	2
DYIFGNYIER	sp|Q06033|ITIH3_HUMAN	SNA D4	645.312	2	898.442	1	y7	15.39	2731	981	2
DYIFGNYIER	sp|Q06033|ITIH3_HUMAN	SNA D5	645.312	2	898.442	1	y7	15.39	2483	748	2
DYIFGNYIER	sp|Q06033|ITIH3_HUMAN	SNA D6	645.312	2	898.442	1	y7	15.4	1201	646	2
DYIFGNYIER	sp|Q06033|ITIH3_HUMAN	SNA D7	645.312	2	898.442	1	y7	15.4	2377	676	2
DYIFGNYIER	sp|Q06033|ITIH3_HUMAN	SNA D8	645.312	2	898.442	1	y7	15.39	3281	780	2
DYIFGNYIER	sp|Q06033|ITIH3_HUMAN	SNA D9	645.312	2	898.442	1	y7	15.39	3916	644	2
DYIFGNYIER	sp|Q06033|ITIH3_HUMAN	SNA E1	645.312	2	898.442	1	y7	15.39	2358	835	2
DYIFGNYIER	sp|Q06033|ITIH3_HUMAN	SNA E10	645.312	2	898.442	1	y7	15.4	3289	1018	2
DYIFGNYIER	sp|Q06033|ITIH3_HUMAN	SNA E11	645.312	2	898.442	1	y7	15.39	3774	800	2
DYIFGNYIER	sp|Q06033|ITIH3_HUMAN	SNA E12	645.312	2	898.442	1	y7	15.39	2246	763	2
DYIFGNYIER	sp|Q06033|ITIH3_HUMAN	SNA E2	645.312	2	898.442	1	y7	15.39	2319	789	2
DYIFGNYIER	sp|Q06033|ITIH3_HUMAN	SNA E3	645.312	2	898.442	1	y7	15.38	3486	599	2
DYIFGNYIER	sp|Q06033|ITIH3_HUMAN	SNA E4	645.312	2	898.442	1	y7	15.39	2424	753	1
DYIFGNYIER	sp|Q06033|ITIH3_HUMAN	SNA E5	645.312	2	898.442	1	y7	15.39	2384	691	2
DYIFGNYIER	sp|Q06033|ITIH3_HUMAN	SNA E6	645.312	2	898.442	1	y7	15.4	2831	896	2
DYIFGNYIER	sp|Q06033|ITIH3_HUMAN	SNA E7	645.312	2	898.442	1	y7	15.4	1124	817	2
DYIFGNYIER	sp|Q06033|ITIH3_HUMAN	SNA E8	645.312	2	898.442	1	y7	15.39	1939	847	2
DYIFGNYIER	sp|Q06033|ITIH3_HUMAN	SNA E9	645.312	2	898.442	1	y7	15.39	1963	599	2
DYIFGNYIER	sp|Q06033|ITIH3_HUMAN	SNA F1	645.312	2	898.442	1	y7	15.4	2521	820	2
DYIFGNYIER	sp|Q06033|ITIH3_HUMAN	SNA F10	645.312	2	898.442	1	y7	15.39	2633	701	2
DYIFGNYIER	sp|Q06033|ITIH3_HUMAN	SNA F11	645.312	2	898.442	1	y7	15.4	2250	813	2
DYIFGNYIER	sp|Q06033|ITIH3_HUMAN	SNA F12	645.312	2	898.442	1	y7	15.4	3980	805	2
DYIFGNYIER	sp|Q06033|ITIH3_HUMAN	SNA F2	645.312	2	898.442	1	y7	15.39	1273	558	3
DYIFGNYIER	sp|Q06033|ITIH3_HUMAN	SNA F3	645.312	2	898.442	1	y7	15.39	3624	820	2
DYIFGNYIER	sp|Q06033|ITIH3_HUMAN	SNA F4	645.312	2	898.442	1	y7	15.39	5878	810	2
DYIFGNYIER	sp|Q06033|ITIH3_HUMAN	SNA F5	645.312	2	898.442	1	y7	15.39	4334	655	2
DYIFGNYIER	sp|Q06033|ITIH3_HUMAN	SNA F6	645.312	2	898.442	1	y7	15.39	2917	741	2
DYIFGNYIER	sp|Q06033|ITIH3_HUMAN	SNA F7	645.312	2	898.442	1	y7	15.39	2300	749	2
DYIFGNYIER	sp|Q06033|ITIH3_HUMAN	SNA F8	645.312	2	898.442	1	y7	15.38	4207	889	2
DYIFGNYIER	sp|Q06033|ITIH3_HUMAN	SNA F9	645.312	2	898.442	1	y7	15.39	3275	611	2
DYIFGNYIER	sp|Q06033|ITIH3_HUMAN	SNA G1	645.312	2	898.442	1	y7	15.4	1566	839	3
DYIFGNYIER	sp|Q06033|ITIH3_HUMAN	SNA G10	645.312	2	898.442	1	y7	15.4	877	536	2
DYIFGNYIER	sp|Q06033|ITIH3_HUMAN	SNA G11	645.312	2	898.442	1	y7	15.39	2522	684	2
DYIFGNYIER	sp|Q06033|ITIH3_HUMAN	SNA G12	645.312	2	898.442	1	y7	15.39	4557	721	2
DYIFGNYIER	sp|Q06033|ITIH3_HUMAN	SNA G2	645.312	2	898.442	1	y7	15.4	2184	759	2
DYIFGNYIER	sp|Q06033|ITIH3_HUMAN	SNA G3	645.312	2	898.442	1	y7	15.39	997	523	2
DYIFGNYIER	sp|Q06033|ITIH3_HUMAN	SNA G4	645.312	2	898.442	1	y7	15.41	2769	827	2
DYIFGNYIER	sp|Q06033|ITIH3_HUMAN	SNA G5	645.312	2	898.442	1	y7	15.39	3119	723	2
DYIFGNYIER	sp|Q06033|ITIH3_HUMAN	SNA G6	645.312	2	898.442	1	y7	15.39	3921	785	2
DYIFGNYIER	sp|Q06033|ITIH3_HUMAN	SNA G7	645.312	2	898.442	1	y7	15.39	3511	717	2
DYIFGNYIER	sp|Q06033|ITIH3_HUMAN	SNA G8	645.312	2	898.442	1	y7	15.4	4488	696	2
DYIFGNYIER	sp|Q06033|ITIH3_HUMAN	SNA G9	645.312	2	898.442	1	y7	15.39	3040	793	2
DYIFGNYIER	sp|Q06033|ITIH3_HUMAN	SNA H1	645.312	2	898.442	1	y7	15.39	3076	715	2
DYIFGNYIER	sp|Q06033|ITIH3_HUMAN	SNA H10	645.312	2	898.442	1	y7	15.39	1180	628	2
DYIFGNYIER	sp|Q06033|ITIH3_HUMAN	SNA H11	645.312	2	898.442	1	y7	15.39	1338	624	2
DYIFGNYIER	sp|Q06033|ITIH3_HUMAN	SNA H12	645.312	2	898.442	1	y7	15.4	3144	831	2
DYIFGNYIER	sp|Q06033|ITIH3_HUMAN	SNA H2	645.312	2	898.442	1	y7	15.39	1680	721	2
DYIFGNYIER	sp|Q06033|ITIH3_HUMAN	SNA H3	645.312	2	898.442	1	y7	15.4	2078	822	2
DYIFGNYIER	sp|Q06033|ITIH3_HUMAN	SNA H4	645.312	2	898.442	1	y7	15.4	1100	671	2
DYIFGNYIER	sp|Q06033|ITIH3_HUMAN	SNA H5	645.312	2	898.442	1	y7	15.39	2380	901	2
DYIFGNYIER	sp|Q06033|ITIH3_HUMAN	SNA H6	645.312	2	898.442	1	y7	15.4	2061	705	2
DYIFGNYIER	sp|Q06033|ITIH3_HUMAN	SNA H7 repeat	645.312	2	898.442	1	y7	15.4	452	604	2
DYIFGNYIER	sp|Q06033|ITIH3_HUMAN	SNA H8	645.312	2	898.442	1	y7	15.39	2750	837	2
DYIFGNYIER	sp|Q06033|ITIH3_HUMAN	SNA H9	645.312	2	898.442	1	y7	15.39	2118	868	2
DYIFGNYIER	sp|Q06033|ITIH3_HUMAN	SIS peptide 1	645.312	2	751.373	1	y6	15.63	1	309	2
DYIFGNYIER	sp|Q06033|ITIH3_HUMAN	SIS peptide 2	645.312	2	751.373	1	y6	15.6	22	263	1
DYIFGNYIER	sp|Q06033|ITIH3_HUMAN	SIS peptide 3	645.312	2	751.373	1	y6	14.94	0	312	4
DYIFGNYIER	sp|Q06033|ITIH3_HUMAN	SIS peptide 4	645.312	2	751.373	1	y6	15.39	17	679	2
DYIFGNYIER	sp|Q06033|ITIH3_HUMAN	SIS peptide 5	645.312	2	751.373	1	y6	15.64	0	311	2
DYIFGNYIER	sp|Q06033|ITIH3_HUMAN	SNA A1	645.312	2	751.373	1	y6	15.39	2795	702	1
DYIFGNYIER	sp|Q06033|ITIH3_HUMAN	SNA A10	645.312	2	751.373	1	y6	15.39	2974	790	1
DYIFGNYIER	sp|Q06033|ITIH3_HUMAN	SNA A11	645.312	2	751.373	1	y6	15.39	3695	853	1
DYIFGNYIER	sp|Q06033|ITIH3_HUMAN	SNA A12	645.312	2	751.373	1	y6	15.39	4320	935	1
DYIFGNYIER	sp|Q06033|ITIH3_HUMAN	SNA A2	645.312	2	751.373	1	y6	15.39	2358	825	1
DYIFGNYIER	sp|Q06033|ITIH3_HUMAN	SNA A3	645.312	2	751.373	1	y6	15.39	4328	894	1
DYIFGNYIER	sp|Q06033|ITIH3_HUMAN	SNA A4	645.312	2	751.373	1	y6	15.39	3839	945	1
DYIFGNYIER	sp|Q06033|ITIH3_HUMAN	SNA A5	645.312	2	751.373	1	y6	15.4	4335	730	1
DYIFGNYIER	sp|Q06033|ITIH3_HUMAN	SNA A6	645.312	2	751.373	1	y6	15.4	2843	1080	1
DYIFGNYIER	sp|Q06033|ITIH3_HUMAN	SNA A7	645.312	2	751.373	1	y6	15.39	4329	889	1
DYIFGNYIER	sp|Q06033|ITIH3_HUMAN	SNA A8	645.312	2	751.373	1	y6	15.39	3193	933	1
DYIFGNYIER	sp|Q06033|ITIH3_HUMAN	SNA A9	645.312	2	751.373	1	y6	15.39	2556	822	1
DYIFGNYIER	sp|Q06033|ITIH3_HUMAN	SNA B1	645.312	2	751.373	1	y6	15.38	1478	657	1
DYIFGNYIER	sp|Q06033|ITIH3_HUMAN	SNA B10	645.312	2	751.373	1	y6	15.4	2887	806	1
DYIFGNYIER	sp|Q06033|ITIH3_HUMAN	SNA B11	645.312	2	751.373	1	y6	15.38	3331	935	1
DYIFGNYIER	sp|Q06033|ITIH3_HUMAN	SNA B12	645.312	2	751.373	1	y6	15.4	3929	776	1
DYIFGNYIER	sp|Q06033|ITIH3_HUMAN	SNA B2	645.312	2	751.373	1	y6	15.41	2186	963	1
DYIFGNYIER	sp|Q06033|ITIH3_HUMAN	SNA B3	645.312	2	751.373	1	y6	15.39	5577	1186	1
DYIFGNYIER	sp|Q06033|ITIH3_HUMAN	SNA B4	645.312	2	751.373	1	y6	15.39	2597	752	1
DYIFGNYIER	sp|Q06033|ITIH3_HUMAN	SNA B5	645.312	2	751.373	1	y6	15.39	3217	739	1
DYIFGNYIER	sp|Q06033|ITIH3_HUMAN	SNA B6	645.312	2	751.373	1	y6	15.41	4559	1015	1
DYIFGNYIER	sp|Q06033|ITIH3_HUMAN	SNA B7	645.312	2	751.373	1	y6	15.39	6419	936	1
DYIFGNYIER	sp|Q06033|ITIH3_HUMAN	SNA B8	645.312	2	751.373	1	y6	15.4	3072	794	1
DYIFGNYIER	sp|Q06033|ITIH3_HUMAN	SNA B9	645.312	2	751.373	1	y6	15.4	3804	887	1
DYIFGNYIER	sp|Q06033|ITIH3_HUMAN	SNA C1	645.312	2	751.373	1	y6	15.39	3422	987	1
DYIFGNYIER	sp|Q06033|ITIH3_HUMAN	SNA C10	645.312	2	751.373	1	y6	15.4	5731	968	1
DYIFGNYIER	sp|Q06033|ITIH3_HUMAN	SNA C11	645.312	2	751.373	1	y6	15.39	5058	1175	1
DYIFGNYIER	sp|Q06033|ITIH3_HUMAN	SNA C12	645.312	2	751.373	1	y6	15.39	5220	972	1
DYIFGNYIER	sp|Q06033|ITIH3_HUMAN	SNA C2	645.312	2	751.373	1	y6	15.39	5086	806	1
DYIFGNYIER	sp|Q06033|ITIH3_HUMAN	SNA C3	645.312	2	751.373	1	y6	15.39	7955	1109	1
DYIFGNYIER	sp|Q06033|ITIH3_HUMAN	SNA C4	645.312	2	751.373	1	y6	15.4	1527	791	1
DYIFGNYIER	sp|Q06033|ITIH3_HUMAN	SNA C5	645.312	2	751.373	1	y6	15.4	4911	759	1
DYIFGNYIER	sp|Q06033|ITIH3_HUMAN	SNA C6	645.312	2	751.373	1	y6	15.39	2940	765	1
DYIFGNYIER	sp|Q06033|ITIH3_HUMAN	SNA C7	645.312	2	751.373	1	y6	14.91	31	263	2
DYIFGNYIER	sp|Q06033|ITIH3_HUMAN	SNA C8	645.312	2	751.373	1	y6	15.4	2216	809	1
DYIFGNYIER	sp|Q06033|ITIH3_HUMAN	SNA C9	645.312	2	751.373	1	y6	15.4	2562	1149	1
DYIFGNYIER	sp|Q06033|ITIH3_HUMAN	SNA D1	645.312	2	751.373	1	y6	15.39	5344	1108	1
DYIFGNYIER	sp|Q06033|ITIH3_HUMAN	SNA D10	645.312	2	751.373	1	y6	15.4	2594	541	1
DYIFGNYIER	sp|Q06033|ITIH3_HUMAN	SNA D11	645.312	2	751.373	1	y6	15.4	2658	834	1
DYIFGNYIER	sp|Q06033|ITIH3_HUMAN	SNA D12	645.312	2	751.373	1	y6	15.41	5333	1223	1
DYIFGNYIER	sp|Q06033|ITIH3_HUMAN	SNA D2	645.312	2	751.373	1	y6	15.39	2426	910	1
DYIFGNYIER	sp|Q06033|ITIH3_HUMAN	SNA D3	645.312	2	751.373	1	y6	15.39	2647	827	1
DYIFGNYIER	sp|Q06033|ITIH3_HUMAN	SNA D4	645.312	2	751.373	1	y6	15.39	4882	1165	1
DYIFGNYIER	sp|Q06033|ITIH3_HUMAN	SNA D5	645.312	2	751.373	1	y6	15.39	4076	949	1
DYIFGNYIER	sp|Q06033|ITIH3_HUMAN	SNA D6	645.312	2	751.373	1	y6	15.39	2355	592	1
DYIFGNYIER	sp|Q06033|ITIH3_HUMAN	SNA D7	645.312	2	751.373	1	y6	15.39	3318	872	1
DYIFGNYIER	sp|Q06033|ITIH3_HUMAN	SNA D8	645.312	2	751.373	1	y6	15.39	4966	763	1
DYIFGNYIER	sp|Q06033|ITIH3_HUMAN	SNA D9	645.312	2	751.373	1	y6	15.39	5160	639	1
DYIFGNYIER	sp|Q06033|ITIH3_HUMAN	SNA E1	645.312	2	751.373	1	y6	15.39	2635	825	1
DYIFGNYIER	sp|Q06033|ITIH3_HUMAN	SNA E10	645.312	2	751.373	1	y6	15.39	5054	1178	1
DYIFGNYIER	sp|Q06033|ITIH3_HUMAN	SNA E11	645.312	2	751.373	1	y6	15.39	5167	1015	1
DYIFGNYIER	sp|Q06033|ITIH3_HUMAN	SNA E12	645.312	2	751.373	1	y6	15.39	3854	811	1
DYIFGNYIER	sp|Q06033|ITIH3_HUMAN	SNA E2	645.312	2	751.373	1	y6	15.39	3136	799	1
DYIFGNYIER	sp|Q06033|ITIH3_HUMAN	SNA E3	645.312	2	751.373	1	y6	15.39	5424	750	1
DYIFGNYIER	sp|Q06033|ITIH3_HUMAN	SNA E4	645.312	2	751.373	1	y6	15.4	2286	884	2
DYIFGNYIER	sp|Q06033|ITIH3_HUMAN	SNA E5	645.312	2	751.373	1	y6	15.39	2431	723	1
DYIFGNYIER	sp|Q06033|ITIH3_HUMAN	SNA E6	645.312	2	751.373	1	y6	15.39	3687	1014	1
DYIFGNYIER	sp|Q06033|ITIH3_HUMAN	SNA E7	645.312	2	751.373	1	y6	15.4	2003	915	1
DYIFGNYIER	sp|Q06033|ITIH3_HUMAN	SNA E8	645.312	2	751.373	1	y6	15.39	3103	893	1
DYIFGNYIER	sp|Q06033|ITIH3_HUMAN	SNA E9	645.312	2	751.373	1	y6	15.39	2968	718	1
DYIFGNYIER	sp|Q06033|ITIH3_HUMAN	SNA F1	645.312	2	751.373	1	y6	15.4	4065	827	1
DYIFGNYIER	sp|Q06033|ITIH3_HUMAN	SNA F10	645.312	2	751.373	1	y6	15.39	3717	759	1
DYIFGNYIER	sp|Q06033|ITIH3_HUMAN	SNA F11	645.312	2	751.373	1	y6	15.4	3621	810	1
DYIFGNYIER	sp|Q06033|ITIH3_HUMAN	SNA F12	645.312	2	751.373	1	y6	15.39	5774	910	1
DYIFGNYIER	sp|Q06033|ITIH3_HUMAN	SNA F2	645.312	2	751.373	1	y6	15.39	1900	515	1
DYIFGNYIER	sp|Q06033|ITIH3_HUMAN	SNA F3	645.312	2	751.373	1	y6	15.39	4520	829	1
DYIFGNYIER	sp|Q06033|ITIH3_HUMAN	SNA F4	645.312	2	751.373	1	y6	15.39	6750	1003	1
DYIFGNYIER	sp|Q06033|ITIH3_HUMAN	SNA F5	645.312	2	751.373	1	y6	15.39	4649	721	1
DYIFGNYIER	sp|Q06033|ITIH3_HUMAN	SNA F6	645.312	2	751.373	1	y6	15.39	4506	1175	1
DYIFGNYIER	sp|Q06033|ITIH3_HUMAN	SNA F7	645.312	2	751.373	1	y6	15.39	4022	1022	1
DYIFGNYIER	sp|Q06033|ITIH3_HUMAN	SNA F8	645.312	2	751.373	1	y6	15.38	6489	1033	1
DYIFGNYIER	sp|Q06033|ITIH3_HUMAN	SNA F9	645.312	2	751.373	1	y6	15.39	4479	866	1
DYIFGNYIER	sp|Q06033|ITIH3_HUMAN	SNA G1	645.312	2	751.373	1	y6	15.4	3371	891	1
DYIFGNYIER	sp|Q06033|ITIH3_HUMAN	SNA G10	645.312	2	751.373	1	y6	15.4	1476	1033	1
DYIFGNYIER	sp|Q06033|ITIH3_HUMAN	SNA G11	645.312	2	751.373	1	y6	15.39	3336	887	1
DYIFGNYIER	sp|Q06033|ITIH3_HUMAN	SNA G12	645.312	2	751.373	1	y6	15.4	6779	919	1
DYIFGNYIER	sp|Q06033|ITIH3_HUMAN	SNA G2	645.312	2	751.373	1	y6	15.39	3217	985	1
DYIFGNYIER	sp|Q06033|ITIH3_HUMAN	SNA G3	645.312	2	751.373	1	y6	15.39	1743	598	1
DYIFGNYIER	sp|Q06033|ITIH3_HUMAN	SNA G4	645.312	2	751.373	1	y6	15.4	3849	1272	1
DYIFGNYIER	sp|Q06033|ITIH3_HUMAN	SNA G5	645.312	2	751.373	1	y6	15.4	3975	977	1
DYIFGNYIER	sp|Q06033|ITIH3_HUMAN	SNA G6	645.312	2	751.373	1	y6	15.39	4582	910	1
DYIFGNYIER	sp|Q06033|ITIH3_HUMAN	SNA G7	645.312	2	751.373	1	y6	15.39	4337	930	1
DYIFGNYIER	sp|Q06033|ITIH3_HUMAN	SNA G8	645.312	2	751.373	1	y6	15.39	6131	1011	1
DYIFGNYIER	sp|Q06033|ITIH3_HUMAN	SNA G9	645.312	2	751.373	1	y6	15.39	4559	1065	1
DYIFGNYIER	sp|Q06033|ITIH3_HUMAN	SNA H1	645.312	2	751.373	1	y6	15.39	5324	1035	1
DYIFGNYIER	sp|Q06033|ITIH3_HUMAN	SNA H10	645.312	2	751.373	1	y6	15.39	2126	724	1
DYIFGNYIER	sp|Q06033|ITIH3_HUMAN	SNA H11	645.312	2	751.373	1	y6	15.39	1385	876	1
DYIFGNYIER	sp|Q06033|ITIH3_HUMAN	SNA H12	645.312	2	751.373	1	y6	15.39	4708	886	1
DYIFGNYIER	sp|Q06033|ITIH3_HUMAN	SNA H2	645.312	2	751.373	1	y6	15.39	1926	887	1
DYIFGNYIER	sp|Q06033|ITIH3_HUMAN	SNA H3	645.312	2	751.373	1	y6	15.39	3174	852	1
DYIFGNYIER	sp|Q06033|ITIH3_HUMAN	SNA H4	645.312	2	751.373	1	y6	15.4	1664	664	1
DYIFGNYIER	sp|Q06033|ITIH3_HUMAN	SNA H5	645.312	2	751.373	1	y6	15.39	3343	1070	1
DYIFGNYIER	sp|Q06033|ITIH3_HUMAN	SNA H6	645.312	2	751.373	1	y6	15.39	3838	825	1
DYIFGNYIER	sp|Q06033|ITIH3_HUMAN	SNA H7 repeat	645.312	2	751.373	1	y6	15.39	664	661	1
DYIFGNYIER	sp|Q06033|ITIH3_HUMAN	SNA H8	645.312	2	751.373	1	y6	15.39	3238	1129	1
DYIFGNYIER	sp|Q06033|ITIH3_HUMAN	SNA H9	645.312	2	751.373	1	y6	15.39	2757	904	1
DYIFGNYIER	sp|Q06033|ITIH3_HUMAN	SIS peptide 1	645.312	2	694.352	1	y5	15.59	0	310	4
DYIFGNYIER	sp|Q06033|ITIH3_HUMAN	SIS peptide 2	645.312	2	694.352	1	y5	15.6	0	263	4
DYIFGNYIER	sp|Q06033|ITIH3_HUMAN	SIS peptide 3	645.312	2	694.352	1	y5	14.96	0	312	3
DYIFGNYIER	sp|Q06033|ITIH3_HUMAN	SIS peptide 4	645.312	2	694.352	1	y5	15.29	0	672	3
DYIFGNYIER	sp|Q06033|ITIH3_HUMAN	SIS peptide 5	645.312	2	694.352	1	y5	15.55	0	311	4
DYIFGNYIER	sp|Q06033|ITIH3_HUMAN	SNA A1	645.312	2	694.352	1	y5	15.41	168	691	4
DYIFGNYIER	sp|Q06033|ITIH3_HUMAN	SNA A10	645.312	2	694.352	1	y5	15.39	368	609	4
DYIFGNYIER	sp|Q06033|ITIH3_HUMAN	SNA A11	645.312	2	694.352	1	y5	15.39	344	631	4
DYIFGNYIER	sp|Q06033|ITIH3_HUMAN	SNA A12	645.312	2	694.352	1	y5	15.41	400	827	4
DYIFGNYIER	sp|Q06033|ITIH3_HUMAN	SNA A2	645.312	2	694.352	1	y5	15.44	275	700	4
DYIFGNYIER	sp|Q06033|ITIH3_HUMAN	SNA A3	645.312	2	694.352	1	y5	15.39	602	677	4
DYIFGNYIER	sp|Q06033|ITIH3_HUMAN	SNA A4	645.312	2	694.352	1	y5	15.4	276	867	4
DYIFGNYIER	sp|Q06033|ITIH3_HUMAN	SNA A5	645.312	2	694.352	1	y5	15.39	389	743	4
DYIFGNYIER	sp|Q06033|ITIH3_HUMAN	SNA A6	645.312	2	694.352	1	y5	15.43	130	958	4
DYIFGNYIER	sp|Q06033|ITIH3_HUMAN	SNA A7	645.312	2	694.352	1	y5	15.39	441	648	4
DYIFGNYIER	sp|Q06033|ITIH3_HUMAN	SNA A8	645.312	2	694.352	1	y5	15.39	212	723	4
DYIFGNYIER	sp|Q06033|ITIH3_HUMAN	SNA A9	645.312	2	694.352	1	y5	15.39	391	781	4
DYIFGNYIER	sp|Q06033|ITIH3_HUMAN	SNA B1	645.312	2	694.352	1	y5	15.38	232	612	4
DYIFGNYIER	sp|Q06033|ITIH3_HUMAN	SNA B10	645.312	2	694.352	1	y5	15.45	234	635	4
DYIFGNYIER	sp|Q06033|ITIH3_HUMAN	SNA B11	645.312	2	694.352	1	y5	15.39	444	580	4
DYIFGNYIER	sp|Q06033|ITIH3_HUMAN	SNA B12	645.312	2	694.352	1	y5	15.4	244	759	4
DYIFGNYIER	sp|Q06033|ITIH3_HUMAN	SNA B2	645.312	2	694.352	1	y5	15.41	142	918	4
DYIFGNYIER	sp|Q06033|ITIH3_HUMAN	SNA B3	645.312	2	694.352	1	y5	15.34	1073	999	4
DYIFGNYIER	sp|Q06033|ITIH3_HUMAN	SNA B4	645.312	2	694.352	1	y5	15.38	282	745	4
DYIFGNYIER	sp|Q06033|ITIH3_HUMAN	SNA B5	645.312	2	694.352	1	y5	15.4	419	603	4
DYIFGNYIER	sp|Q06033|ITIH3_HUMAN	SNA B6	645.312	2	694.352	1	y5	15.41	423	684	4
DYIFGNYIER	sp|Q06033|ITIH3_HUMAN	SNA B7	645.312	2	694.352	1	y5	15.39	605	674	4
DYIFGNYIER	sp|Q06033|ITIH3_HUMAN	SNA B8	645.312	2	694.352	1	y5	15.42	226	622	4
DYIFGNYIER	sp|Q06033|ITIH3_HUMAN	SNA B9	645.312	2	694.352	1	y5	15.4	380	671	4
DYIFGNYIER	sp|Q06033|ITIH3_HUMAN	SNA C1	645.312	2	694.352	1	y5	15.4	380	704	4
DYIFGNYIER	sp|Q06033|ITIH3_HUMAN	SNA C10	645.312	2	694.352	1	y5	15.4	368	799	4
DYIFGNYIER	sp|Q06033|ITIH3_HUMAN	SNA C11	645.312	2	694.352	1	y5	15.45	753	873	4
DYIFGNYIER	sp|Q06033|ITIH3_HUMAN	SNA C12	645.312	2	694.352	1	y5	15.39	649	794	4
DYIFGNYIER	sp|Q06033|ITIH3_HUMAN	SNA C2	645.312	2	694.352	1	y5	15.39	577	801	4
DYIFGNYIER	sp|Q06033|ITIH3_HUMAN	SNA C3	645.312	2	694.352	1	y5	15.39	712	812	4
DYIFGNYIER	sp|Q06033|ITIH3_HUMAN	SNA C4	645.312	2	694.352	1	y5	15.39	120	643	4
DYIFGNYIER	sp|Q06033|ITIH3_HUMAN	SNA C5	645.312	2	694.352	1	y5	15.41	359	740	4
DYIFGNYIER	sp|Q06033|ITIH3_HUMAN	SNA C6	645.312	2	694.352	1	y5	15.39	375	687	4
DYIFGNYIER	sp|Q06033|ITIH3_HUMAN	SNA C7	645.312	2	694.352	1	y5	14.92	10	262	3
DYIFGNYIER	sp|Q06033|ITIH3_HUMAN	SNA C8	645.312	2	694.352	1	y5	15.4	182	897	4
DYIFGNYIER	sp|Q06033|ITIH3_HUMAN	SNA C9	645.312	2	694.352	1	y5	15.42	217	855	4
DYIFGNYIER	sp|Q06033|ITIH3_HUMAN	SNA D1	645.312	2	694.352	1	y5	15.39	686	715	4
DYIFGNYIER	sp|Q06033|ITIH3_HUMAN	SNA D10	645.312	2	694.352	1	y5	15.39	393	480	4
DYIFGNYIER	sp|Q06033|ITIH3_HUMAN	SNA D11	645.312	2	694.352	1	y5	15.39	344	740	4
DYIFGNYIER	sp|Q06033|ITIH3_HUMAN	SNA D12	645.312	2	694.352	1	y5	15.4	639	996	4
DYIFGNYIER	sp|Q06033|ITIH3_HUMAN	SNA D2	645.312	2	694.352	1	y5	15.44	156	662	4
DYIFGNYIER	sp|Q06033|ITIH3_HUMAN	SNA D3	645.312	2	694.352	1	y5	15.4	404	706	4
DYIFGNYIER	sp|Q06033|ITIH3_HUMAN	SNA D4	645.312	2	694.352	1	y5	15.39	445	936	4
DYIFGNYIER	sp|Q06033|ITIH3_HUMAN	SNA D5	645.312	2	694.352	1	y5	15.39	554	702	4
DYIFGNYIER	sp|Q06033|ITIH3_HUMAN	SNA D6	645.312	2	694.352	1	y5	15.39	155	629	4
DYIFGNYIER	sp|Q06033|ITIH3_HUMAN	SNA D7	645.312	2	694.352	1	y5	15.37	390	656	4
DYIFGNYIER	sp|Q06033|ITIH3_HUMAN	SNA D8	645.312	2	694.352	1	y5	15.38	471	722	4
DYIFGNYIER	sp|Q06033|ITIH3_HUMAN	SNA D9	645.312	2	694.352	1	y5	15.39	482	619	4
DYIFGNYIER	sp|Q06033|ITIH3_HUMAN	SNA E1	645.312	2	694.352	1	y5	15.39	523	770	4
DYIFGNYIER	sp|Q06033|ITIH3_HUMAN	SNA E10	645.312	2	694.352	1	y5	15.42	503	984	4
DYIFGNYIER	sp|Q06033|ITIH3_HUMAN	SNA E11	645.312	2	694.352	1	y5	15.41	720	813	4
DYIFGNYIER	sp|Q06033|ITIH3_HUMAN	SNA E12	645.312	2	694.352	1	y5	15.38	346	723	4
DYIFGNYIER	sp|Q06033|ITIH3_HUMAN	SNA E2	645.312	2	694.352	1	y5	15.39	306	714	4
DYIFGNYIER	sp|Q06033|ITIH3_HUMAN	SNA E3	645.312	2	694.352	1	y5	15.38	669	629	4
DYIFGNYIER	sp|Q06033|ITIH3_HUMAN	SNA E4	645.312	2	694.352	1	y5	15.41	266	792	4
DYIFGNYIER	sp|Q06033|ITIH3_HUMAN	SNA E5	645.312	2	694.352	1	y5	15.39	294	639	4
DYIFGNYIER	sp|Q06033|ITIH3_HUMAN	SNA E6	645.312	2	694.352	1	y5	15.39	507	803	4
DYIFGNYIER	sp|Q06033|ITIH3_HUMAN	SNA E7	645.312	2	694.352	1	y5	15.42	87	837	4
DYIFGNYIER	sp|Q06033|ITIH3_HUMAN	SNA E8	645.312	2	694.352	1	y5	15.4	294	737	4
DYIFGNYIER	sp|Q06033|ITIH3_HUMAN	SNA E9	645.312	2	694.352	1	y5	15.4	210	599	4
DYIFGNYIER	sp|Q06033|ITIH3_HUMAN	SNA F1	645.312	2	694.352	1	y5	15.4	288	725	4
DYIFGNYIER	sp|Q06033|ITIH3_HUMAN	SNA F10	645.312	2	694.352	1	y5	15.4	352	607	4
DYIFGNYIER	sp|Q06033|ITIH3_HUMAN	SNA F11	645.312	2	694.352	1	y5	15.39	335	846	4
DYIFGNYIER	sp|Q06033|ITIH3_HUMAN	SNA F12	645.312	2	694.352	1	y5	15.39	450	701	4
DYIFGNYIER	sp|Q06033|ITIH3_HUMAN	SNA F2	645.312	2	694.352	1	y5	15.45	50	527	4
DYIFGNYIER	sp|Q06033|ITIH3_HUMAN	SNA F3	645.312	2	694.352	1	y5	15.4	432	649	4
DYIFGNYIER	sp|Q06033|ITIH3_HUMAN	SNA F4	645.312	2	694.352	1	y5	15.41	991	744	4
DYIFGNYIER	sp|Q06033|ITIH3_HUMAN	SNA F5	645.312	2	694.352	1	y5	15.39	324	629	4
DYIFGNYIER	sp|Q06033|ITIH3_HUMAN	SNA F6	645.312	2	694.352	1	y5	15.39	640	765	4
DYIFGNYIER	sp|Q06033|ITIH3_HUMAN	SNA F7	645.312	2	694.352	1	y5	15.4	581	764	4
DYIFGNYIER	sp|Q06033|ITIH3_HUMAN	SNA F8	645.312	2	694.352	1	y5	15.39	553	888	4
DYIFGNYIER	sp|Q06033|ITIH3_HUMAN	SNA F9	645.312	2	694.352	1	y5	15.41	416	633	4
DYIFGNYIER	sp|Q06033|ITIH3_HUMAN	SNA G1	645.312	2	694.352	1	y5	15.42	324	810	4
DYIFGNYIER	sp|Q06033|ITIH3_HUMAN	SNA G10	645.312	2	694.352	1	y5	15.31	256	595	4
DYIFGNYIER	sp|Q06033|ITIH3_HUMAN	SNA G11	645.312	2	694.352	1	y5	15.39	356	755	4
DYIFGNYIER	sp|Q06033|ITIH3_HUMAN	SNA G12	645.312	2	694.352	1	y5	15.4	449	736	4
DYIFGNYIER	sp|Q06033|ITIH3_HUMAN	SNA G2	645.312	2	694.352	1	y5	15.39	365	720	4
DYIFGNYIER	sp|Q06033|ITIH3_HUMAN	SNA G3	645.312	2	694.352	1	y5	15.39	106	562	4
DYIFGNYIER	sp|Q06033|ITIH3_HUMAN	SNA G4	645.312	2	694.352	1	y5	15.39	592	754	4
DYIFGNYIER	sp|Q06033|ITIH3_HUMAN	SNA G5	645.312	2	694.352	1	y5	15.4	442	742	4
DYIFGNYIER	sp|Q06033|ITIH3_HUMAN	SNA G6	645.312	2	694.352	1	y5	15.4	595	737	4
DYIFGNYIER	sp|Q06033|ITIH3_HUMAN	SNA G7	645.312	2	694.352	1	y5	15.39	338	707	4
DYIFGNYIER	sp|Q06033|ITIH3_HUMAN	SNA G8	645.312	2	694.352	1	y5	15.41	750	797	4
DYIFGNYIER	sp|Q06033|ITIH3_HUMAN	SNA G9	645.312	2	694.352	1	y5	15.39	547	589	4
DYIFGNYIER	sp|Q06033|ITIH3_HUMAN	SNA H1	645.312	2	694.352	1	y5	15.4	638	650	4
DYIFGNYIER	sp|Q06033|ITIH3_HUMAN	SNA H10	645.312	2	694.352	1	y5	15.39	188	543	4
DYIFGNYIER	sp|Q06033|ITIH3_HUMAN	SNA H11	645.312	2	694.352	1	y5	15.46	95	683	4
DYIFGNYIER	sp|Q06033|ITIH3_HUMAN	SNA H12	645.312	2	694.352	1	y5	15.39	487	806	4
DYIFGNYIER	sp|Q06033|ITIH3_HUMAN	SNA H2	645.312	2	694.352	1	y5	15.42	379	683	4
DYIFGNYIER	sp|Q06033|ITIH3_HUMAN	SNA H3	645.312	2	694.352	1	y5	15.48	249	707	4
DYIFGNYIER	sp|Q06033|ITIH3_HUMAN	SNA H4	645.312	2	694.352	1	y5	15.42	47	676	4
DYIFGNYIER	sp|Q06033|ITIH3_HUMAN	SNA H5	645.312	2	694.352	1	y5	15.4	259	846	4
DYIFGNYIER	sp|Q06033|ITIH3_HUMAN	SNA H6	645.312	2	694.352	1	y5	15.47	489	724	4
DYIFGNYIER	sp|Q06033|ITIH3_HUMAN	SNA H7 repeat	645.312	2	694.352	1	y5	15.39	108	602	4
DYIFGNYIER	sp|Q06033|ITIH3_HUMAN	SNA H8	645.312	2	694.352	1	y5	15.39	341	879	4
DYIFGNYIER	sp|Q06033|ITIH3_HUMAN	SNA H9	645.312	2	694.352	1	y5	15.42	397	764	4
DYIFGNYIER	sp|Q06033|ITIH3_HUMAN	SIS peptide 1	645.312	2	392.182	1	b3	15.65	49	329	1
DYIFGNYIER	sp|Q06033|ITIH3_HUMAN	SIS peptide 2	645.312	2	392.182	1	b3	15.61	18	273	2
DYIFGNYIER	sp|Q06033|ITIH3_HUMAN	SIS peptide 3	645.312	2	392.182	1	b3	14.98	54	322	1
DYIFGNYIER	sp|Q06033|ITIH3_HUMAN	SIS peptide 4	645.312	2	392.182	1	b3	15.31	41	674	1
DYIFGNYIER	sp|Q06033|ITIH3_HUMAN	SIS peptide 5	645.312	2	392.182	1	b3	15.61	60	340	1
DYIFGNYIER	sp|Q06033|ITIH3_HUMAN	SNA A1	645.312	2	392.182	1	b3	15.4	1536	830	3
DYIFGNYIER	sp|Q06033|ITIH3_HUMAN	SNA A10	645.312	2	392.182	1	b3	15.39	1525	798	3
DYIFGNYIER	sp|Q06033|ITIH3_HUMAN	SNA A11	645.312	2	392.182	1	b3	15.39	2433	829	3
DYIFGNYIER	sp|Q06033|ITIH3_HUMAN	SNA A12	645.312	2	392.182	1	b3	15.39	1985	927	3
DYIFGNYIER	sp|Q06033|ITIH3_HUMAN	SNA A2	645.312	2	392.182	1	b3	15.39	927	752	3
DYIFGNYIER	sp|Q06033|ITIH3_HUMAN	SNA A3	645.312	2	392.182	1	b3	15.38	1456	952	3
DYIFGNYIER	sp|Q06033|ITIH3_HUMAN	SNA A4	645.312	2	392.182	1	b3	15.39	1892	992	3
DYIFGNYIER	sp|Q06033|ITIH3_HUMAN	SNA A5	645.312	2	392.182	1	b3	15.39	1474	1001	3
DYIFGNYIER	sp|Q06033|ITIH3_HUMAN	SNA A6	645.312	2	392.182	1	b3	15.41	1295	1032	3
DYIFGNYIER	sp|Q06033|ITIH3_HUMAN	SNA A7	645.312	2	392.182	1	b3	15.39	1649	830	3
DYIFGNYIER	sp|Q06033|ITIH3_HUMAN	SNA A8	645.312	2	392.182	1	b3	15.39	2221	897	3
DYIFGNYIER	sp|Q06033|ITIH3_HUMAN	SNA A9	645.312	2	392.182	1	b3	15.39	1344	984	3
DYIFGNYIER	sp|Q06033|ITIH3_HUMAN	SNA B1	645.312	2	392.182	1	b3	15.39	687	709	3
DYIFGNYIER	sp|Q06033|ITIH3_HUMAN	SNA B10	645.312	2	392.182	1	b3	15.4	1343	708	3
DYIFGNYIER	sp|Q06033|ITIH3_HUMAN	SNA B11	645.312	2	392.182	1	b3	15.39	1187	768	3
DYIFGNYIER	sp|Q06033|ITIH3_HUMAN	SNA B12	645.312	2	392.182	1	b3	15.39	1689	759	3
DYIFGNYIER	sp|Q06033|ITIH3_HUMAN	SNA B2	645.312	2	392.182	1	b3	15.41	1053	949	3
DYIFGNYIER	sp|Q06033|ITIH3_HUMAN	SNA B3	645.312	2	392.182	1	b3	15.39	2621	1152	3
DYIFGNYIER	sp|Q06033|ITIH3_HUMAN	SNA B4	645.312	2	392.182	1	b3	15.39	1391	884	3
DYIFGNYIER	sp|Q06033|ITIH3_HUMAN	SNA B5	645.312	2	392.182	1	b3	15.39	1651	865	3
DYIFGNYIER	sp|Q06033|ITIH3_HUMAN	SNA B6	645.312	2	392.182	1	b3	15.4	1589	1116	3
DYIFGNYIER	sp|Q06033|ITIH3_HUMAN	SNA B7	645.312	2	392.182	1	b3	15.39	2886	1302	3
DYIFGNYIER	sp|Q06033|ITIH3_HUMAN	SNA B8	645.312	2	392.182	1	b3	15.4	1357	702	3
DYIFGNYIER	sp|Q06033|ITIH3_HUMAN	SNA B9	645.312	2	392.182	1	b3	15.41	1834	759	3
DYIFGNYIER	sp|Q06033|ITIH3_HUMAN	SNA C1	645.312	2	392.182	1	b3	15.39	1765	950	3
DYIFGNYIER	sp|Q06033|ITIH3_HUMAN	SNA C10	645.312	2	392.182	1	b3	15.4	2852	971	3
DYIFGNYIER	sp|Q06033|ITIH3_HUMAN	SNA C11	645.312	2	392.182	1	b3	15.39	2188	1088	3
DYIFGNYIER	sp|Q06033|ITIH3_HUMAN	SNA C12	645.312	2	392.182	1	b3	15.39	2516	1082	3
DYIFGNYIER	sp|Q06033|ITIH3_HUMAN	SNA C2	645.312	2	392.182	1	b3	15.38	2063	887	3
DYIFGNYIER	sp|Q06033|ITIH3_HUMAN	SNA C3	645.312	2	392.182	1	b3	15.39	4522	1064	3
DYIFGNYIER	sp|Q06033|ITIH3_HUMAN	SNA C4	645.312	2	392.182	1	b3	15.4	617	921	3
DYIFGNYIER	sp|Q06033|ITIH3_HUMAN	SNA C5	645.312	2	392.182	1	b3	15.4	2003	697	3
DYIFGNYIER	sp|Q06033|ITIH3_HUMAN	SNA C6	645.312	2	392.182	1	b3	15.39	1477	847	3
DYIFGNYIER	sp|Q06033|ITIH3_HUMAN	SNA C7	645.312	2	392.182	1	b3	14.91	41	285	1
DYIFGNYIER	sp|Q06033|ITIH3_HUMAN	SNA C8	645.312	2	392.182	1	b3	15.4	801	897	3
DYIFGNYIER	sp|Q06033|ITIH3_HUMAN	SNA C9	645.312	2	392.182	1	b3	15.39	1247	1022	3
DYIFGNYIER	sp|Q06033|ITIH3_HUMAN	SNA D1	645.312	2	392.182	1	b3	15.4	2230	1115	3
DYIFGNYIER	sp|Q06033|ITIH3_HUMAN	SNA D10	645.312	2	392.182	1	b3	15.4	1296	604	3
DYIFGNYIER	sp|Q06033|ITIH3_HUMAN	SNA D11	645.312	2	392.182	1	b3	15.41	1822	856	3
DYIFGNYIER	sp|Q06033|ITIH3_HUMAN	SNA D12	645.312	2	392.182	1	b3	15.4	2711	1048	3
DYIFGNYIER	sp|Q06033|ITIH3_HUMAN	SNA D2	645.312	2	392.182	1	b3	15.4	965	968	3
DYIFGNYIER	sp|Q06033|ITIH3_HUMAN	SNA D3	645.312	2	392.182	1	b3	15.4	1224	827	3
DYIFGNYIER	sp|Q06033|ITIH3_HUMAN	SNA D4	645.312	2	392.182	1	b3	15.39	2029	1255	3
DYIFGNYIER	sp|Q06033|ITIH3_HUMAN	SNA D5	645.312	2	392.182	1	b3	15.39	1909	931	3
DYIFGNYIER	sp|Q06033|ITIH3_HUMAN	SNA D6	645.312	2	392.182	1	b3	15.39	1167	635	3
DYIFGNYIER	sp|Q06033|ITIH3_HUMAN	SNA D7	645.312	2	392.182	1	b3	15.4	1450	827	3
DYIFGNYIER	sp|Q06033|ITIH3_HUMAN	SNA D8	645.312	2	392.182	1	b3	15.39	2153	931	3
DYIFGNYIER	sp|Q06033|ITIH3_HUMAN	SNA D9	645.312	2	392.182	1	b3	15.4	2454	674	3
DYIFGNYIER	sp|Q06033|ITIH3_HUMAN	SNA E1	645.312	2	392.182	1	b3	15.4	2073	920	3
DYIFGNYIER	sp|Q06033|ITIH3_HUMAN	SNA E10	645.312	2	392.182	1	b3	15.4	2541	1060	3
DYIFGNYIER	sp|Q06033|ITIH3_HUMAN	SNA E11	645.312	2	392.182	1	b3	15.39	2294	1009	3
DYIFGNYIER	sp|Q06033|ITIH3_HUMAN	SNA E12	645.312	2	392.182	1	b3	15.39	1721	801	3
DYIFGNYIER	sp|Q06033|ITIH3_HUMAN	SNA E2	645.312	2	392.182	1	b3	15.39	1524	793	3
DYIFGNYIER	sp|Q06033|ITIH3_HUMAN	SNA E3	645.312	2	392.182	1	b3	15.39	2802	742	3
DYIFGNYIER	sp|Q06033|ITIH3_HUMAN	SNA E4	645.312	2	392.182	1	b3	15.4	1506	938	3
DYIFGNYIER	sp|Q06033|ITIH3_HUMAN	SNA E5	645.312	2	392.182	1	b3	15.39	1431	784	3
DYIFGNYIER	sp|Q06033|ITIH3_HUMAN	SNA E6	645.312	2	392.182	1	b3	15.39	1746	1117	3
DYIFGNYIER	sp|Q06033|ITIH3_HUMAN	SNA E7	645.312	2	392.182	1	b3	15.39	727	947	3
DYIFGNYIER	sp|Q06033|ITIH3_HUMAN	SNA E8	645.312	2	392.182	1	b3	15.39	992	848	3
DYIFGNYIER	sp|Q06033|ITIH3_HUMAN	SNA E9	645.312	2	392.182	1	b3	15.39	1197	689	3
DYIFGNYIER	sp|Q06033|ITIH3_HUMAN	SNA F1	645.312	2	392.182	1	b3	15.4	1840	808	3
DYIFGNYIER	sp|Q06033|ITIH3_HUMAN	SNA F10	645.312	2	392.182	1	b3	15.39	1804	764	3
DYIFGNYIER	sp|Q06033|ITIH3_HUMAN	SNA F11	645.312	2	392.182	1	b3	15.4	1646	988	3
DYIFGNYIER	sp|Q06033|ITIH3_HUMAN	SNA F12	645.312	2	392.182	1	b3	15.39	2846	858	3
DYIFGNYIER	sp|Q06033|ITIH3_HUMAN	SNA F2	645.312	2	392.182	1	b3	15.39	1279	529	2
DYIFGNYIER	sp|Q06033|ITIH3_HUMAN	SNA F3	645.312	2	392.182	1	b3	15.39	2453	706	3
DYIFGNYIER	sp|Q06033|ITIH3_HUMAN	SNA F4	645.312	2	392.182	1	b3	15.39	3176	883	3
DYIFGNYIER	sp|Q06033|ITIH3_HUMAN	SNA F5	645.312	2	392.182	1	b3	15.39	2741	819	3
DYIFGNYIER	sp|Q06033|ITIH3_HUMAN	SNA F6	645.312	2	392.182	1	b3	15.39	1946	1108	3
DYIFGNYIER	sp|Q06033|ITIH3_HUMAN	SNA F7	645.312	2	392.182	1	b3	15.39	1566	984	3
DYIFGNYIER	sp|Q06033|ITIH3_HUMAN	SNA F8	645.312	2	392.182	1	b3	15.38	3239	1052	3
DYIFGNYIER	sp|Q06033|ITIH3_HUMAN	SNA F9	645.312	2	392.182	1	b3	15.39	2530	831	3
DYIFGNYIER	sp|Q06033|ITIH3_HUMAN	SNA G1	645.312	2	392.182	1	b3	15.39	1726	1101	2
DYIFGNYIER	sp|Q06033|ITIH3_HUMAN	SNA G10	645.312	2	392.182	1	b3	15.4	617	650	3
DYIFGNYIER	sp|Q06033|ITIH3_HUMAN	SNA G11	645.312	2	392.182	1	b3	15.39	1420	905	3
DYIFGNYIER	sp|Q06033|ITIH3_HUMAN	SNA G12	645.312	2	392.182	1	b3	15.39	3147	902	3
DYIFGNYIER	sp|Q06033|ITIH3_HUMAN	SNA G2	645.312	2	392.182	1	b3	15.39	1655	959	3
DYIFGNYIER	sp|Q06033|ITIH3_HUMAN	SNA G3	645.312	2	392.182	1	b3	15.38	923	603	3
DYIFGNYIER	sp|Q06033|ITIH3_HUMAN	SNA G4	645.312	2	392.182	1	b3	15.39	2480	1037	3
DYIFGNYIER	sp|Q06033|ITIH3_HUMAN	SNA G5	645.312	2	392.182	1	b3	15.4	1754	1024	3
DYIFGNYIER	sp|Q06033|ITIH3_HUMAN	SNA G6	645.312	2	392.182	1	b3	15.39	2344	911	3
DYIFGNYIER	sp|Q06033|ITIH3_HUMAN	SNA G7	645.312	2	392.182	1	b3	15.39	1998	887	3
DYIFGNYIER	sp|Q06033|ITIH3_HUMAN	SNA G8	645.312	2	392.182	1	b3	15.4	2825	1081	3
DYIFGNYIER	sp|Q06033|ITIH3_HUMAN	SNA G9	645.312	2	392.182	1	b3	15.38	1912	844	3
DYIFGNYIER	sp|Q06033|ITIH3_HUMAN	SNA H1	645.312	2	392.182	1	b3	15.39	2151	988	3
DYIFGNYIER	sp|Q06033|ITIH3_HUMAN	SNA H10	645.312	2	392.182	1	b3	15.39	1007	710	3
DYIFGNYIER	sp|Q06033|ITIH3_HUMAN	SNA H11	645.312	2	392.182	1	b3	15.41	1052	842	3
DYIFGNYIER	sp|Q06033|ITIH3_HUMAN	SNA H12	645.312	2	392.182	1	b3	15.39	2130	1011	3
DYIFGNYIER	sp|Q06033|ITIH3_HUMAN	SNA H2	645.312	2	392.182	1	b3	15.38	1209	949	3
DYIFGNYIER	sp|Q06033|ITIH3_HUMAN	SNA H3	645.312	2	392.182	1	b3	15.39	1374	757	3
DYIFGNYIER	sp|Q06033|ITIH3_HUMAN	SNA H4	645.312	2	392.182	1	b3	15.41	997	650	3
DYIFGNYIER	sp|Q06033|ITIH3_HUMAN	SNA H5	645.312	2	392.182	1	b3	15.39	2051	1050	3
DYIFGNYIER	sp|Q06033|ITIH3_HUMAN	SNA H6	645.312	2	392.182	1	b3	15.39	1755	885	3
DYIFGNYIER	sp|Q06033|ITIH3_HUMAN	SNA H7 repeat	645.312	2	392.182	1	b3	15.41	322	669	3
DYIFGNYIER	sp|Q06033|ITIH3_HUMAN	SNA H8	645.312	2	392.182	1	b3	15.39	2441	1146	3
DYIFGNYIER	sp|Q06033|ITIH3_HUMAN	SNA H9	645.312	2	392.182	1	b3	15.4	1444	947	3
ALDLSLK	sp|Q06033|ITIH3_HUMAN	SIS peptide 1	380.234	2	688.424	1	y6	11.76	1	336	3
ALDLSLK	sp|Q06033|ITIH3_HUMAN	SIS peptide 2	380.234	2	688.424	1	y6	12.35	1	265	2
ALDLSLK	sp|Q06033|ITIH3_HUMAN	SIS peptide 3	380.234	2	688.424	1	y6	11.75	0	266	3
ALDLSLK	sp|Q06033|ITIH3_HUMAN	SIS peptide 4	380.234	2	688.424	1	y6	12.13	0	386	2
ALDLSLK	sp|Q06033|ITIH3_HUMAN	SIS peptide 5	380.234	2	688.424	1	y6	12.15	0	363	3
ALDLSLK	sp|Q06033|ITIH3_HUMAN	SNA A1	380.234	2	688.424	1	y6	12.14	599	604	4
ALDLSLK	sp|Q06033|ITIH3_HUMAN	SNA A10	380.234	2	688.424	1	y6	12.15	713	580	4
ALDLSLK	sp|Q06033|ITIH3_HUMAN	SNA A11	380.234	2	688.424	1	y6	12.13	467	578	4
ALDLSLK	sp|Q06033|ITIH3_HUMAN	SNA A12	380.234	2	688.424	1	y6	12.15	645	627	4
ALDLSLK	sp|Q06033|ITIH3_HUMAN	SNA A2	380.234	2	688.424	1	y6	12.12	405	582	4
ALDLSLK	sp|Q06033|ITIH3_HUMAN	SNA A3	380.234	2	688.424	1	y6	12.16	573	686	4
ALDLSLK	sp|Q06033|ITIH3_HUMAN	SNA A4	380.234	2	688.424	1	y6	12.15	442	697	4
ALDLSLK	sp|Q06033|ITIH3_HUMAN	SNA A5	380.234	2	688.424	1	y6	12.16	575	650	4
ALDLSLK	sp|Q06033|ITIH3_HUMAN	SNA A6	380.234	2	688.424	1	y6	12.13	416	648	4
ALDLSLK	sp|Q06033|ITIH3_HUMAN	SNA A7	380.234	2	688.424	1	y6	12.13	829	654	4
ALDLSLK	sp|Q06033|ITIH3_HUMAN	SNA A8	380.234	2	688.424	1	y6	12.14	764	576	4
ALDLSLK	sp|Q06033|ITIH3_HUMAN	SNA A9	380.234	2	688.424	1	y6	12.14	778	604	4
ALDLSLK	sp|Q06033|ITIH3_HUMAN	SNA B1	380.234	2	688.424	1	y6	12.13	125	459	4
ALDLSLK	sp|Q06033|ITIH3_HUMAN	SNA B10	380.234	2	688.424	1	y6	12.14	631	581	4
ALDLSLK	sp|Q06033|ITIH3_HUMAN	SNA B11	380.234	2	688.424	1	y6	12.12	845	700	4
ALDLSLK	sp|Q06033|ITIH3_HUMAN	SNA B12	380.234	2	688.424	1	y6	12.15	726	650	4
ALDLSLK	sp|Q06033|ITIH3_HUMAN	SNA B2	380.234	2	688.424	1	y6	12.14	597	676	4
ALDLSLK	sp|Q06033|ITIH3_HUMAN	SNA B3	380.234	2	688.424	1	y6	12.12	1264	701	4
ALDLSLK	sp|Q06033|ITIH3_HUMAN	SNA B4	380.234	2	688.424	1	y6	12.15	297	563	4
ALDLSLK	sp|Q06033|ITIH3_HUMAN	SNA B5	380.234	2	688.424	1	y6	12.14	398	561	4
ALDLSLK	sp|Q06033|ITIH3_HUMAN	SNA B6	380.234	2	688.424	1	y6	12.14	546	625	4
ALDLSLK	sp|Q06033|ITIH3_HUMAN	SNA B7	380.234	2	688.424	1	y6	12.15	1782	694	4
ALDLSLK	sp|Q06033|ITIH3_HUMAN	SNA B8	380.234	2	688.424	1	y6	12.15	432	649	4
ALDLSLK	sp|Q06033|ITIH3_HUMAN	SNA B9	380.234	2	688.424	1	y6	12.17	694	570	4
ALDLSLK	sp|Q06033|ITIH3_HUMAN	SNA C1	380.234	2	688.424	1	y6	12.14	711	652	4
ALDLSLK	sp|Q06033|ITIH3_HUMAN	SNA C10	380.234	2	688.424	1	y6	12.15	1189	597	4
ALDLSLK	sp|Q06033|ITIH3_HUMAN	SNA C11	380.234	2	688.424	1	y6	12.14	849	625	4
ALDLSLK	sp|Q06033|ITIH3_HUMAN	SNA C12	380.234	2	688.424	1	y6	12.15	1090	575	4
ALDLSLK	sp|Q06033|ITIH3_HUMAN	SNA C2	380.234	2	688.424	1	y6	12.14	1075	638	4
ALDLSLK	sp|Q06033|ITIH3_HUMAN	SNA C3	380.234	2	688.424	1	y6	12.14	2228	650	4
ALDLSLK	sp|Q06033|ITIH3_HUMAN	SNA C4	380.234	2	688.424	1	y6	12.14	235	502	4
ALDLSLK	sp|Q06033|ITIH3_HUMAN	SNA C5	380.234	2	688.424	1	y6	12.14	1228	649	4
ALDLSLK	sp|Q06033|ITIH3_HUMAN	SNA C6	380.234	2	688.424	1	y6	12.15	553	700	4
ALDLSLK	sp|Q06033|ITIH3_HUMAN	SNA C7	380.234	2	688.424	1	y6	11.78	0	504	3
ALDLSLK	sp|Q06033|ITIH3_HUMAN	SNA C8	380.234	2	688.424	1	y6	12.16	193	556	4
ALDLSLK	sp|Q06033|ITIH3_HUMAN	SNA C9	380.234	2	688.424	1	y6	12.15	582	627	4
ALDLSLK	sp|Q06033|ITIH3_HUMAN	SNA D1	380.234	2	688.424	1	y6	12.15	713	601	4
ALDLSLK	sp|Q06033|ITIH3_HUMAN	SNA D10	380.234	2	688.424	1	y6	12.15	777	551	4
ALDLSLK	sp|Q06033|ITIH3_HUMAN	SNA D11	380.234	2	688.424	1	y6	12.15	366	605	4
ALDLSLK	sp|Q06033|ITIH3_HUMAN	SNA D12	380.234	2	688.424	1	y6	12.15	1410	603	4
ALDLSLK	sp|Q06033|ITIH3_HUMAN	SNA D2	380.234	2	688.424	1	y6	12.13	135	721	4
ALDLSLK	sp|Q06033|ITIH3_HUMAN	SNA D3	380.234	2	688.424	1	y6	12.16	482	625	4
ALDLSLK	sp|Q06033|ITIH3_HUMAN	SNA D4	380.234	2	688.424	1	y6	12.14	523	605	4
ALDLSLK	sp|Q06033|ITIH3_HUMAN	SNA D5	380.234	2	688.424	1	y6	12.15	906	580	4
ALDLSLK	sp|Q06033|ITIH3_HUMAN	SNA D6	380.234	2	688.424	1	y6	12.14	489	698	4
ALDLSLK	sp|Q06033|ITIH3_HUMAN	SNA D7	380.234	2	688.424	1	y6	12.17	544	603	4
ALDLSLK	sp|Q06033|ITIH3_HUMAN	SNA D8	380.234	2	688.424	1	y6	12.13	1414	580	4
ALDLSLK	sp|Q06033|ITIH3_HUMAN	SNA D9	380.234	2	688.424	1	y6	12.14	608	695	4
ALDLSLK	sp|Q06033|ITIH3_HUMAN	SNA E1	380.234	2	688.424	1	y6	12.14	654	621	4
ALDLSLK	sp|Q06033|ITIH3_HUMAN	SNA E10	380.234	2	688.424	1	y6	12.15	969	702	4
ALDLSLK	sp|Q06033|ITIH3_HUMAN	SNA E11	380.234	2	688.424	1	y6	12.14	1261	660	4
ALDLSLK	sp|Q06033|ITIH3_HUMAN	SNA E12	380.234	2	688.424	1	y6	12.15	786	649	4
ALDLSLK	sp|Q06033|ITIH3_HUMAN	SNA E2	380.234	2	688.424	1	y6	12.13	395	629	4
ALDLSLK	sp|Q06033|ITIH3_HUMAN	SNA E3	380.234	2	688.424	1	y6	12.13	1245	646	4
ALDLSLK	sp|Q06033|ITIH3_HUMAN	SNA E4	380.234	2	688.424	1	y6	12.17	270	554	4
ALDLSLK	sp|Q06033|ITIH3_HUMAN	SNA E5	380.234	2	688.424	1	y6	12.14	414	681	4
ALDLSLK	sp|Q06033|ITIH3_HUMAN	SNA E6	380.234	2	688.424	1	y6	12.14	1017	699	4
ALDLSLK	sp|Q06033|ITIH3_HUMAN	SNA E7	380.234	2	688.424	1	y6	12.15	506	700	4
ALDLSLK	sp|Q06033|ITIH3_HUMAN	SNA E8	380.234	2	688.424	1	y6	12.13	517	574	4
ALDLSLK	sp|Q06033|ITIH3_HUMAN	SNA E9	380.234	2	688.424	1	y6	12.15	528	504	4
ALDLSLK	sp|Q06033|ITIH3_HUMAN	SNA F1	380.234	2	688.424	1	y6	12.16	624	600	4
ALDLSLK	sp|Q06033|ITIH3_HUMAN	SNA F10	380.234	2	688.424	1	y6	12.14	432	554	4
ALDLSLK	sp|Q06033|ITIH3_HUMAN	SNA F11	380.234	2	688.424	1	y6	12.15	566	637	4
ALDLSLK	sp|Q06033|ITIH3_HUMAN	SNA F12	380.234	2	688.424	1	y6	12.15	825	578	4
ALDLSLK	sp|Q06033|ITIH3_HUMAN	SNA F2	380.234	2	688.424	1	y6	12.13	449	748	4
ALDLSLK	sp|Q06033|ITIH3_HUMAN	SNA F3	380.234	2	688.424	1	y6	12.15	731	699	4
ALDLSLK	sp|Q06033|ITIH3_HUMAN	SNA F4	380.234	2	688.424	1	y6	12.15	1075	621	4
ALDLSLK	sp|Q06033|ITIH3_HUMAN	SNA F5	380.234	2	688.424	1	y6	12.14	887	655	4
ALDLSLK	sp|Q06033|ITIH3_HUMAN	SNA F6	380.234	2	688.424	1	y6	12.14	568	744	4
ALDLSLK	sp|Q06033|ITIH3_HUMAN	SNA F7	380.234	2	688.424	1	y6	12.14	1002	604	4
ALDLSLK	sp|Q06033|ITIH3_HUMAN	SNA F8	380.234	2	688.424	1	y6	12.11	844	576	4
ALDLSLK	sp|Q06033|ITIH3_HUMAN	SNA F9	380.234	2	688.424	1	y6	12.16	1253	611	4
ALDLSLK	sp|Q06033|ITIH3_HUMAN	SNA G1	380.234	2	688.424	1	y6	12.14	529	553	4
ALDLSLK	sp|Q06033|ITIH3_HUMAN	SNA G10	380.234	2	688.424	1	y6	12.16	232	651	4
ALDLSLK	sp|Q06033|ITIH3_HUMAN	SNA G11	380.234	2	688.424	1	y6	12.15	793	599	4
ALDLSLK	sp|Q06033|ITIH3_HUMAN	SNA G12	380.234	2	688.424	1	y6	12.12	1434	604	4
ALDLSLK	sp|Q06033|ITIH3_HUMAN	SNA G2	380.234	2	688.424	1	y6	12.14	631	650	4
ALDLSLK	sp|Q06033|ITIH3_HUMAN	SNA G3	380.234	2	688.424	1	y6	12.16	159	722	4
ALDLSLK	sp|Q06033|ITIH3_HUMAN	SNA G4	380.234	2	688.424	1	y6	12.15	578	508	4
ALDLSLK	sp|Q06033|ITIH3_HUMAN	SNA G5	380.234	2	688.424	1	y6	12.17	611	555	4
ALDLSLK	sp|Q06033|ITIH3_HUMAN	SNA G6	380.234	2	688.424	1	y6	12.14	420	670	4
ALDLSLK	sp|Q06033|ITIH3_HUMAN	SNA G7	380.234	2	688.424	1	y6	12.16	624	549	4
ALDLSLK	sp|Q06033|ITIH3_HUMAN	SNA G8	380.234	2	688.424	1	y6	12.14	1294	580	4
ALDLSLK	sp|Q06033|ITIH3_HUMAN	SNA G9	380.234	2	688.424	1	y6	12.15	769	628	4
ALDLSLK	sp|Q06033|ITIH3_HUMAN	SNA H1	380.234	2	688.424	1	y6	12.13	663	618	4
ALDLSLK	sp|Q06033|ITIH3_HUMAN	SNA H10	380.234	2	688.424	1	y6	12.13	704	700	4
ALDLSLK	sp|Q06033|ITIH3_HUMAN	SNA H11	380.234	2	688.424	1	y6	12.16	275	679	4
ALDLSLK	sp|Q06033|ITIH3_HUMAN	SNA H12	380.234	2	688.424	1	y6	12.13	850	608	4
ALDLSLK	sp|Q06033|ITIH3_HUMAN	SNA H2	380.234	2	688.424	1	y6	12.14	213	604	4
ALDLSLK	sp|Q06033|ITIH3_HUMAN	SNA H3	380.234	2	688.424	1	y6	12.16	818	572	4
ALDLSLK	sp|Q06033|ITIH3_HUMAN	SNA H4	380.234	2	688.424	1	y6	12.14	489	600	4
ALDLSLK	sp|Q06033|ITIH3_HUMAN	SNA H5	380.234	2	688.424	1	y6	12.12	502	571	4
ALDLSLK	sp|Q06033|ITIH3_HUMAN	SNA H6	380.234	2	688.424	1	y6	12.15	516	587	4
ALDLSLK	sp|Q06033|ITIH3_HUMAN	SNA H7 repeat	380.234	2	688.424	1	y6	12.14	113	677	4
ALDLSLK	sp|Q06033|ITIH3_HUMAN	SNA H7	380.234	2	688.424	1	y6	12.05	2	364	4
ALDLSLK	sp|Q06033|ITIH3_HUMAN	SNA H8	380.234	2	688.424	1	y6	12.16	519	662	4
ALDLSLK	sp|Q06033|ITIH3_HUMAN	SNA H9	380.234	2	688.424	1	y6	12.17	628	481	4
ALDLSLK	sp|Q06033|ITIH3_HUMAN	SIS peptide 1	380.234	2	575.34	1	y5	11.79	0	336	4
ALDLSLK	sp|Q06033|ITIH3_HUMAN	SIS peptide 2	380.234	2	575.34	1	y5	12.35	0	266	4
ALDLSLK	sp|Q06033|ITIH3_HUMAN	SIS peptide 3	380.234	2	575.34	1	y5	11.82	0	267	4
ALDLSLK	sp|Q06033|ITIH3_HUMAN	SIS peptide 4	380.234	2	575.34	1	y5	12.22	0	387	4
ALDLSLK	sp|Q06033|ITIH3_HUMAN	SIS peptide 5	380.234	2	575.34	1	y5	12.03	1	363	2
ALDLSLK	sp|Q06033|ITIH3_HUMAN	SNA A1	380.234	2	575.34	1	y5	12.15	30712	959	1
ALDLSLK	sp|Q06033|ITIH3_HUMAN	SNA A10	380.234	2	575.34	1	y5	12.15	32674	1268	1
ALDLSLK	sp|Q06033|ITIH3_HUMAN	SNA A11	380.234	2	575.34	1	y5	12.14	44916	893	1
ALDLSLK	sp|Q06033|ITIH3_HUMAN	SNA A12	380.234	2	575.34	1	y5	12.15	52725	1530	1
ALDLSLK	sp|Q06033|ITIH3_HUMAN	SNA A2	380.234	2	575.34	1	y5	12.13	26933	1155	1
ALDLSLK	sp|Q06033|ITIH3_HUMAN	SNA A3	380.234	2	575.34	1	y5	12.14	38175	942	1
ALDLSLK	sp|Q06033|ITIH3_HUMAN	SNA A4	380.234	2	575.34	1	y5	12.14	38657	1043	1
ALDLSLK	sp|Q06033|ITIH3_HUMAN	SNA A5	380.234	2	575.34	1	y5	12.14	45302	1567	1
ALDLSLK	sp|Q06033|ITIH3_HUMAN	SNA A6	380.234	2	575.34	1	y5	12.14	30016	910	1
ALDLSLK	sp|Q06033|ITIH3_HUMAN	SNA A7	380.234	2	575.34	1	y5	12.14	42974	1099	1
ALDLSLK	sp|Q06033|ITIH3_HUMAN	SNA A8	380.234	2	575.34	1	y5	12.14	50197	1409	1
ALDLSLK	sp|Q06033|ITIH3_HUMAN	SNA A9	380.234	2	575.34	1	y5	12.13	36253	1030	1
ALDLSLK	sp|Q06033|ITIH3_HUMAN	SNA B1	380.234	2	575.34	1	y5	12.15	16968	851	1
ALDLSLK	sp|Q06033|ITIH3_HUMAN	SNA B10	380.234	2	575.34	1	y5	12.15	30561	951	1
ALDLSLK	sp|Q06033|ITIH3_HUMAN	SNA B11	380.234	2	575.34	1	y5	12.13	33792	855	1
ALDLSLK	sp|Q06033|ITIH3_HUMAN	SNA B12	380.234	2	575.34	1	y5	12.14	38276	1197	1
ALDLSLK	sp|Q06033|ITIH3_HUMAN	SNA B2	380.234	2	575.34	1	y5	12.15	31599	964	1
ALDLSLK	sp|Q06033|ITIH3_HUMAN	SNA B3	380.234	2	575.34	1	y5	12.12	65174	1424	1
ALDLSLK	sp|Q06033|ITIH3_HUMAN	SNA B4	380.234	2	575.34	1	y5	12.14	23851	816	1
ALDLSLK	sp|Q06033|ITIH3_HUMAN	SNA B5	380.234	2	575.34	1	y5	12.15	40540	1593	1
ALDLSLK	sp|Q06033|ITIH3_HUMAN	SNA B6	380.234	2	575.34	1	y5	12.14	59999	1310	1
ALDLSLK	sp|Q06033|ITIH3_HUMAN	SNA B7	380.234	2	575.34	1	y5	12.14	73176	1606	1
ALDLSLK	sp|Q06033|ITIH3_HUMAN	SNA B8	380.234	2	575.34	1	y5	12.16	20283	1025	1
ALDLSLK	sp|Q06033|ITIH3_HUMAN	SNA B9	380.234	2	575.34	1	y5	12.15	37783	1486	1
ALDLSLK	sp|Q06033|ITIH3_HUMAN	SNA C1	380.234	2	575.34	1	y5	12.14	36071	1239	1
ALDLSLK	sp|Q06033|ITIH3_HUMAN	SNA C10	380.234	2	575.34	1	y5	12.14	53722	1474	1
ALDLSLK	sp|Q06033|ITIH3_HUMAN	SNA C11	380.234	2	575.34	1	y5	12.13	62994	1410	1
ALDLSLK	sp|Q06033|ITIH3_HUMAN	SNA C12	380.234	2	575.34	1	y5	12.15	53312	1824	1
ALDLSLK	sp|Q06033|ITIH3_HUMAN	SNA C2	380.234	2	575.34	1	y5	12.14	52923	1537	1
ALDLSLK	sp|Q06033|ITIH3_HUMAN	SNA C3	380.234	2	575.34	1	y5	12.13	85873	1739	1
ALDLSLK	sp|Q06033|ITIH3_HUMAN	SNA C4	380.234	2	575.34	1	y5	12.14	20201	506	1
ALDLSLK	sp|Q06033|ITIH3_HUMAN	SNA C5	380.234	2	575.34	1	y5	12.14	52728	1699	1
ALDLSLK	sp|Q06033|ITIH3_HUMAN	SNA C6	380.234	2	575.34	1	y5	12.15	26343	820	1
ALDLSLK	sp|Q06033|ITIH3_HUMAN	SNA C7	380.234	2	575.34	1	y5	11.66	0	506	4
ALDLSLK	sp|Q06033|ITIH3_HUMAN	SNA C8	380.234	2	575.34	1	y5	12.15	25065	948	1
ALDLSLK	sp|Q06033|ITIH3_HUMAN	SNA C9	380.234	2	575.34	1	y5	12.15	34131	1233	1
ALDLSLK	sp|Q06033|ITIH3_HUMAN	SNA D1	380.234	2	575.34	1	y5	12.15	44437	2115	1
ALDLSLK	sp|Q06033|ITIH3_HUMAN	SNA D10	380.234	2	575.34	1	y5	12.15	30951	1212	1
ALDLSLK	sp|Q06033|ITIH3_HUMAN	SNA D11	380.234	2	575.34	1	y5	12.15	27445	1420	1
ALDLSLK	sp|Q06033|ITIH3_HUMAN	SNA D12	380.234	2	575.34	1	y5	12.15	69517	1966	1
ALDLSLK	sp|Q06033|ITIH3_HUMAN	SNA D2	380.234	2	575.34	1	y5	12.15	21775	889	1
ALDLSLK	sp|Q06033|ITIH3_HUMAN	SNA D3	380.234	2	575.34	1	y5	12.16	30058	1073	1
ALDLSLK	sp|Q06033|ITIH3_HUMAN	SNA D4	380.234	2	575.34	1	y5	12.14	44079	1320	1
ALDLSLK	sp|Q06033|ITIH3_HUMAN	SNA D5	380.234	2	575.34	1	y5	12.15	47048	1621	1
ALDLSLK	sp|Q06033|ITIH3_HUMAN	SNA D6	380.234	2	575.34	1	y5	12.14	24680	901	1
ALDLSLK	sp|Q06033|ITIH3_HUMAN	SNA D7	380.234	2	575.34	1	y5	12.14	31998	1585	1
ALDLSLK	sp|Q06033|ITIH3_HUMAN	SNA D8	380.234	2	575.34	1	y5	12.14	57384	883	1
ALDLSLK	sp|Q06033|ITIH3_HUMAN	SNA D9	380.234	2	575.34	1	y5	12.15	56821	1346	1
ALDLSLK	sp|Q06033|ITIH3_HUMAN	SNA E1	380.234	2	575.34	1	y5	12.15	33254	1571	1
ALDLSLK	sp|Q06033|ITIH3_HUMAN	SNA E10	380.234	2	575.34	1	y5	12.16	50076	1323	1
ALDLSLK	sp|Q06033|ITIH3_HUMAN	SNA E11	380.234	2	575.34	1	y5	12.13	61427	1527	1
ALDLSLK	sp|Q06033|ITIH3_HUMAN	SNA E12	380.234	2	575.34	1	y5	12.15	37742	1351	1
ALDLSLK	sp|Q06033|ITIH3_HUMAN	SNA E2	380.234	2	575.34	1	y5	12.15	35907	1742	1
ALDLSLK	sp|Q06033|ITIH3_HUMAN	SNA E3	380.234	2	575.34	1	y5	12.13	60817	2097	1
ALDLSLK	sp|Q06033|ITIH3_HUMAN	SNA E4	380.234	2	575.34	1	y5	12.15	26220	892	1
ALDLSLK	sp|Q06033|ITIH3_HUMAN	SNA E5	380.234	2	575.34	1	y5	12.14	31613	847	1
ALDLSLK	sp|Q06033|ITIH3_HUMAN	SNA E6	380.234	2	575.34	1	y5	12.15	42849	932	1
ALDLSLK	sp|Q06033|ITIH3_HUMAN	SNA E7	380.234	2	575.34	1	y5	12.15	15137	720	1
ALDLSLK	sp|Q06033|ITIH3_HUMAN	SNA E8	380.234	2	575.34	1	y5	12.15	32873	1114	1
ALDLSLK	sp|Q06033|ITIH3_HUMAN	SNA E9	380.234	2	575.34	1	y5	12.14	38191	1370	1
ALDLSLK	sp|Q06033|ITIH3_HUMAN	SNA F1	380.234	2	575.34	1	y5	12.15	36709	1253	1
ALDLSLK	sp|Q06033|ITIH3_HUMAN	SNA F10	380.234	2	575.34	1	y5	12.15	45770	1448	1
ALDLSLK	sp|Q06033|ITIH3_HUMAN	SNA F11	380.234	2	575.34	1	y5	12.15	33343	975	1
ALDLSLK	sp|Q06033|ITIH3_HUMAN	SNA F12	380.234	2	575.34	1	y5	12.15	60184	1739	1
ALDLSLK	sp|Q06033|ITIH3_HUMAN	SNA F2	380.234	2	575.34	1	y5	12.14	18791	916	1
ALDLSLK	sp|Q06033|ITIH3_HUMAN	SNA F3	380.234	2	575.34	1	y5	12.16	51056	1428	1
ALDLSLK	sp|Q06033|ITIH3_HUMAN	SNA F4	380.234	2	575.34	1	y5	12.15	73748	1840	1
ALDLSLK	sp|Q06033|ITIH3_HUMAN	SNA F5	380.234	2	575.34	1	y5	12.14	69190	1650	1
ALDLSLK	sp|Q06033|ITIH3_HUMAN	SNA F6	380.234	2	575.34	1	y5	12.12	49155	1032	1
ALDLSLK	sp|Q06033|ITIH3_HUMAN	SNA F7	380.234	2	575.34	1	y5	12.14	43552	1399	1
ALDLSLK	sp|Q06033|ITIH3_HUMAN	SNA F8	380.234	2	575.34	1	y5	12.1	64126	1834	1
ALDLSLK	sp|Q06033|ITIH3_HUMAN	SNA F9	380.234	2	575.34	1	y5	12.15	58356	1889	1
ALDLSLK	sp|Q06033|ITIH3_HUMAN	SNA G1	380.234	2	575.34	1	y5	12.15	32368	1341	1
ALDLSLK	sp|Q06033|ITIH3_HUMAN	SNA G10	380.234	2	575.34	1	y5	12.14	17057	945	1
ALDLSLK	sp|Q06033|ITIH3_HUMAN	SNA G11	380.234	2	575.34	1	y5	12.15	40591	1309	1
ALDLSLK	sp|Q06033|ITIH3_HUMAN	SNA G12	380.234	2	575.34	1	y5	12.13	80821	1738	1
ALDLSLK	sp|Q06033|ITIH3_HUMAN	SNA G2	380.234	2	575.34	1	y5	12.15	30860	1078	1
ALDLSLK	sp|Q06033|ITIH3_HUMAN	SNA G3	380.234	2	575.34	1	y5	12.14	14993	754	1
ALDLSLK	sp|Q06033|ITIH3_HUMAN	SNA G4	380.234	2	575.34	1	y5	12.14	44612	1474	1
ALDLSLK	sp|Q06033|ITIH3_HUMAN	SNA G5	380.234	2	575.34	1	y5	12.15	41933	1170	1
ALDLSLK	sp|Q06033|ITIH3_HUMAN	SNA G6	380.234	2	575.34	1	y5	12.14	67200	1466	1
ALDLSLK	sp|Q06033|ITIH3_HUMAN	SNA G7	380.234	2	575.34	1	y5	12.14	48167	1660	1
ALDLSLK	sp|Q06033|ITIH3_HUMAN	SNA G8	380.234	2	575.34	1	y5	12.15	73070	2266	1
ALDLSLK	sp|Q06033|ITIH3_HUMAN	SNA G9	380.234	2	575.34	1	y5	12.14	34956	1310	1
ALDLSLK	sp|Q06033|ITIH3_HUMAN	SNA H1	380.234	2	575.34	1	y5	12.14	64035	1460	1
ALDLSLK	sp|Q06033|ITIH3_HUMAN	SNA H10	380.234	2	575.34	1	y5	12.14	22648	755	1
ALDLSLK	sp|Q06033|ITIH3_HUMAN	SNA H11	380.234	2	575.34	1	y5	12.16	19574	790	1
ALDLSLK	sp|Q06033|ITIH3_HUMAN	SNA H12	380.234	2	575.34	1	y5	12.15	47462	1332	1
ALDLSLK	sp|Q06033|ITIH3_HUMAN	SNA H2	380.234	2	575.34	1	y5	12.13	23200	850	1
ALDLSLK	sp|Q06033|ITIH3_HUMAN	SNA H3	380.234	2	575.34	1	y5	12.15	35875	1444	1
ALDLSLK	sp|Q06033|ITIH3_HUMAN	SNA H4	380.234	2	575.34	1	y5	12.15	17820	763	1
ALDLSLK	sp|Q06033|ITIH3_HUMAN	SNA H5	380.234	2	575.34	1	y5	12.13	46182	1473	1
ALDLSLK	sp|Q06033|ITIH3_HUMAN	SNA H6	380.234	2	575.34	1	y5	12.15	37643	1466	1
ALDLSLK	sp|Q06033|ITIH3_HUMAN	SNA H7 repeat	380.234	2	575.34	1	y5	12.16	6546	677	1
ALDLSLK	sp|Q06033|ITIH3_HUMAN	SNA H7	380.234	2	575.34	1	y5	12.05	54	545	3
ALDLSLK	sp|Q06033|ITIH3_HUMAN	SNA H8	380.234	2	575.34	1	y5	12.14	39762	1268	1
ALDLSLK	sp|Q06033|ITIH3_HUMAN	SNA H9	380.234	2	575.34	1	y5	12.15	28947	848	1
ALDLSLK	sp|Q06033|ITIH3_HUMAN	SIS peptide 1	380.234	2	460.313	1	y4	11.76	25	337	2
ALDLSLK	sp|Q06033|ITIH3_HUMAN	SIS peptide 2	380.234	2	460.313	1	y4	12.28	0	266	3
ALDLSLK	sp|Q06033|ITIH3_HUMAN	SIS peptide 3	380.234	2	460.313	1	y4	11.77	19	268	2
ALDLSLK	sp|Q06033|ITIH3_HUMAN	SIS peptide 4	380.234	2	460.313	1	y4	12.15	0	386	3
ALDLSLK	sp|Q06033|ITIH3_HUMAN	SIS peptide 5	380.234	2	460.313	1	y4	12.16	0	363	4
ALDLSLK	sp|Q06033|ITIH3_HUMAN	SNA A1	380.234	2	460.313	1	y4	12.15	4485	661	3
ALDLSLK	sp|Q06033|ITIH3_HUMAN	SNA A10	380.234	2	460.313	1	y4	12.15	5849	707	3
ALDLSLK	sp|Q06033|ITIH3_HUMAN	SNA A11	380.234	2	460.313	1	y4	12.14	9516	906	3
ALDLSLK	sp|Q06033|ITIH3_HUMAN	SNA A12	380.234	2	460.313	1	y4	12.15	7765	822	3
ALDLSLK	sp|Q06033|ITIH3_HUMAN	SNA A2	380.234	2	460.313	1	y4	12.13	3916	666	3
ALDLSLK	sp|Q06033|ITIH3_HUMAN	SNA A3	380.234	2	460.313	1	y4	12.13	9050	1128	3
ALDLSLK	sp|Q06033|ITIH3_HUMAN	SNA A4	380.234	2	460.313	1	y4	12.15	7945	1015	3
ALDLSLK	sp|Q06033|ITIH3_HUMAN	SNA A5	380.234	2	460.313	1	y4	12.15	6918	717	3
ALDLSLK	sp|Q06033|ITIH3_HUMAN	SNA A6	380.234	2	460.313	1	y4	12.14	5791	706	3
ALDLSLK	sp|Q06033|ITIH3_HUMAN	SNA A7	380.234	2	460.313	1	y4	12.15	7691	735	3
ALDLSLK	sp|Q06033|ITIH3_HUMAN	SNA A8	380.234	2	460.313	1	y4	12.13	5367	981	3
ALDLSLK	sp|Q06033|ITIH3_HUMAN	SNA A9	380.234	2	460.313	1	y4	12.14	5560	875	3
ALDLSLK	sp|Q06033|ITIH3_HUMAN	SNA B1	380.234	2	460.313	1	y4	12.14	3027	612	3
ALDLSLK	sp|Q06033|ITIH3_HUMAN	SNA B10	380.234	2	460.313	1	y4	12.14	4520	1049	3
ALDLSLK	sp|Q06033|ITIH3_HUMAN	SNA B11	380.234	2	460.313	1	y4	12.13	8430	1012	3
ALDLSLK	sp|Q06033|ITIH3_HUMAN	SNA B12	380.234	2	460.313	1	y4	12.15	8292	670	3
ALDLSLK	sp|Q06033|ITIH3_HUMAN	SNA B2	380.234	2	460.313	1	y4	12.15	4305	741	3
ALDLSLK	sp|Q06033|ITIH3_HUMAN	SNA B3	380.234	2	460.313	1	y4	12.13	12801	1056	3
ALDLSLK	sp|Q06033|ITIH3_HUMAN	SNA B4	380.234	2	460.313	1	y4	12.15	4190	556	3
ALDLSLK	sp|Q06033|ITIH3_HUMAN	SNA B5	380.234	2	460.313	1	y4	12.16	6392	1013	3
ALDLSLK	sp|Q06033|ITIH3_HUMAN	SNA B6	380.234	2	460.313	1	y4	12.14	8863	743	3
ALDLSLK	sp|Q06033|ITIH3_HUMAN	SNA B7	380.234	2	460.313	1	y4	12.14	12629	929	3
ALDLSLK	sp|Q06033|ITIH3_HUMAN	SNA B8	380.234	2	460.313	1	y4	12.14	3665	1015	3
ALDLSLK	sp|Q06033|ITIH3_HUMAN	SNA B9	380.234	2	460.313	1	y4	12.15	6897	1073	3
ALDLSLK	sp|Q06033|ITIH3_HUMAN	SNA C1	380.234	2	460.313	1	y4	12.15	7651	757	3
ALDLSLK	sp|Q06033|ITIH3_HUMAN	SNA C10	380.234	2	460.313	1	y4	12.15	10302	994	3
ALDLSLK	sp|Q06033|ITIH3_HUMAN	SNA C11	380.234	2	460.313	1	y4	12.14	10578	1497	3
ALDLSLK	sp|Q06033|ITIH3_HUMAN	SNA C12	380.234	2	460.313	1	y4	12.15	7247	885	3
ALDLSLK	sp|Q06033|ITIH3_HUMAN	SNA C2	380.234	2	460.313	1	y4	12.14	9036	1124	3
ALDLSLK	sp|Q06033|ITIH3_HUMAN	SNA C3	380.234	2	460.313	1	y4	12.14	20230	994	3
ALDLSLK	sp|Q06033|ITIH3_HUMAN	SNA C4	380.234	2	460.313	1	y4	12.14	2989	845	3
ALDLSLK	sp|Q06033|ITIH3_HUMAN	SNA C5	380.234	2	460.313	1	y4	12.15	8134	1155	3
ALDLSLK	sp|Q06033|ITIH3_HUMAN	SNA C6	380.234	2	460.313	1	y4	12.14	5582	754	3
ALDLSLK	sp|Q06033|ITIH3_HUMAN	SNA C7	380.234	2	460.313	1	y4	11.73	39	585	2
ALDLSLK	sp|Q06033|ITIH3_HUMAN	SNA C8	380.234	2	460.313	1	y4	12.15	2802	891	3
ALDLSLK	sp|Q06033|ITIH3_HUMAN	SNA C9	380.234	2	460.313	1	y4	12.15	5621	872	3
ALDLSLK	sp|Q06033|ITIH3_HUMAN	SNA D1	380.234	2	460.313	1	y4	12.14	9078	737	3
ALDLSLK	sp|Q06033|ITIH3_HUMAN	SNA D10	380.234	2	460.313	1	y4	12.15	4963	788	3
ALDLSLK	sp|Q06033|ITIH3_HUMAN	SNA D11	380.234	2	460.313	1	y4	12.16	5195	854	3
ALDLSLK	sp|Q06033|ITIH3_HUMAN	SNA D12	380.234	2	460.313	1	y4	12.15	12753	1404	3
ALDLSLK	sp|Q06033|ITIH3_HUMAN	SNA D2	380.234	2	460.313	1	y4	12.14	5077	950	3
ALDLSLK	sp|Q06033|ITIH3_HUMAN	SNA D3	380.234	2	460.313	1	y4	12.15	4378	1127	3
ALDLSLK	sp|Q06033|ITIH3_HUMAN	SNA D4	380.234	2	460.313	1	y4	12.14	8350	910	3
ALDLSLK	sp|Q06033|ITIH3_HUMAN	SNA D5	380.234	2	460.313	1	y4	12.14	8426	1039	3
ALDLSLK	sp|Q06033|ITIH3_HUMAN	SNA D6	380.234	2	460.313	1	y4	12.15	4815	1017	3
ALDLSLK	sp|Q06033|ITIH3_HUMAN	SNA D7	380.234	2	460.313	1	y4	12.14	6002	821	3
ALDLSLK	sp|Q06033|ITIH3_HUMAN	SNA D8	380.234	2	460.313	1	y4	12.14	7154	693	3
ALDLSLK	sp|Q06033|ITIH3_HUMAN	SNA D9	380.234	2	460.313	1	y4	12.16	8542	961	3
ALDLSLK	sp|Q06033|ITIH3_HUMAN	SNA E1	380.234	2	460.313	1	y4	12.15	8264	1044	3
ALDLSLK	sp|Q06033|ITIH3_HUMAN	SNA E10	380.234	2	460.313	1	y4	12.15	8425	907	3
ALDLSLK	sp|Q06033|ITIH3_HUMAN	SNA E11	380.234	2	460.313	1	y4	12.14	11616	1077	3
ALDLSLK	sp|Q06033|ITIH3_HUMAN	SNA E12	380.234	2	460.313	1	y4	12.14	7477	794	3
ALDLSLK	sp|Q06033|ITIH3_HUMAN	SNA E2	380.234	2	460.313	1	y4	12.15	5652	940	3
ALDLSLK	sp|Q06033|ITIH3_HUMAN	SNA E3	380.234	2	460.313	1	y4	12.13	10762	1308	3
ALDLSLK	sp|Q06033|ITIH3_HUMAN	SNA E4	380.234	2	460.313	1	y4	12.14	5722	927	3
ALDLSLK	sp|Q06033|ITIH3_HUMAN	SNA E5	380.234	2	460.313	1	y4	12.14	4064	920	3
ALDLSLK	sp|Q06033|ITIH3_HUMAN	SNA E6	380.234	2	460.313	1	y4	12.15	6938	772	3
ALDLSLK	sp|Q06033|ITIH3_HUMAN	SNA E7	380.234	2	460.313	1	y4	12.16	2310	757	3
ALDLSLK	sp|Q06033|ITIH3_HUMAN	SNA E8	380.234	2	460.313	1	y4	12.15	5550	909	3
ALDLSLK	sp|Q06033|ITIH3_HUMAN	SNA E9	380.234	2	460.313	1	y4	12.15	4609	758	3
ALDLSLK	sp|Q06033|ITIH3_HUMAN	SNA F1	380.234	2	460.313	1	y4	12.16	6407	772	3
ALDLSLK	sp|Q06033|ITIH3_HUMAN	SNA F10	380.234	2	460.313	1	y4	12.14	7459	910	3
ALDLSLK	sp|Q06033|ITIH3_HUMAN	SNA F11	380.234	2	460.313	1	y4	12.14	7702	997	3
ALDLSLK	sp|Q06033|ITIH3_HUMAN	SNA F12	380.234	2	460.313	1	y4	12.15	9480	627	3
ALDLSLK	sp|Q06033|ITIH3_HUMAN	SNA F2	380.234	2	460.313	1	y4	12.14	3765	957	3
ALDLSLK	sp|Q06033|ITIH3_HUMAN	SNA F3	380.234	2	460.313	1	y4	12.15	9248	968	3
ALDLSLK	sp|Q06033|ITIH3_HUMAN	SNA F4	380.234	2	460.313	1	y4	12.14	13860	868	3
ALDLSLK	sp|Q06033|ITIH3_HUMAN	SNA F5	380.234	2	460.313	1	y4	12.13	9596	694	3
ALDLSLK	sp|Q06033|ITIH3_HUMAN	SNA F6	380.234	2	460.313	1	y4	12.12	8543	1120	3
ALDLSLK	sp|Q06033|ITIH3_HUMAN	SNA F7	380.234	2	460.313	1	y4	12.13	9375	1099	3
ALDLSLK	sp|Q06033|ITIH3_HUMAN	SNA F8	380.234	2	460.313	1	y4	12.09	11929	852	3
ALDLSLK	sp|Q06033|ITIH3_HUMAN	SNA F9	380.234	2	460.313	1	y4	12.14	7511	739	3
ALDLSLK	sp|Q06033|ITIH3_HUMAN	SNA G1	380.234	2	460.313	1	y4	12.14	7349	626	2
ALDLSLK	sp|Q06033|ITIH3_HUMAN	SNA G10	380.234	2	460.313	1	y4	12.14	3819	1278	3
ALDLSLK	sp|Q06033|ITIH3_HUMAN	SNA G11	380.234	2	460.313	1	y4	12.15	6214	892	3
ALDLSLK	sp|Q06033|ITIH3_HUMAN	SNA G12	380.234	2	460.313	1	y4	12.13	13654	1039	3
ALDLSLK	sp|Q06033|ITIH3_HUMAN	SNA G2	380.234	2	460.313	1	y4	12.16	7290	716	3
ALDLSLK	sp|Q06033|ITIH3_HUMAN	SNA G3	380.234	2	460.313	1	y4	12.14	2654	759	3
ALDLSLK	sp|Q06033|ITIH3_HUMAN	SNA G4	380.234	2	460.313	1	y4	12.15	8808	699	3
ALDLSLK	sp|Q06033|ITIH3_HUMAN	SNA G5	380.234	2	460.313	1	y4	12.15	7180	948	3
ALDLSLK	sp|Q06033|ITIH3_HUMAN	SNA G6	380.234	2	460.313	1	y4	12.15	6259	1315	3
ALDLSLK	sp|Q06033|ITIH3_HUMAN	SNA G7	380.234	2	460.313	1	y4	12.14	6538	1528	3
ALDLSLK	sp|Q06033|ITIH3_HUMAN	SNA G8	380.234	2	460.313	1	y4	12.15	12619	656	3
ALDLSLK	sp|Q06033|ITIH3_HUMAN	SNA G9	380.234	2	460.313	1	y4	12.15	8467	821	3
ALDLSLK	sp|Q06033|ITIH3_HUMAN	SNA H1	380.234	2	460.313	1	y4	12.14	10777	843	3
ALDLSLK	sp|Q06033|ITIH3_HUMAN	SNA H10	380.234	2	460.313	1	y4	12.14	3819	950	3
ALDLSLK	sp|Q06033|ITIH3_HUMAN	SNA H11	380.234	2	460.313	1	y4	12.16	2658	688	3
ALDLSLK	sp|Q06033|ITIH3_HUMAN	SNA H12	380.234	2	460.313	1	y4	12.16	7602	908	3
ALDLSLK	sp|Q06033|ITIH3_HUMAN	SNA H2	380.234	2	460.313	1	y4	12.14	4474	1392	3
ALDLSLK	sp|Q06033|ITIH3_HUMAN	SNA H3	380.234	2	460.313	1	y4	12.14	6299	818	3
ALDLSLK	sp|Q06033|ITIH3_HUMAN	SNA H4	380.234	2	460.313	1	y4	12.15	3425	699	3
ALDLSLK	sp|Q06033|ITIH3_HUMAN	SNA H5	380.234	2	460.313	1	y4	12.13	7893	961	3
ALDLSLK	sp|Q06033|ITIH3_HUMAN	SNA H6	380.234	2	460.313	1	y4	12.15	7690	732	3
ALDLSLK	sp|Q06033|ITIH3_HUMAN	SNA H7 repeat	380.234	2	460.313	1	y4	12.16	1528	693	3
ALDLSLK	sp|Q06033|ITIH3_HUMAN	SNA H7	380.234	2	460.313	1	y4	11.98	201	502	2
ALDLSLK	sp|Q06033|ITIH3_HUMAN	SNA H8	380.234	2	460.313	1	y4	12.13	7573	829	3
ALDLSLK	sp|Q06033|ITIH3_HUMAN	SNA H9	380.234	2	460.313	1	y4	12.15	5708	587	3
ALDLSLK	sp|Q06033|ITIH3_HUMAN	SIS peptide 1	380.234	2	185.128	1	b2	11.74	27	356	1
ALDLSLK	sp|Q06033|ITIH3_HUMAN	SIS peptide 2	380.234	2	185.128	1	b2	12.31	98	276	1
ALDLSLK	sp|Q06033|ITIH3_HUMAN	SIS peptide 3	380.234	2	185.128	1	b2	11.79	53	287	1
ALDLSLK	sp|Q06033|ITIH3_HUMAN	SIS peptide 4	380.234	2	185.128	1	b2	12.18	80	424	1
ALDLSLK	sp|Q06033|ITIH3_HUMAN	SIS peptide 5	380.234	2	185.128	1	b2	12.09	93	373	1
ALDLSLK	sp|Q06033|ITIH3_HUMAN	SNA A1	380.234	2	185.128	1	b2	12.15	10663	1195	2
ALDLSLK	sp|Q06033|ITIH3_HUMAN	SNA A10	380.234	2	185.128	1	b2	12.15	9875	1145	2
ALDLSLK	sp|Q06033|ITIH3_HUMAN	SNA A11	380.234	2	185.128	1	b2	12.14	15084	1135	2
ALDLSLK	sp|Q06033|ITIH3_HUMAN	SNA A12	380.234	2	185.128	1	b2	12.15	13665	1197	2
ALDLSLK	sp|Q06033|ITIH3_HUMAN	SNA A2	380.234	2	185.128	1	b2	12.13	7117	1643	2
ALDLSLK	sp|Q06033|ITIH3_HUMAN	SNA A3	380.234	2	185.128	1	b2	12.13	14410	1439	2
ALDLSLK	sp|Q06033|ITIH3_HUMAN	SNA A4	380.234	2	185.128	1	b2	12.14	15175	1156	2
ALDLSLK	sp|Q06033|ITIH3_HUMAN	SNA A5	380.234	2	185.128	1	b2	12.14	15512	1165	2
ALDLSLK	sp|Q06033|ITIH3_HUMAN	SNA A6	380.234	2	185.128	1	b2	12.15	9080	917	2
ALDLSLK	sp|Q06033|ITIH3_HUMAN	SNA A7	380.234	2	185.128	1	b2	12.14	17023	1298	2
ALDLSLK	sp|Q06033|ITIH3_HUMAN	SNA A8	380.234	2	185.128	1	b2	12.13	12757	1385	2
ALDLSLK	sp|Q06033|ITIH3_HUMAN	SNA A9	380.234	2	185.128	1	b2	12.14	12779	1533	2
ALDLSLK	sp|Q06033|ITIH3_HUMAN	SNA B1	380.234	2	185.128	1	b2	12.15	5289	758	2
ALDLSLK	sp|Q06033|ITIH3_HUMAN	SNA B10	380.234	2	185.128	1	b2	12.14	9151	1250	2
ALDLSLK	sp|Q06033|ITIH3_HUMAN	SNA B11	380.234	2	185.128	1	b2	12.14	12850	1648	2
ALDLSLK	sp|Q06033|ITIH3_HUMAN	SNA B12	380.234	2	185.128	1	b2	12.15	10356	1804	2
ALDLSLK	sp|Q06033|ITIH3_HUMAN	SNA B2	380.234	2	185.128	1	b2	12.15	9017	1309	2
ALDLSLK	sp|Q06033|ITIH3_HUMAN	SNA B3	380.234	2	185.128	1	b2	12.12	20413	2565	2
ALDLSLK	sp|Q06033|ITIH3_HUMAN	SNA B4	380.234	2	185.128	1	b2	12.15	9121	1265	2
ALDLSLK	sp|Q06033|ITIH3_HUMAN	SNA B5	380.234	2	185.128	1	b2	12.15	10217	1641	2
ALDLSLK	sp|Q06033|ITIH3_HUMAN	SNA B6	380.234	2	185.128	1	b2	12.14	16440	958	2
ALDLSLK	sp|Q06033|ITIH3_HUMAN	SNA B7	380.234	2	185.128	1	b2	12.14	27848	1683	2
ALDLSLK	sp|Q06033|ITIH3_HUMAN	SNA B8	380.234	2	185.128	1	b2	12.15	9190	993	2
ALDLSLK	sp|Q06033|ITIH3_HUMAN	SNA B9	380.234	2	185.128	1	b2	12.15	11665	1331	2
ALDLSLK	sp|Q06033|ITIH3_HUMAN	SNA C1	380.234	2	185.128	1	b2	12.15	12759	1094	2
ALDLSLK	sp|Q06033|ITIH3_HUMAN	SNA C10	380.234	2	185.128	1	b2	12.14	17365	1717	2
ALDLSLK	sp|Q06033|ITIH3_HUMAN	SNA C11	380.234	2	185.128	1	b2	12.13	23523	1675	2
ALDLSLK	sp|Q06033|ITIH3_HUMAN	SNA C12	380.234	2	185.128	1	b2	12.14	16256	1368	2
ALDLSLK	sp|Q06033|ITIH3_HUMAN	SNA C2	380.234	2	185.128	1	b2	12.14	15115	1381	2
ALDLSLK	sp|Q06033|ITIH3_HUMAN	SNA C3	380.234	2	185.128	1	b2	12.14	30275	1354	2
ALDLSLK	sp|Q06033|ITIH3_HUMAN	SNA C4	380.234	2	185.128	1	b2	12.14	6026	992	2
ALDLSLK	sp|Q06033|ITIH3_HUMAN	SNA C5	380.234	2	185.128	1	b2	12.15	14559	1237	2
ALDLSLK	sp|Q06033|ITIH3_HUMAN	SNA C6	380.234	2	185.128	1	b2	12.15	8860	1093	2
ALDLSLK	sp|Q06033|ITIH3_HUMAN	SNA C7	380.234	2	185.128	1	b2	11.75	1198	720	1
ALDLSLK	sp|Q06033|ITIH3_HUMAN	SNA C8	380.234	2	185.128	1	b2	12.15	7083	1132	2
ALDLSLK	sp|Q06033|ITIH3_HUMAN	SNA C9	380.234	2	185.128	1	b2	12.15	9577	1030	2
ALDLSLK	sp|Q06033|ITIH3_HUMAN	SNA D1	380.234	2	185.128	1	b2	12.15	16915	1706	2
ALDLSLK	sp|Q06033|ITIH3_HUMAN	SNA D10	380.234	2	185.128	1	b2	12.15	7809	1382	2
ALDLSLK	sp|Q06033|ITIH3_HUMAN	SNA D11	380.234	2	185.128	1	b2	12.16	10305	1381	2
ALDLSLK	sp|Q06033|ITIH3_HUMAN	SNA D12	380.234	2	185.128	1	b2	12.15	19091	1435	2
ALDLSLK	sp|Q06033|ITIH3_HUMAN	SNA D2	380.234	2	185.128	1	b2	12.15	7431	1203	2
ALDLSLK	sp|Q06033|ITIH3_HUMAN	SNA D3	380.234	2	185.128	1	b2	12.17	6861	1543	2
ALDLSLK	sp|Q06033|ITIH3_HUMAN	SNA D4	380.234	2	185.128	1	b2	12.14	11247	892	2
ALDLSLK	sp|Q06033|ITIH3_HUMAN	SNA D5	380.234	2	185.128	1	b2	12.15	12674	1482	2
ALDLSLK	sp|Q06033|ITIH3_HUMAN	SNA D6	380.234	2	185.128	1	b2	12.15	6504	947	2
ALDLSLK	sp|Q06033|ITIH3_HUMAN	SNA D7	380.234	2	185.128	1	b2	12.15	13784	1421	2
ALDLSLK	sp|Q06033|ITIH3_HUMAN	SNA D8	380.234	2	185.128	1	b2	12.14	16330	1454	2
ALDLSLK	sp|Q06033|ITIH3_HUMAN	SNA D9	380.234	2	185.128	1	b2	12.16	15307	1030	2
ALDLSLK	sp|Q06033|ITIH3_HUMAN	SNA E1	380.234	2	185.128	1	b2	12.15	11747	1537	2
ALDLSLK	sp|Q06033|ITIH3_HUMAN	SNA E10	380.234	2	185.128	1	b2	12.16	18102	1593	2
ALDLSLK	sp|Q06033|ITIH3_HUMAN	SNA E11	380.234	2	185.128	1	b2	12.14	18322	1158	2
ALDLSLK	sp|Q06033|ITIH3_HUMAN	SNA E12	380.234	2	185.128	1	b2	12.14	10618	1377	2
ALDLSLK	sp|Q06033|ITIH3_HUMAN	SNA E2	380.234	2	185.128	1	b2	12.15	11008	1419	2
ALDLSLK	sp|Q06033|ITIH3_HUMAN	SNA E3	380.234	2	185.128	1	b2	12.13	15839	1123	2
ALDLSLK	sp|Q06033|ITIH3_HUMAN	SNA E4	380.234	2	185.128	1	b2	12.14	10459	1081	2
ALDLSLK	sp|Q06033|ITIH3_HUMAN	SNA E5	380.234	2	185.128	1	b2	12.14	10163	1514	2
ALDLSLK	sp|Q06033|ITIH3_HUMAN	SNA E6	380.234	2	185.128	1	b2	12.15	12954	1146	2
ALDLSLK	sp|Q06033|ITIH3_HUMAN	SNA E7	380.234	2	185.128	1	b2	12.15	4865	1168	2
ALDLSLK	sp|Q06033|ITIH3_HUMAN	SNA E8	380.234	2	185.128	1	b2	12.15	10737	1297	2
ALDLSLK	sp|Q06033|ITIH3_HUMAN	SNA E9	380.234	2	185.128	1	b2	12.14	9214	1186	2
ALDLSLK	sp|Q06033|ITIH3_HUMAN	SNA F1	380.234	2	185.128	1	b2	12.15	10421	1365	2
ALDLSLK	sp|Q06033|ITIH3_HUMAN	SNA F10	380.234	2	185.128	1	b2	12.15	14998	1070	2
ALDLSLK	sp|Q06033|ITIH3_HUMAN	SNA F11	380.234	2	185.128	1	b2	12.15	14229	1621	2
ALDLSLK	sp|Q06033|ITIH3_HUMAN	SNA F12	380.234	2	185.128	1	b2	12.14	17825	956	2
ALDLSLK	sp|Q06033|ITIH3_HUMAN	SNA F2	380.234	2	185.128	1	b2	12.14	8692	842	2
ALDLSLK	sp|Q06033|ITIH3_HUMAN	SNA F3	380.234	2	185.128	1	b2	12.15	19248	1038	2
ALDLSLK	sp|Q06033|ITIH3_HUMAN	SNA F4	380.234	2	185.128	1	b2	12.15	23017	1456	2
ALDLSLK	sp|Q06033|ITIH3_HUMAN	SNA F5	380.234	2	185.128	1	b2	12.13	15972	1217	2
ALDLSLK	sp|Q06033|ITIH3_HUMAN	SNA F6	380.234	2	185.128	1	b2	12.13	15077	1435	2
ALDLSLK	sp|Q06033|ITIH3_HUMAN	SNA F7	380.234	2	185.128	1	b2	12.14	12091	1713	2
ALDLSLK	sp|Q06033|ITIH3_HUMAN	SNA F8	380.234	2	185.128	1	b2	12.09	19148	1430	2
ALDLSLK	sp|Q06033|ITIH3_HUMAN	SNA F9	380.234	2	185.128	1	b2	12.15	14653	1404	2
ALDLSLK	sp|Q06033|ITIH3_HUMAN	SNA G1	380.234	2	185.128	1	b2	12.16	6510	1356	3
ALDLSLK	sp|Q06033|ITIH3_HUMAN	SNA G10	380.234	2	185.128	1	b2	12.15	5580	1639	2
ALDLSLK	sp|Q06033|ITIH3_HUMAN	SNA G11	380.234	2	185.128	1	b2	12.16	7279	1642	2
ALDLSLK	sp|Q06033|ITIH3_HUMAN	SNA G12	380.234	2	185.128	1	b2	12.13	21986	1637	2
ALDLSLK	sp|Q06033|ITIH3_HUMAN	SNA G2	380.234	2	185.128	1	b2	12.15	12232	1008	2
ALDLSLK	sp|Q06033|ITIH3_HUMAN	SNA G3	380.234	2	185.128	1	b2	12.14	5985	1500	2
ALDLSLK	sp|Q06033|ITIH3_HUMAN	SNA G4	380.234	2	185.128	1	b2	12.15	15255	1157	2
ALDLSLK	sp|Q06033|ITIH3_HUMAN	SNA G5	380.234	2	185.128	1	b2	12.15	13206	1251	2
ALDLSLK	sp|Q06033|ITIH3_HUMAN	SNA G6	380.234	2	185.128	1	b2	12.14	19287	1049	2
ALDLSLK	sp|Q06033|ITIH3_HUMAN	SNA G7	380.234	2	185.128	1	b2	12.15	13486	1213	2
ALDLSLK	sp|Q06033|ITIH3_HUMAN	SNA G8	380.234	2	185.128	1	b2	12.15	17010	1796	2
ALDLSLK	sp|Q06033|ITIH3_HUMAN	SNA G9	380.234	2	185.128	1	b2	12.15	15172	1148	2
ALDLSLK	sp|Q06033|ITIH3_HUMAN	SNA H1	380.234	2	185.128	1	b2	12.14	17517	1907	2
ALDLSLK	sp|Q06033|ITIH3_HUMAN	SNA H10	380.234	2	185.128	1	b2	12.15	9000	1796	2
ALDLSLK	sp|Q06033|ITIH3_HUMAN	SNA H11	380.234	2	185.128	1	b2	12.16	9842	1168	2
ALDLSLK	sp|Q06033|ITIH3_HUMAN	SNA H12	380.234	2	185.128	1	b2	12.15	18337	876	2
ALDLSLK	sp|Q06033|ITIH3_HUMAN	SNA H2	380.234	2	185.128	1	b2	12.14	7956	1706	2
ALDLSLK	sp|Q06033|ITIH3_HUMAN	SNA H3	380.234	2	185.128	1	b2	12.16	11439	1578	2
ALDLSLK	sp|Q06033|ITIH3_HUMAN	SNA H4	380.234	2	185.128	1	b2	12.15	6842	1157	2
ALDLSLK	sp|Q06033|ITIH3_HUMAN	SNA H5	380.234	2	185.128	1	b2	12.13	13313	1703	2
ALDLSLK	sp|Q06033|ITIH3_HUMAN	SNA H6	380.234	2	185.128	1	b2	12.15	11752	1473	2
ALDLSLK	sp|Q06033|ITIH3_HUMAN	SNA H7 repeat	380.234	2	185.128	1	b2	12.16	3911	790	2
ALDLSLK	sp|Q06033|ITIH3_HUMAN	SNA H7	380.234	2	185.128	1	b2	12.01	327	482	1
ALDLSLK	sp|Q06033|ITIH3_HUMAN	SNA H8	380.234	2	185.128	1	b2	12.13	12762	1783	2
ALDLSLK	sp|Q06033|ITIH3_HUMAN	SNA H9	380.234	2	185.128	1	b2	12.16	8868	1077	2
LKEDAVSAAFK	sp|P51884|LUM_HUMAN	SIS peptide 1	393.552	3	523.287	1	y5	9.73	4	290	3
LKEDAVSAAFK	sp|P51884|LUM_HUMAN	SIS peptide 2	393.552	3	523.287	1	y5	9.11	0	412	5
LKEDAVSAAFK	sp|P51884|LUM_HUMAN	SIS peptide 3	393.552	3	523.287	1	y5	9.68	0	219	4
LKEDAVSAAFK	sp|P51884|LUM_HUMAN	SIS peptide 4	393.552	3	523.287	1	y5	9.21	1	315	4
LKEDAVSAAFK	sp|P51884|LUM_HUMAN	SIS peptide 5	393.552	3	523.287	1	y5	9.38	0	365	5
LKEDAVSAAFK	sp|P51884|LUM_HUMAN	SNA A1	393.552	3	523.287	1	y5	9.29	1887	694	1
LKEDAVSAAFK	sp|P51884|LUM_HUMAN	SNA A10	393.552	3	523.287	1	y5	9.29	3178	648	1
LKEDAVSAAFK	sp|P51884|LUM_HUMAN	SNA A11	393.552	3	523.287	1	y5	9.29	2568	604	1
LKEDAVSAAFK	sp|P51884|LUM_HUMAN	SNA A12	393.552	3	523.287	1	y5	9.29	1708	608	1
LKEDAVSAAFK	sp|P51884|LUM_HUMAN	SNA A2	393.552	3	523.287	1	y5	9.28	1412	606	2
LKEDAVSAAFK	sp|P51884|LUM_HUMAN	SNA A3	393.552	3	523.287	1	y5	9.28	9887	854	1
LKEDAVSAAFK	sp|P51884|LUM_HUMAN	SNA A4	393.552	3	523.287	1	y5	9.28	1962	570	1
LKEDAVSAAFK	sp|P51884|LUM_HUMAN	SNA A5	393.552	3	523.287	1	y5	9.28	1995	577	1
LKEDAVSAAFK	sp|P51884|LUM_HUMAN	SNA A6	393.552	3	523.287	1	y5	9.3	1172	621	1
LKEDAVSAAFK	sp|P51884|LUM_HUMAN	SNA A7	393.552	3	523.287	1	y5	9.28	3131	671	1
LKEDAVSAAFK	sp|P51884|LUM_HUMAN	SNA A8	393.552	3	523.287	1	y5	9.28	1727	639	1
LKEDAVSAAFK	sp|P51884|LUM_HUMAN	SNA A9	393.552	3	523.287	1	y5	9.28	2696	609	1
LKEDAVSAAFK	sp|P51884|LUM_HUMAN	SNA B1	393.552	3	523.287	1	y5	9.29	1412	520	1
LKEDAVSAAFK	sp|P51884|LUM_HUMAN	SNA B10	393.552	3	523.287	1	y5	9.28	1549	525	1
LKEDAVSAAFK	sp|P51884|LUM_HUMAN	SNA B11	393.552	3	523.287	1	y5	9.27	12690	675	1
LKEDAVSAAFK	sp|P51884|LUM_HUMAN	SNA B12	393.552	3	523.287	1	y5	9.29	1524	833	1
LKEDAVSAAFK	sp|P51884|LUM_HUMAN	SNA B2	393.552	3	523.287	1	y5	9.3	1536	586	1
LKEDAVSAAFK	sp|P51884|LUM_HUMAN	SNA B3	393.552	3	523.287	1	y5	9.24	21207	1368	1
LKEDAVSAAFK	sp|P51884|LUM_HUMAN	SNA B4	393.552	3	523.287	1	y5	9.29	2268	556	1
LKEDAVSAAFK	sp|P51884|LUM_HUMAN	SNA B5	393.552	3	523.287	1	y5	9.29	1808	504	1
LKEDAVSAAFK	sp|P51884|LUM_HUMAN	SNA B6	393.552	3	523.287	1	y5	9.3	2112	568	1
LKEDAVSAAFK	sp|P51884|LUM_HUMAN	SNA B7	393.552	3	523.287	1	y5	9.27	9000	788	1
LKEDAVSAAFK	sp|P51884|LUM_HUMAN	SNA B8	393.552	3	523.287	1	y5	9.29	1433	553	1
LKEDAVSAAFK	sp|P51884|LUM_HUMAN	SNA B9	393.552	3	523.287	1	y5	9.29	2552	555	1
LKEDAVSAAFK	sp|P51884|LUM_HUMAN	SNA C1	393.552	3	523.287	1	y5	9.29	2458	599	1
LKEDAVSAAFK	sp|P51884|LUM_HUMAN	SNA C10	393.552	3	523.287	1	y5	9.28	3224	653	1
LKEDAVSAAFK	sp|P51884|LUM_HUMAN	SNA C11	393.552	3	523.287	1	y5	9.27	16372	819	1
LKEDAVSAAFK	sp|P51884|LUM_HUMAN	SNA C12	393.552	3	523.287	1	y5	9.29	2129	594	1
LKEDAVSAAFK	sp|P51884|LUM_HUMAN	SNA C2	393.552	3	523.287	1	y5	9.28	2459	665	1
LKEDAVSAAFK	sp|P51884|LUM_HUMAN	SNA C3	393.552	3	523.287	1	y5	9.28	2981	689	1
LKEDAVSAAFK	sp|P51884|LUM_HUMAN	SNA C4	393.552	3	523.287	1	y5	9.27	10682	642	1
LKEDAVSAAFK	sp|P51884|LUM_HUMAN	SNA C5	393.552	3	523.287	1	y5	9.29	1502	507	1
LKEDAVSAAFK	sp|P51884|LUM_HUMAN	SNA C6	393.552	3	523.287	1	y5	9.29	2273	633	1
LKEDAVSAAFK	sp|P51884|LUM_HUMAN	SNA C7	393.552	3	523.287	1	y5	9.39	1	579	5
LKEDAVSAAFK	sp|P51884|LUM_HUMAN	SNA C8	393.552	3	523.287	1	y5	9.28	1518	518	1
LKEDAVSAAFK	sp|P51884|LUM_HUMAN	SNA C9	393.552	3	523.287	1	y5	9.29	2780	550	1
LKEDAVSAAFK	sp|P51884|LUM_HUMAN	SNA D1	393.552	3	523.287	1	y5	9.29	4247	830	1
LKEDAVSAAFK	sp|P51884|LUM_HUMAN	SNA D10	393.552	3	523.287	1	y5	9.29	1241	527	1
LKEDAVSAAFK	sp|P51884|LUM_HUMAN	SNA D11	393.552	3	523.287	1	y5	9.3	1431	606	1
LKEDAVSAAFK	sp|P51884|LUM_HUMAN	SNA D12	393.552	3	523.287	1	y5	9.28	10867	733	1
LKEDAVSAAFK	sp|P51884|LUM_HUMAN	SNA D2	393.552	3	523.287	1	y5	9.3	2399	540	1
LKEDAVSAAFK	sp|P51884|LUM_HUMAN	SNA D3	393.552	3	523.287	1	y5	9.29	2372	612	1
LKEDAVSAAFK	sp|P51884|LUM_HUMAN	SNA D4	393.552	3	523.287	1	y5	9.28	3104	627	1
LKEDAVSAAFK	sp|P51884|LUM_HUMAN	SNA D5	393.552	3	523.287	1	y5	9.28	2975	584	1
LKEDAVSAAFK	sp|P51884|LUM_HUMAN	SNA D6	393.552	3	523.287	1	y5	9.27	2080	508	1
LKEDAVSAAFK	sp|P51884|LUM_HUMAN	SNA D7	393.552	3	523.287	1	y5	9.29	1798	593	1
LKEDAVSAAFK	sp|P51884|LUM_HUMAN	SNA D8	393.552	3	523.287	1	y5	9.28	2339	533	1
LKEDAVSAAFK	sp|P51884|LUM_HUMAN	SNA D9	393.552	3	523.287	1	y5	9.29	3525	645	1
LKEDAVSAAFK	sp|P51884|LUM_HUMAN	SNA E1	393.552	3	523.287	1	y5	9.29	2667	627	1
LKEDAVSAAFK	sp|P51884|LUM_HUMAN	SNA E10	393.552	3	523.287	1	y5	9.29	1773	593	1
LKEDAVSAAFK	sp|P51884|LUM_HUMAN	SNA E11	393.552	3	523.287	1	y5	9.28	9361	712	1
LKEDAVSAAFK	sp|P51884|LUM_HUMAN	SNA E12	393.552	3	523.287	1	y5	9.28	2614	591	1
LKEDAVSAAFK	sp|P51884|LUM_HUMAN	SNA E2	393.552	3	523.287	1	y5	9.29	2105	591	1
LKEDAVSAAFK	sp|P51884|LUM_HUMAN	SNA E3	393.552	3	523.287	1	y5	9.28	3030	648	1
LKEDAVSAAFK	sp|P51884|LUM_HUMAN	SNA E4	393.552	3	523.287	1	y5	9.28	1795	545	1
LKEDAVSAAFK	sp|P51884|LUM_HUMAN	SNA E5	393.552	3	523.287	1	y5	9.28	3670	670	1
LKEDAVSAAFK	sp|P51884|LUM_HUMAN	SNA E6	393.552	3	523.287	1	y5	9.29	3486	789	1
LKEDAVSAAFK	sp|P51884|LUM_HUMAN	SNA E7	393.552	3	523.287	1	y5	9.29	1574	542	1
LKEDAVSAAFK	sp|P51884|LUM_HUMAN	SNA E8	393.552	3	523.287	1	y5	9.29	2382	636	1
LKEDAVSAAFK	sp|P51884|LUM_HUMAN	SNA E9	393.552	3	523.287	1	y5	9.28	2171	532	1
LKEDAVSAAFK	sp|P51884|LUM_HUMAN	SNA F1	393.552	3	523.287	1	y5	9.28	2933	627	1
LKEDAVSAAFK	sp|P51884|LUM_HUMAN	SNA F10	393.552	3	523.287	1	y5	9.28	1819	533	1
LKEDAVSAAFK	sp|P51884|LUM_HUMAN	SNA F11	393.552	3	523.287	1	y5	9.29	8250	665	1
LKEDAVSAAFK	sp|P51884|LUM_HUMAN	SNA F12	393.552	3	523.287	1	y5	9.29	1678	638	1
LKEDAVSAAFK	sp|P51884|LUM_HUMAN	SNA F2	393.552	3	523.287	1	y5	9.27	2144	518	1
LKEDAVSAAFK	sp|P51884|LUM_HUMAN	SNA F3	393.552	3	523.287	1	y5	9.29	1928	604	1
LKEDAVSAAFK	sp|P51884|LUM_HUMAN	SNA F4	393.552	3	523.287	1	y5	9.28	2695	460	1
LKEDAVSAAFK	sp|P51884|LUM_HUMAN	SNA F5	393.552	3	523.287	1	y5	9.29	2426	591	1
LKEDAVSAAFK	sp|P51884|LUM_HUMAN	SNA F6	393.552	3	523.287	1	y5	9.26	13858	1102	1
LKEDAVSAAFK	sp|P51884|LUM_HUMAN	SNA F7	393.552	3	523.287	1	y5	9.28	2509	620	1
LKEDAVSAAFK	sp|P51884|LUM_HUMAN	SNA F8	393.552	3	523.287	1	y5	9.24	1889	515	1
LKEDAVSAAFK	sp|P51884|LUM_HUMAN	SNA F9	393.552	3	523.287	1	y5	9.28	2102	544	1
LKEDAVSAAFK	sp|P51884|LUM_HUMAN	SNA G1	393.552	3	523.287	1	y5	9.28	2343	746	1
LKEDAVSAAFK	sp|P51884|LUM_HUMAN	SNA G10	393.552	3	523.287	1	y5	9.28	8038	600	1
LKEDAVSAAFK	sp|P51884|LUM_HUMAN	SNA G11	393.552	3	523.287	1	y5	9.28	1693	546	1
LKEDAVSAAFK	sp|P51884|LUM_HUMAN	SNA G12	393.552	3	523.287	1	y5	9.28	1670	573	1
LKEDAVSAAFK	sp|P51884|LUM_HUMAN	SNA G2	393.552	3	523.287	1	y5	9.29	1769	490	1
LKEDAVSAAFK	sp|P51884|LUM_HUMAN	SNA G3	393.552	3	523.287	1	y5	9.28	3277	557	1
LKEDAVSAAFK	sp|P51884|LUM_HUMAN	SNA G4	393.552	3	523.287	1	y5	9.28	16145	915	1
LKEDAVSAAFK	sp|P51884|LUM_HUMAN	SNA G5	393.552	3	523.287	1	y5	9.29	3595	672	1
LKEDAVSAAFK	sp|P51884|LUM_HUMAN	SNA G6	393.552	3	523.287	1	y5	9.28	2039	554	1
LKEDAVSAAFK	sp|P51884|LUM_HUMAN	SNA G7	393.552	3	523.287	1	y5	9.29	1746	575	1
LKEDAVSAAFK	sp|P51884|LUM_HUMAN	SNA G8	393.552	3	523.287	1	y5	9.3	1515	596	1
LKEDAVSAAFK	sp|P51884|LUM_HUMAN	SNA G9	393.552	3	523.287	1	y5	9.28	1178	502	1
LKEDAVSAAFK	sp|P51884|LUM_HUMAN	SNA H1	393.552	3	523.287	1	y5	9.28	4112	725	1
LKEDAVSAAFK	sp|P51884|LUM_HUMAN	SNA H10	393.552	3	523.287	1	y5	9.29	2589	676	1
LKEDAVSAAFK	sp|P51884|LUM_HUMAN	SNA H11	393.552	3	523.287	1	y5	9.29	5243	756	1
LKEDAVSAAFK	sp|P51884|LUM_HUMAN	SNA H12	393.552	3	523.287	1	y5	9.3	1604	542	1
LKEDAVSAAFK	sp|P51884|LUM_HUMAN	SNA H2	393.552	3	523.287	1	y5	9.28	17300	1169	1
LKEDAVSAAFK	sp|P51884|LUM_HUMAN	SNA H3	393.552	3	523.287	1	y5	9.29	1523	655	1
LKEDAVSAAFK	sp|P51884|LUM_HUMAN	SNA H4	393.552	3	523.287	1	y5	9.29	2053	522	1
LKEDAVSAAFK	sp|P51884|LUM_HUMAN	SNA H5	393.552	3	523.287	1	y5	9.24	2722	700	1
LKEDAVSAAFK	sp|P51884|LUM_HUMAN	SNA H6	393.552	3	523.287	1	y5	9.29	2707	586	1
LKEDAVSAAFK	sp|P51884|LUM_HUMAN	SNA H7 repeat	393.552	3	523.287	1	y5	9.28	368	548	1
LKEDAVSAAFK	sp|P51884|LUM_HUMAN	SNA H7	393.552	3	523.287	1	y5	9.27	1287	470	1
LKEDAVSAAFK	sp|P51884|LUM_HUMAN	SNA H8	393.552	3	523.287	1	y5	9.29	9692	732	1
LKEDAVSAAFK	sp|P51884|LUM_HUMAN	SNA H9	393.552	3	523.287	1	y5	9.3	572	415	1
LKEDAVSAAFK	sp|P51884|LUM_HUMAN	SIS peptide 1	393.552	3	436.255	1	y4	9.65	0	289	5
LKEDAVSAAFK	sp|P51884|LUM_HUMAN	SIS peptide 2	393.552	3	436.255	1	y4	9.21	0	411	4
LKEDAVSAAFK	sp|P51884|LUM_HUMAN	SIS peptide 3	393.552	3	436.255	1	y4	9.64	0	219	3
LKEDAVSAAFK	sp|P51884|LUM_HUMAN	SIS peptide 4	393.552	3	436.255	1	y4	9.15	18	316	2
LKEDAVSAAFK	sp|P51884|LUM_HUMAN	SIS peptide 5	393.552	3	436.255	1	y4	9.46	2	363	3
LKEDAVSAAFK	sp|P51884|LUM_HUMAN	SNA A1	393.552	3	436.255	1	y4	9.28	495	579	4
LKEDAVSAAFK	sp|P51884|LUM_HUMAN	SNA A10	393.552	3	436.255	1	y4	9.29	965	703	3
LKEDAVSAAFK	sp|P51884|LUM_HUMAN	SNA A11	393.552	3	436.255	1	y4	9.27	884	576	4
LKEDAVSAAFK	sp|P51884|LUM_HUMAN	SNA A12	393.552	3	436.255	1	y4	9.28	584	598	4
LKEDAVSAAFK	sp|P51884|LUM_HUMAN	SNA A2	393.552	3	436.255	1	y4	9.29	529	623	4
LKEDAVSAAFK	sp|P51884|LUM_HUMAN	SNA A3	393.552	3	436.255	1	y4	9.28	2656	691	3
LKEDAVSAAFK	sp|P51884|LUM_HUMAN	SNA A4	393.552	3	436.255	1	y4	9.28	510	568	5
LKEDAVSAAFK	sp|P51884|LUM_HUMAN	SNA A5	393.552	3	436.255	1	y4	9.29	606	617	5
LKEDAVSAAFK	sp|P51884|LUM_HUMAN	SNA A6	393.552	3	436.255	1	y4	9.3	517	586	3
LKEDAVSAAFK	sp|P51884|LUM_HUMAN	SNA A7	393.552	3	436.255	1	y4	9.27	681	718	5
LKEDAVSAAFK	sp|P51884|LUM_HUMAN	SNA A8	393.552	3	436.255	1	y4	9.27	558	535	4
LKEDAVSAAFK	sp|P51884|LUM_HUMAN	SNA A9	393.552	3	436.255	1	y4	9.29	825	609	4
LKEDAVSAAFK	sp|P51884|LUM_HUMAN	SNA B1	393.552	3	436.255	1	y4	9.3	415	514	5
LKEDAVSAAFK	sp|P51884|LUM_HUMAN	SNA B10	393.552	3	436.255	1	y4	9.29	506	502	4
LKEDAVSAAFK	sp|P51884|LUM_HUMAN	SNA B11	393.552	3	436.255	1	y4	9.27	2844	626	4
LKEDAVSAAFK	sp|P51884|LUM_HUMAN	SNA B12	393.552	3	436.255	1	y4	9.3	472	821	4
LKEDAVSAAFK	sp|P51884|LUM_HUMAN	SNA B2	393.552	3	436.255	1	y4	9.29	567	618	3
LKEDAVSAAFK	sp|P51884|LUM_HUMAN	SNA B3	393.552	3	436.255	1	y4	9.24	4767	722	5
LKEDAVSAAFK	sp|P51884|LUM_HUMAN	SNA B4	393.552	3	436.255	1	y4	9.28	680	635	5
LKEDAVSAAFK	sp|P51884|LUM_HUMAN	SNA B5	393.552	3	436.255	1	y4	9.29	352	640	5
LKEDAVSAAFK	sp|P51884|LUM_HUMAN	SNA B6	393.552	3	436.255	1	y4	9.25	483	518	5
LKEDAVSAAFK	sp|P51884|LUM_HUMAN	SNA B7	393.552	3	436.255	1	y4	9.28	2811	631	4
LKEDAVSAAFK	sp|P51884|LUM_HUMAN	SNA B8	393.552	3	436.255	1	y4	9.27	719	524	3
LKEDAVSAAFK	sp|P51884|LUM_HUMAN	SNA B9	393.552	3	436.255	1	y4	9.29	538	623	5
LKEDAVSAAFK	sp|P51884|LUM_HUMAN	SNA C1	393.552	3	436.255	1	y4	9.3	951	587	3
LKEDAVSAAFK	sp|P51884|LUM_HUMAN	SNA C10	393.552	3	436.255	1	y4	9.28	1404	630	3
LKEDAVSAAFK	sp|P51884|LUM_HUMAN	SNA C11	393.552	3	436.255	1	y4	9.28	4991	817	2
LKEDAVSAAFK	sp|P51884|LUM_HUMAN	SNA C12	393.552	3	436.255	1	y4	9.28	969	555	3
LKEDAVSAAFK	sp|P51884|LUM_HUMAN	SNA C2	393.552	3	436.255	1	y4	9.28	822	692	4
LKEDAVSAAFK	sp|P51884|LUM_HUMAN	SNA C3	393.552	3	436.255	1	y4	9.28	706	489	5
LKEDAVSAAFK	sp|P51884|LUM_HUMAN	SNA C4	393.552	3	436.255	1	y4	9.28	3829	687	2
LKEDAVSAAFK	sp|P51884|LUM_HUMAN	SNA C5	393.552	3	436.255	1	y4	9.28	377	647	4
LKEDAVSAAFK	sp|P51884|LUM_HUMAN	SNA C6	393.552	3	436.255	1	y4	9.28	970	534	2
LKEDAVSAAFK	sp|P51884|LUM_HUMAN	SNA C7	393.552	3	436.255	1	y4	9.49	116	577	2
LKEDAVSAAFK	sp|P51884|LUM_HUMAN	SNA C8	393.552	3	436.255	1	y4	9.27	665	460	3
LKEDAVSAAFK	sp|P51884|LUM_HUMAN	SNA C9	393.552	3	436.255	1	y4	9.29	672	572	4
LKEDAVSAAFK	sp|P51884|LUM_HUMAN	SNA D1	393.552	3	436.255	1	y4	9.28	1171	642	5
LKEDAVSAAFK	sp|P51884|LUM_HUMAN	SNA D10	393.552	3	436.255	1	y4	9.3	312	474	4
LKEDAVSAAFK	sp|P51884|LUM_HUMAN	SNA D11	393.552	3	436.255	1	y4	9.29	616	605	3
LKEDAVSAAFK	sp|P51884|LUM_HUMAN	SNA D12	393.552	3	436.255	1	y4	9.28	2635	818	5
LKEDAVSAAFK	sp|P51884|LUM_HUMAN	SNA D2	393.552	3	436.255	1	y4	9.31	584	637	5
LKEDAVSAAFK	sp|P51884|LUM_HUMAN	SNA D3	393.552	3	436.255	1	y4	9.29	564	820	5
LKEDAVSAAFK	sp|P51884|LUM_HUMAN	SNA D4	393.552	3	436.255	1	y4	9.29	531	621	5
LKEDAVSAAFK	sp|P51884|LUM_HUMAN	SNA D5	393.552	3	436.255	1	y4	9.29	732	529	3
LKEDAVSAAFK	sp|P51884|LUM_HUMAN	SNA D6	393.552	3	436.255	1	y4	9.28	636	541	4
LKEDAVSAAFK	sp|P51884|LUM_HUMAN	SNA D7	393.552	3	436.255	1	y4	9.29	661	483	3
LKEDAVSAAFK	sp|P51884|LUM_HUMAN	SNA D8	393.552	3	436.255	1	y4	9.27	832	602	3
LKEDAVSAAFK	sp|P51884|LUM_HUMAN	SNA D9	393.552	3	436.255	1	y4	9.29	1055	710	4
LKEDAVSAAFK	sp|P51884|LUM_HUMAN	SNA E1	393.552	3	436.255	1	y4	9.3	676	686	5
LKEDAVSAAFK	sp|P51884|LUM_HUMAN	SNA E10	393.552	3	436.255	1	y4	9.29	472	571	5
LKEDAVSAAFK	sp|P51884|LUM_HUMAN	SNA E11	393.552	3	436.255	1	y4	9.27	2253	625	3
LKEDAVSAAFK	sp|P51884|LUM_HUMAN	SNA E12	393.552	3	436.255	1	y4	9.28	730	652	4
LKEDAVSAAFK	sp|P51884|LUM_HUMAN	SNA E2	393.552	3	436.255	1	y4	9.29	422	639	4
LKEDAVSAAFK	sp|P51884|LUM_HUMAN	SNA E3	393.552	3	436.255	1	y4	9.28	918	603	4
LKEDAVSAAFK	sp|P51884|LUM_HUMAN	SNA E4	393.552	3	436.255	1	y4	9.27	369	525	4
LKEDAVSAAFK	sp|P51884|LUM_HUMAN	SNA E5	393.552	3	436.255	1	y4	9.28	767	625	4
LKEDAVSAAFK	sp|P51884|LUM_HUMAN	SNA E6	393.552	3	436.255	1	y4	9.29	1207	737	4
LKEDAVSAAFK	sp|P51884|LUM_HUMAN	SNA E7	393.552	3	436.255	1	y4	9.31	373	567	4
LKEDAVSAAFK	sp|P51884|LUM_HUMAN	SNA E8	393.552	3	436.255	1	y4	9.28	717	521	4
LKEDAVSAAFK	sp|P51884|LUM_HUMAN	SNA E9	393.552	3	436.255	1	y4	9.29	557	462	4
LKEDAVSAAFK	sp|P51884|LUM_HUMAN	SNA F1	393.552	3	436.255	1	y4	9.29	1103	563	3
LKEDAVSAAFK	sp|P51884|LUM_HUMAN	SNA F10	393.552	3	436.255	1	y4	9.28	872	563	3
LKEDAVSAAFK	sp|P51884|LUM_HUMAN	SNA F11	393.552	3	436.255	1	y4	9.28	2836	526	2
LKEDAVSAAFK	sp|P51884|LUM_HUMAN	SNA F12	393.552	3	436.255	1	y4	9.28	649	672	4
LKEDAVSAAFK	sp|P51884|LUM_HUMAN	SNA F2	393.552	3	436.255	1	y4	9.27	586	554	3
LKEDAVSAAFK	sp|P51884|LUM_HUMAN	SNA F3	393.552	3	436.255	1	y4	9.3	1024	582	2
LKEDAVSAAFK	sp|P51884|LUM_HUMAN	SNA F4	393.552	3	436.255	1	y4	9.28	839	605	3
LKEDAVSAAFK	sp|P51884|LUM_HUMAN	SNA F5	393.552	3	436.255	1	y4	9.28	694	513	5
LKEDAVSAAFK	sp|P51884|LUM_HUMAN	SNA F6	393.552	3	436.255	1	y4	9.27	4685	736	2
LKEDAVSAAFK	sp|P51884|LUM_HUMAN	SNA F7	393.552	3	436.255	1	y4	9.27	685	511	4
LKEDAVSAAFK	sp|P51884|LUM_HUMAN	SNA F8	393.552	3	436.255	1	y4	9.24	385	555	5
LKEDAVSAAFK	sp|P51884|LUM_HUMAN	SNA F9	393.552	3	436.255	1	y4	9.28	896	617	3
LKEDAVSAAFK	sp|P51884|LUM_HUMAN	SNA G1	393.552	3	436.255	1	y4	9.29	666	707	4
LKEDAVSAAFK	sp|P51884|LUM_HUMAN	SNA G10	393.552	3	436.255	1	y4	9.28	2018	678	4
LKEDAVSAAFK	sp|P51884|LUM_HUMAN	SNA G11	393.552	3	436.255	1	y4	9.29	559	569	4
LKEDAVSAAFK	sp|P51884|LUM_HUMAN	SNA G12	393.552	3	436.255	1	y4	9.27	507	598	5
LKEDAVSAAFK	sp|P51884|LUM_HUMAN	SNA G2	393.552	3	436.255	1	y4	9.28	552	545	3
LKEDAVSAAFK	sp|P51884|LUM_HUMAN	SNA G3	393.552	3	436.255	1	y4	9.29	1009	694	3
LKEDAVSAAFK	sp|P51884|LUM_HUMAN	SNA G4	393.552	3	436.255	1	y4	9.27	5436	650	3
LKEDAVSAAFK	sp|P51884|LUM_HUMAN	SNA G5	393.552	3	436.255	1	y4	9.28	1139	908	3
LKEDAVSAAFK	sp|P51884|LUM_HUMAN	SNA G6	393.552	3	436.255	1	y4	9.27	363	576	5
LKEDAVSAAFK	sp|P51884|LUM_HUMAN	SNA G7	393.552	3	436.255	1	y4	9.3	404	506	4
LKEDAVSAAFK	sp|P51884|LUM_HUMAN	SNA G8	393.552	3	436.255	1	y4	9.28	215	584	5
LKEDAVSAAFK	sp|P51884|LUM_HUMAN	SNA G9	393.552	3	436.255	1	y4	9.29	337	383	3
LKEDAVSAAFK	sp|P51884|LUM_HUMAN	SNA H1	393.552	3	436.255	1	y4	9.27	1461	755	4
LKEDAVSAAFK	sp|P51884|LUM_HUMAN	SNA H10	393.552	3	436.255	1	y4	9.29	554	674	5
LKEDAVSAAFK	sp|P51884|LUM_HUMAN	SNA H11	393.552	3	436.255	1	y4	9.28	1648	614	3
LKEDAVSAAFK	sp|P51884|LUM_HUMAN	SNA H12	393.552	3	436.255	1	y4	9.27	562	560	3
LKEDAVSAAFK	sp|P51884|LUM_HUMAN	SNA H2	393.552	3	436.255	1	y4	9.28	5549	799	2
LKEDAVSAAFK	sp|P51884|LUM_HUMAN	SNA H3	393.552	3	436.255	1	y4	9.29	624	572	3
LKEDAVSAAFK	sp|P51884|LUM_HUMAN	SNA H4	393.552	3	436.255	1	y4	9.28	784	481	3
LKEDAVSAAFK	sp|P51884|LUM_HUMAN	SNA H5	393.552	3	436.255	1	y4	9.24	661	555	5
LKEDAVSAAFK	sp|P51884|LUM_HUMAN	SNA H6	393.552	3	436.255	1	y4	9.29	648	602	3
LKEDAVSAAFK	sp|P51884|LUM_HUMAN	SNA H7 repeat	393.552	3	436.255	1	y4	9.29	70	545	5
LKEDAVSAAFK	sp|P51884|LUM_HUMAN	SNA H7	393.552	3	436.255	1	y4	9.28	556	543	3
LKEDAVSAAFK	sp|P51884|LUM_HUMAN	SNA H8	393.552	3	436.255	1	y4	9.3	2384	712	3
LKEDAVSAAFK	sp|P51884|LUM_HUMAN	SNA H9	393.552	3	436.255	1	y4	9.28	332	465	3
LKEDAVSAAFK	sp|P51884|LUM_HUMAN	SIS peptide 1	393.552	3	365.218	1	y3	9.7	25	290	2
LKEDAVSAAFK	sp|P51884|LUM_HUMAN	SIS peptide 2	393.552	3	365.218	1	y3	9.16	82	412	1
LKEDAVSAAFK	sp|P51884|LUM_HUMAN	SIS peptide 3	393.552	3	365.218	1	y3	9.69	48	229	1
LKEDAVSAAFK	sp|P51884|LUM_HUMAN	SIS peptide 4	393.552	3	365.218	1	y3	9.19	13	316	3
LKEDAVSAAFK	sp|P51884|LUM_HUMAN	SIS peptide 5	393.552	3	365.218	1	y3	9.47	32	366	2
LKEDAVSAAFK	sp|P51884|LUM_HUMAN	SNA A1	393.552	3	365.218	1	y3	9.29	805	746	2
LKEDAVSAAFK	sp|P51884|LUM_HUMAN	SNA A10	393.552	3	365.218	1	y3	9.3	1846	589	2
LKEDAVSAAFK	sp|P51884|LUM_HUMAN	SNA A11	393.552	3	365.218	1	y3	9.29	1232	602	3
LKEDAVSAAFK	sp|P51884|LUM_HUMAN	SNA A12	393.552	3	365.218	1	y3	9.29	1501	555	2
LKEDAVSAAFK	sp|P51884|LUM_HUMAN	SNA A2	393.552	3	365.218	1	y3	9.29	1452	717	1
LKEDAVSAAFK	sp|P51884|LUM_HUMAN	SNA A3	393.552	3	365.218	1	y3	9.28	3508	728	2
LKEDAVSAAFK	sp|P51884|LUM_HUMAN	SNA A4	393.552	3	365.218	1	y3	9.27	999	695	2
LKEDAVSAAFK	sp|P51884|LUM_HUMAN	SNA A5	393.552	3	365.218	1	y3	9.3	1023	681	2
LKEDAVSAAFK	sp|P51884|LUM_HUMAN	SNA A6	393.552	3	365.218	1	y3	9.3	568	612	2
LKEDAVSAAFK	sp|P51884|LUM_HUMAN	SNA A7	393.552	3	365.218	1	y3	9.29	1571	646	2
LKEDAVSAAFK	sp|P51884|LUM_HUMAN	SNA A8	393.552	3	365.218	1	y3	9.28	1209	633	2
LKEDAVSAAFK	sp|P51884|LUM_HUMAN	SNA A9	393.552	3	365.218	1	y3	9.28	1401	739	2
LKEDAVSAAFK	sp|P51884|LUM_HUMAN	SNA B1	393.552	3	365.218	1	y3	9.29	1063	500	2
LKEDAVSAAFK	sp|P51884|LUM_HUMAN	SNA B10	393.552	3	365.218	1	y3	9.3	873	628	2
LKEDAVSAAFK	sp|P51884|LUM_HUMAN	SNA B11	393.552	3	365.218	1	y3	9.26	3901	769	2
LKEDAVSAAFK	sp|P51884|LUM_HUMAN	SNA B12	393.552	3	365.218	1	y3	9.28	826	911	3
LKEDAVSAAFK	sp|P51884|LUM_HUMAN	SNA B2	393.552	3	365.218	1	y3	9.29	694	674	2
LKEDAVSAAFK	sp|P51884|LUM_HUMAN	SNA B3	393.552	3	365.218	1	y3	9.24	6283	939	2
LKEDAVSAAFK	sp|P51884|LUM_HUMAN	SNA B4	393.552	3	365.218	1	y3	9.29	1054	658	2
LKEDAVSAAFK	sp|P51884|LUM_HUMAN	SNA B5	393.552	3	365.218	1	y3	9.29	700	547	2
LKEDAVSAAFK	sp|P51884|LUM_HUMAN	SNA B6	393.552	3	365.218	1	y3	9.29	936	586	2
LKEDAVSAAFK	sp|P51884|LUM_HUMAN	SNA B7	393.552	3	365.218	1	y3	9.27	2985	736	3
LKEDAVSAAFK	sp|P51884|LUM_HUMAN	SNA B8	393.552	3	365.218	1	y3	9.29	1094	610	2
LKEDAVSAAFK	sp|P51884|LUM_HUMAN	SNA B9	393.552	3	365.218	1	y3	9.32	1215	589	2
LKEDAVSAAFK	sp|P51884|LUM_HUMAN	SNA C1	393.552	3	365.218	1	y3	9.29	1454	587	2
LKEDAVSAAFK	sp|P51884|LUM_HUMAN	SNA C10	393.552	3	365.218	1	y3	9.28	1751	730	2
LKEDAVSAAFK	sp|P51884|LUM_HUMAN	SNA C11	393.552	3	365.218	1	y3	9.27	4821	763	3
LKEDAVSAAFK	sp|P51884|LUM_HUMAN	SNA C12	393.552	3	365.218	1	y3	9.28	1245	626	2
LKEDAVSAAFK	sp|P51884|LUM_HUMAN	SNA C2	393.552	3	365.218	1	y3	9.27	1518	725	2
LKEDAVSAAFK	sp|P51884|LUM_HUMAN	SNA C3	393.552	3	365.218	1	y3	9.28	1391	589	2
LKEDAVSAAFK	sp|P51884|LUM_HUMAN	SNA C4	393.552	3	365.218	1	y3	9.27	3491	658	3
LKEDAVSAAFK	sp|P51884|LUM_HUMAN	SNA C5	393.552	3	365.218	1	y3	9.31	637	695	3
LKEDAVSAAFK	sp|P51884|LUM_HUMAN	SNA C6	393.552	3	365.218	1	y3	9.28	812	625	4
LKEDAVSAAFK	sp|P51884|LUM_HUMAN	SNA C7	393.552	3	365.218	1	y3	9.46	353	672	1
LKEDAVSAAFK	sp|P51884|LUM_HUMAN	SNA C8	393.552	3	365.218	1	y3	9.28	953	539	2
LKEDAVSAAFK	sp|P51884|LUM_HUMAN	SNA C9	393.552	3	365.218	1	y3	9.29	1066	674	2
LKEDAVSAAFK	sp|P51884|LUM_HUMAN	SNA D1	393.552	3	365.218	1	y3	9.29	1712	803	2
LKEDAVSAAFK	sp|P51884|LUM_HUMAN	SNA D10	393.552	3	365.218	1	y3	9.29	732	663	2
LKEDAVSAAFK	sp|P51884|LUM_HUMAN	SNA D11	393.552	3	365.218	1	y3	9.32	776	587	2
LKEDAVSAAFK	sp|P51884|LUM_HUMAN	SNA D12	393.552	3	365.218	1	y3	9.28	3373	950	2
LKEDAVSAAFK	sp|P51884|LUM_HUMAN	SNA D2	393.552	3	365.218	1	y3	9.3	896	604	2
LKEDAVSAAFK	sp|P51884|LUM_HUMAN	SNA D3	393.552	3	365.218	1	y3	9.27	1286	746	2
LKEDAVSAAFK	sp|P51884|LUM_HUMAN	SNA D4	393.552	3	365.218	1	y3	9.29	1607	607	2
LKEDAVSAAFK	sp|P51884|LUM_HUMAN	SNA D5	393.552	3	365.218	1	y3	9.29	1065	504	2
LKEDAVSAAFK	sp|P51884|LUM_HUMAN	SNA D6	393.552	3	365.218	1	y3	9.28	1158	622	3
LKEDAVSAAFK	sp|P51884|LUM_HUMAN	SNA D7	393.552	3	365.218	1	y3	9.29	754	613	2
LKEDAVSAAFK	sp|P51884|LUM_HUMAN	SNA D8	393.552	3	365.218	1	y3	9.27	1117	787	2
LKEDAVSAAFK	sp|P51884|LUM_HUMAN	SNA D9	393.552	3	365.218	1	y3	9.28	1632	623	2
LKEDAVSAAFK	sp|P51884|LUM_HUMAN	SNA E1	393.552	3	365.218	1	y3	9.3	1550	684	2
LKEDAVSAAFK	sp|P51884|LUM_HUMAN	SNA E10	393.552	3	365.218	1	y3	9.28	771	619	3
LKEDAVSAAFK	sp|P51884|LUM_HUMAN	SNA E11	393.552	3	365.218	1	y3	9.27	2941	730	2
LKEDAVSAAFK	sp|P51884|LUM_HUMAN	SNA E12	393.552	3	365.218	1	y3	9.28	1446	569	2
LKEDAVSAAFK	sp|P51884|LUM_HUMAN	SNA E2	393.552	3	365.218	1	y3	9.3	787	646	2
LKEDAVSAAFK	sp|P51884|LUM_HUMAN	SNA E3	393.552	3	365.218	1	y3	9.29	1172	694	3
LKEDAVSAAFK	sp|P51884|LUM_HUMAN	SNA E4	393.552	3	365.218	1	y3	9.28	1276	527	2
LKEDAVSAAFK	sp|P51884|LUM_HUMAN	SNA E5	393.552	3	365.218	1	y3	9.27	1500	633	2
LKEDAVSAAFK	sp|P51884|LUM_HUMAN	SNA E6	393.552	3	365.218	1	y3	9.3	1357	789	3
LKEDAVSAAFK	sp|P51884|LUM_HUMAN	SNA E7	393.552	3	365.218	1	y3	9.3	902	535	2
LKEDAVSAAFK	sp|P51884|LUM_HUMAN	SNA E8	393.552	3	365.218	1	y3	9.29	823	614	2
LKEDAVSAAFK	sp|P51884|LUM_HUMAN	SNA E9	393.552	3	365.218	1	y3	9.3	1124	692	2
LKEDAVSAAFK	sp|P51884|LUM_HUMAN	SNA F1	393.552	3	365.218	1	y3	9.3	1206	639	2
LKEDAVSAAFK	sp|P51884|LUM_HUMAN	SNA F10	393.552	3	365.218	1	y3	9.28	991	615	2
LKEDAVSAAFK	sp|P51884|LUM_HUMAN	SNA F11	393.552	3	365.218	1	y3	9.3	2725	577	3
LKEDAVSAAFK	sp|P51884|LUM_HUMAN	SNA F12	393.552	3	365.218	1	y3	9.29	877	664	2
LKEDAVSAAFK	sp|P51884|LUM_HUMAN	SNA F2	393.552	3	365.218	1	y3	9.27	1184	570	2
LKEDAVSAAFK	sp|P51884|LUM_HUMAN	SNA F3	393.552	3	365.218	1	y3	9.32	784	856	4
LKEDAVSAAFK	sp|P51884|LUM_HUMAN	SNA F4	393.552	3	365.218	1	y3	9.27	1032	660	2
LKEDAVSAAFK	sp|P51884|LUM_HUMAN	SNA F5	393.552	3	365.218	1	y3	9.28	1336	662	2
LKEDAVSAAFK	sp|P51884|LUM_HUMAN	SNA F6	393.552	3	365.218	1	y3	9.27	4376	1173	3
LKEDAVSAAFK	sp|P51884|LUM_HUMAN	SNA F7	393.552	3	365.218	1	y3	9.28	1300	605	2
LKEDAVSAAFK	sp|P51884|LUM_HUMAN	SNA F8	393.552	3	365.218	1	y3	9.24	949	477	2
LKEDAVSAAFK	sp|P51884|LUM_HUMAN	SNA F9	393.552	3	365.218	1	y3	9.28	1028	584	2
LKEDAVSAAFK	sp|P51884|LUM_HUMAN	SNA G1	393.552	3	365.218	1	y3	9.27	1201	670	2
LKEDAVSAAFK	sp|P51884|LUM_HUMAN	SNA G10	393.552	3	365.218	1	y3	9.28	3102	899	2
LKEDAVSAAFK	sp|P51884|LUM_HUMAN	SNA G11	393.552	3	365.218	1	y3	9.29	780	701	2
LKEDAVSAAFK	sp|P51884|LUM_HUMAN	SNA G12	393.552	3	365.218	1	y3	9.28	1369	634	2
LKEDAVSAAFK	sp|P51884|LUM_HUMAN	SNA G2	393.552	3	365.218	1	y3	9.29	1174	612	2
LKEDAVSAAFK	sp|P51884|LUM_HUMAN	SNA G3	393.552	3	365.218	1	y3	9.28	855	786	4
LKEDAVSAAFK	sp|P51884|LUM_HUMAN	SNA G4	393.552	3	365.218	1	y3	9.28	5696	783	2
LKEDAVSAAFK	sp|P51884|LUM_HUMAN	SNA G5	393.552	3	365.218	1	y3	9.29	1917	892	2
LKEDAVSAAFK	sp|P51884|LUM_HUMAN	SNA G6	393.552	3	365.218	1	y3	9.28	975	585	2
LKEDAVSAAFK	sp|P51884|LUM_HUMAN	SNA G7	393.552	3	365.218	1	y3	9.3	972	545	2
LKEDAVSAAFK	sp|P51884|LUM_HUMAN	SNA G8	393.552	3	365.218	1	y3	9.3	854	711	2
LKEDAVSAAFK	sp|P51884|LUM_HUMAN	SNA G9	393.552	3	365.218	1	y3	9.28	326	532	4
LKEDAVSAAFK	sp|P51884|LUM_HUMAN	SNA H1	393.552	3	365.218	1	y3	9.28	1782	736	2
LKEDAVSAAFK	sp|P51884|LUM_HUMAN	SNA H10	393.552	3	365.218	1	y3	9.29	1114	641	2
LKEDAVSAAFK	sp|P51884|LUM_HUMAN	SNA H11	393.552	3	365.218	1	y3	9.3	1688	707	2
LKEDAVSAAFK	sp|P51884|LUM_HUMAN	SNA H12	393.552	3	365.218	1	y3	9.28	986	589	2
LKEDAVSAAFK	sp|P51884|LUM_HUMAN	SNA H2	393.552	3	365.218	1	y3	9.29	5157	1142	3
LKEDAVSAAFK	sp|P51884|LUM_HUMAN	SNA H3	393.552	3	365.218	1	y3	9.29	891	631	2
LKEDAVSAAFK	sp|P51884|LUM_HUMAN	SNA H4	393.552	3	365.218	1	y3	9.3	964	531	2
LKEDAVSAAFK	sp|P51884|LUM_HUMAN	SNA H5	393.552	3	365.218	1	y3	9.22	1337	651	2
LKEDAVSAAFK	sp|P51884|LUM_HUMAN	SNA H6	393.552	3	365.218	1	y3	9.29	1313	656	2
LKEDAVSAAFK	sp|P51884|LUM_HUMAN	SNA H7 repeat	393.552	3	365.218	1	y3	9.27	302	604	2
LKEDAVSAAFK	sp|P51884|LUM_HUMAN	SNA H7	393.552	3	365.218	1	y3	9.28	768	761	2
LKEDAVSAAFK	sp|P51884|LUM_HUMAN	SNA H8	393.552	3	365.218	1	y3	9.29	2796	708	2
LKEDAVSAAFK	sp|P51884|LUM_HUMAN	SNA H9	393.552	3	365.218	1	y3	9.31	280	547	4
LKEDAVSAAFK	sp|P51884|LUM_HUMAN	SIS peptide 1	393.552	3	294.181	1	y2	9.7	44	290	1
LKEDAVSAAFK	sp|P51884|LUM_HUMAN	SIS peptide 2	393.552	3	294.181	1	y2	9.15	51	434	2
LKEDAVSAAFK	sp|P51884|LUM_HUMAN	SIS peptide 3	393.552	3	294.181	1	y2	9.69	45	219	2
LKEDAVSAAFK	sp|P51884|LUM_HUMAN	SIS peptide 4	393.552	3	294.181	1	y2	9.17	49	316	1
LKEDAVSAAFK	sp|P51884|LUM_HUMAN	SIS peptide 5	393.552	3	294.181	1	y2	9.43	43	366	1
LKEDAVSAAFK	sp|P51884|LUM_HUMAN	SNA A1	393.552	3	294.181	1	y2	9.29	617	635	3
LKEDAVSAAFK	sp|P51884|LUM_HUMAN	SNA A10	393.552	3	294.181	1	y2	9.29	723	767	4
LKEDAVSAAFK	sp|P51884|LUM_HUMAN	SNA A11	393.552	3	294.181	1	y2	9.28	1373	652	2
LKEDAVSAAFK	sp|P51884|LUM_HUMAN	SNA A12	393.552	3	294.181	1	y2	9.29	601	542	3
LKEDAVSAAFK	sp|P51884|LUM_HUMAN	SNA A2	393.552	3	294.181	1	y2	9.28	879	763	3
LKEDAVSAAFK	sp|P51884|LUM_HUMAN	SNA A3	393.552	3	294.181	1	y2	9.28	2583	674	4
LKEDAVSAAFK	sp|P51884|LUM_HUMAN	SNA A4	393.552	3	294.181	1	y2	9.28	744	625	3
LKEDAVSAAFK	sp|P51884|LUM_HUMAN	SNA A5	393.552	3	294.181	1	y2	9.29	783	560	3
LKEDAVSAAFK	sp|P51884|LUM_HUMAN	SNA A6	393.552	3	294.181	1	y2	9.31	400	606	4
LKEDAVSAAFK	sp|P51884|LUM_HUMAN	SNA A7	393.552	3	294.181	1	y2	9.28	871	562	3
LKEDAVSAAFK	sp|P51884|LUM_HUMAN	SNA A8	393.552	3	294.181	1	y2	9.28	857	622	3
LKEDAVSAAFK	sp|P51884|LUM_HUMAN	SNA A9	393.552	3	294.181	1	y2	9.28	1141	576	3
LKEDAVSAAFK	sp|P51884|LUM_HUMAN	SNA B1	393.552	3	294.181	1	y2	9.29	724	521	3
LKEDAVSAAFK	sp|P51884|LUM_HUMAN	SNA B10	393.552	3	294.181	1	y2	9.29	651	597	3
LKEDAVSAAFK	sp|P51884|LUM_HUMAN	SNA B11	393.552	3	294.181	1	y2	9.27	3090	670	3
LKEDAVSAAFK	sp|P51884|LUM_HUMAN	SNA B12	393.552	3	294.181	1	y2	9.29	845	856	2
LKEDAVSAAFK	sp|P51884|LUM_HUMAN	SNA B2	393.552	3	294.181	1	y2	9.3	554	582	4
LKEDAVSAAFK	sp|P51884|LUM_HUMAN	SNA B3	393.552	3	294.181	1	y2	9.24	5167	831	3
LKEDAVSAAFK	sp|P51884|LUM_HUMAN	SNA B4	393.552	3	294.181	1	y2	9.28	841	663	3
LKEDAVSAAFK	sp|P51884|LUM_HUMAN	SNA B5	393.552	3	294.181	1	y2	9.27	660	533	3
LKEDAVSAAFK	sp|P51884|LUM_HUMAN	SNA B6	393.552	3	294.181	1	y2	9.3	793	603	3
LKEDAVSAAFK	sp|P51884|LUM_HUMAN	SNA B7	393.552	3	294.181	1	y2	9.27	3272	637	2
LKEDAVSAAFK	sp|P51884|LUM_HUMAN	SNA B8	393.552	3	294.181	1	y2	9.28	693	584	4
LKEDAVSAAFK	sp|P51884|LUM_HUMAN	SNA B9	393.552	3	294.181	1	y2	9.29	818	649	3
LKEDAVSAAFK	sp|P51884|LUM_HUMAN	SNA C1	393.552	3	294.181	1	y2	9.3	657	637	5
LKEDAVSAAFK	sp|P51884|LUM_HUMAN	SNA C10	393.552	3	294.181	1	y2	9.28	1319	658	4
LKEDAVSAAFK	sp|P51884|LUM_HUMAN	SNA C11	393.552	3	294.181	1	y2	9.27	3401	688	5
LKEDAVSAAFK	sp|P51884|LUM_HUMAN	SNA C12	393.552	3	294.181	1	y2	9.29	666	655	5
LKEDAVSAAFK	sp|P51884|LUM_HUMAN	SNA C2	393.552	3	294.181	1	y2	9.28	987	750	3
LKEDAVSAAFK	sp|P51884|LUM_HUMAN	SNA C3	393.552	3	294.181	1	y2	9.29	998	504	3
LKEDAVSAAFK	sp|P51884|LUM_HUMAN	SNA C4	393.552	3	294.181	1	y2	9.28	2537	748	5
LKEDAVSAAFK	sp|P51884|LUM_HUMAN	SNA C5	393.552	3	294.181	1	y2	9.29	693	587	2
LKEDAVSAAFK	sp|P51884|LUM_HUMAN	SNA C6	393.552	3	294.181	1	y2	9.29	868	604	3
LKEDAVSAAFK	sp|P51884|LUM_HUMAN	SNA C7	393.552	3	294.181	1	y2	9.5	30	653	3
LKEDAVSAAFK	sp|P51884|LUM_HUMAN	SNA C8	393.552	3	294.181	1	y2	9.29	430	543	4
LKEDAVSAAFK	sp|P51884|LUM_HUMAN	SNA C9	393.552	3	294.181	1	y2	9.28	868	588	3
LKEDAVSAAFK	sp|P51884|LUM_HUMAN	SNA D1	393.552	3	294.181	1	y2	9.28	1275	760	4
LKEDAVSAAFK	sp|P51884|LUM_HUMAN	SNA D10	393.552	3	294.181	1	y2	9.29	527	619	3
LKEDAVSAAFK	sp|P51884|LUM_HUMAN	SNA D11	393.552	3	294.181	1	y2	9.29	532	538	4
LKEDAVSAAFK	sp|P51884|LUM_HUMAN	SNA D12	393.552	3	294.181	1	y2	9.28	3056	888	3
LKEDAVSAAFK	sp|P51884|LUM_HUMAN	SNA D2	393.552	3	294.181	1	y2	9.3	867	646	3
LKEDAVSAAFK	sp|P51884|LUM_HUMAN	SNA D3	393.552	3	294.181	1	y2	9.29	932	645	3
LKEDAVSAAFK	sp|P51884|LUM_HUMAN	SNA D4	393.552	3	294.181	1	y2	9.29	992	591	3
LKEDAVSAAFK	sp|P51884|LUM_HUMAN	SNA D5	393.552	3	294.181	1	y2	9.29	703	567	5
LKEDAVSAAFK	sp|P51884|LUM_HUMAN	SNA D6	393.552	3	294.181	1	y2	9.29	1239	561	2
LKEDAVSAAFK	sp|P51884|LUM_HUMAN	SNA D7	393.552	3	294.181	1	y2	9.26	549	616	4
LKEDAVSAAFK	sp|P51884|LUM_HUMAN	SNA D8	393.552	3	294.181	1	y2	9.28	773	619	4
LKEDAVSAAFK	sp|P51884|LUM_HUMAN	SNA D9	393.552	3	294.181	1	y2	9.29	1085	612	3
LKEDAVSAAFK	sp|P51884|LUM_HUMAN	SNA E1	393.552	3	294.181	1	y2	9.29	992	668	3
LKEDAVSAAFK	sp|P51884|LUM_HUMAN	SNA E10	393.552	3	294.181	1	y2	9.29	806	603	2
LKEDAVSAAFK	sp|P51884|LUM_HUMAN	SNA E11	393.552	3	294.181	1	y2	9.28	1573	622	5
LKEDAVSAAFK	sp|P51884|LUM_HUMAN	SNA E12	393.552	3	294.181	1	y2	9.28	1106	601	3
LKEDAVSAAFK	sp|P51884|LUM_HUMAN	SNA E2	393.552	3	294.181	1	y2	9.29	715	536	3
LKEDAVSAAFK	sp|P51884|LUM_HUMAN	SNA E3	393.552	3	294.181	1	y2	9.28	1185	709	2
LKEDAVSAAFK	sp|P51884|LUM_HUMAN	SNA E4	393.552	3	294.181	1	y2	9.28	663	577	3
LKEDAVSAAFK	sp|P51884|LUM_HUMAN	SNA E5	393.552	3	294.181	1	y2	9.27	1402	671	3
LKEDAVSAAFK	sp|P51884|LUM_HUMAN	SNA E6	393.552	3	294.181	1	y2	9.29	1564	673	2
LKEDAVSAAFK	sp|P51884|LUM_HUMAN	SNA E7	393.552	3	294.181	1	y2	9.3	851	598	3
LKEDAVSAAFK	sp|P51884|LUM_HUMAN	SNA E8	393.552	3	294.181	1	y2	9.29	766	589	3
LKEDAVSAAFK	sp|P51884|LUM_HUMAN	SNA E9	393.552	3	294.181	1	y2	9.28	699	648	3
LKEDAVSAAFK	sp|P51884|LUM_HUMAN	SNA F1	393.552	3	294.181	1	y2	9.29	904	690	4
LKEDAVSAAFK	sp|P51884|LUM_HUMAN	SNA F10	393.552	3	294.181	1	y2	9.28	695	601	4
LKEDAVSAAFK	sp|P51884|LUM_HUMAN	SNA F11	393.552	3	294.181	1	y2	9.29	2005	663	5
LKEDAVSAAFK	sp|P51884|LUM_HUMAN	SNA F12	393.552	3	294.181	1	y2	9.28	722	626	3
LKEDAVSAAFK	sp|P51884|LUM_HUMAN	SNA F2	393.552	3	294.181	1	y2	9.28	556	524	4
LKEDAVSAAFK	sp|P51884|LUM_HUMAN	SNA F3	393.552	3	294.181	1	y2	9.29	959	616	3
LKEDAVSAAFK	sp|P51884|LUM_HUMAN	SNA F4	393.552	3	294.181	1	y2	9.28	661	542	5
LKEDAVSAAFK	sp|P51884|LUM_HUMAN	SNA F5	393.552	3	294.181	1	y2	9.28	732	551	4
LKEDAVSAAFK	sp|P51884|LUM_HUMAN	SNA F6	393.552	3	294.181	1	y2	9.26	3337	799	5
LKEDAVSAAFK	sp|P51884|LUM_HUMAN	SNA F7	393.552	3	294.181	1	y2	9.28	815	447	3
LKEDAVSAAFK	sp|P51884|LUM_HUMAN	SNA F8	393.552	3	294.181	1	y2	9.24	856	492	3
LKEDAVSAAFK	sp|P51884|LUM_HUMAN	SNA F9	393.552	3	294.181	1	y2	9.29	702	733	4
LKEDAVSAAFK	sp|P51884|LUM_HUMAN	SNA G1	393.552	3	294.181	1	y2	9.29	879	790	3
LKEDAVSAAFK	sp|P51884|LUM_HUMAN	SNA G10	393.552	3	294.181	1	y2	9.27	2448	896	3
LKEDAVSAAFK	sp|P51884|LUM_HUMAN	SNA G11	393.552	3	294.181	1	y2	9.29	569	518	3
LKEDAVSAAFK	sp|P51884|LUM_HUMAN	SNA G12	393.552	3	294.181	1	y2	9.29	582	729	4
LKEDAVSAAFK	sp|P51884|LUM_HUMAN	SNA G2	393.552	3	294.181	1	y2	9.29	372	548	5
LKEDAVSAAFK	sp|P51884|LUM_HUMAN	SNA G3	393.552	3	294.181	1	y2	9.28	1310	604	2
LKEDAVSAAFK	sp|P51884|LUM_HUMAN	SNA G4	393.552	3	294.181	1	y2	9.28	4038	702	5
LKEDAVSAAFK	sp|P51884|LUM_HUMAN	SNA G5	393.552	3	294.181	1	y2	9.3	1133	831	4
LKEDAVSAAFK	sp|P51884|LUM_HUMAN	SNA G6	393.552	3	294.181	1	y2	9.28	814	501	3
LKEDAVSAAFK	sp|P51884|LUM_HUMAN	SNA G7	393.552	3	294.181	1	y2	9.29	667	497	3
LKEDAVSAAFK	sp|P51884|LUM_HUMAN	SNA G8	393.552	3	294.181	1	y2	9.3	733	712	3
LKEDAVSAAFK	sp|P51884|LUM_HUMAN	SNA G9	393.552	3	294.181	1	y2	9.28	661	405	2
LKEDAVSAAFK	sp|P51884|LUM_HUMAN	SNA H1	393.552	3	294.181	1	y2	9.28	1364	730	5
LKEDAVSAAFK	sp|P51884|LUM_HUMAN	SNA H10	393.552	3	294.181	1	y2	9.27	976	604	3
LKEDAVSAAFK	sp|P51884|LUM_HUMAN	SNA H11	393.552	3	294.181	1	y2	9.29	1440	783	4
LKEDAVSAAFK	sp|P51884|LUM_HUMAN	SNA H12	393.552	3	294.181	1	y2	9.28	555	540	4
LKEDAVSAAFK	sp|P51884|LUM_HUMAN	SNA H2	393.552	3	294.181	1	y2	9.28	3963	759	5
LKEDAVSAAFK	sp|P51884|LUM_HUMAN	SNA H3	393.552	3	294.181	1	y2	9.29	543	579	4
LKEDAVSAAFK	sp|P51884|LUM_HUMAN	SNA H4	393.552	3	294.181	1	y2	9.28	754	406	4
LKEDAVSAAFK	sp|P51884|LUM_HUMAN	SNA H5	393.552	3	294.181	1	y2	9.24	805	599	3
LKEDAVSAAFK	sp|P51884|LUM_HUMAN	SNA H6	393.552	3	294.181	1	y2	9.3	635	690	4
LKEDAVSAAFK	sp|P51884|LUM_HUMAN	SNA H7 repeat	393.552	3	294.181	1	y2	9.3	102	604	3
LKEDAVSAAFK	sp|P51884|LUM_HUMAN	SNA H7	393.552	3	294.181	1	y2	9.27	516	593	4
LKEDAVSAAFK	sp|P51884|LUM_HUMAN	SNA H8	393.552	3	294.181	1	y2	9.29	2357	721	4
LKEDAVSAAFK	sp|P51884|LUM_HUMAN	SNA H9	393.552	3	294.181	1	y2	9.29	513	367	2
LKEDAVSAAFK	sp|P51884|LUM_HUMAN	SIS peptide 1	393.552	3	557.293	1	b5	9.69	1	288	4
LKEDAVSAAFK	sp|P51884|LUM_HUMAN	SIS peptide 2	393.552	3	557.293	1	b5	9.06	1	410	3
LKEDAVSAAFK	sp|P51884|LUM_HUMAN	SIS peptide 3	393.552	3	557.293	1	b5	9.65	0	218	5
LKEDAVSAAFK	sp|P51884|LUM_HUMAN	SIS peptide 4	393.552	3	557.293	1	b5	9.13	0	314	5
LKEDAVSAAFK	sp|P51884|LUM_HUMAN	SIS peptide 5	393.552	3	557.293	1	b5	9.42	0	364	4
LKEDAVSAAFK	sp|P51884|LUM_HUMAN	SNA A1	393.552	3	557.293	1	b5	9.28	353	558	5
LKEDAVSAAFK	sp|P51884|LUM_HUMAN	SNA A10	393.552	3	557.293	1	b5	9.29	721	560	5
LKEDAVSAAFK	sp|P51884|LUM_HUMAN	SNA A11	393.552	3	557.293	1	b5	9.28	575	584	5
LKEDAVSAAFK	sp|P51884|LUM_HUMAN	SNA A12	393.552	3	557.293	1	b5	9.28	504	490	5
LKEDAVSAAFK	sp|P51884|LUM_HUMAN	SNA A2	393.552	3	557.293	1	b5	9.29	440	611	5
LKEDAVSAAFK	sp|P51884|LUM_HUMAN	SNA A3	393.552	3	557.293	1	b5	9.29	2047	577	5
LKEDAVSAAFK	sp|P51884|LUM_HUMAN	SNA A4	393.552	3	557.293	1	b5	9.27	626	547	4
LKEDAVSAAFK	sp|P51884|LUM_HUMAN	SNA A5	393.552	3	557.293	1	b5	9.29	699	510	4
LKEDAVSAAFK	sp|P51884|LUM_HUMAN	SNA A6	393.552	3	557.293	1	b5	9.3	267	556	5
LKEDAVSAAFK	sp|P51884|LUM_HUMAN	SNA A7	393.552	3	557.293	1	b5	9.27	690	421	4
LKEDAVSAAFK	sp|P51884|LUM_HUMAN	SNA A8	393.552	3	557.293	1	b5	9.27	445	532	5
LKEDAVSAAFK	sp|P51884|LUM_HUMAN	SNA A9	393.552	3	557.293	1	b5	9.28	732	486	5
LKEDAVSAAFK	sp|P51884|LUM_HUMAN	SNA B1	393.552	3	557.293	1	b5	9.29	435	483	4
LKEDAVSAAFK	sp|P51884|LUM_HUMAN	SNA B10	393.552	3	557.293	1	b5	9.29	444	511	5
LKEDAVSAAFK	sp|P51884|LUM_HUMAN	SNA B11	393.552	3	557.293	1	b5	9.27	2599	687	5
LKEDAVSAAFK	sp|P51884|LUM_HUMAN	SNA B12	393.552	3	557.293	1	b5	9.3	213	801	5
LKEDAVSAAFK	sp|P51884|LUM_HUMAN	SNA B2	393.552	3	557.293	1	b5	9.29	510	535	5
LKEDAVSAAFK	sp|P51884|LUM_HUMAN	SNA B3	393.552	3	557.293	1	b5	9.24	4998	576	4
LKEDAVSAAFK	sp|P51884|LUM_HUMAN	SNA B4	393.552	3	557.293	1	b5	9.28	707	553	4
LKEDAVSAAFK	sp|P51884|LUM_HUMAN	SNA B5	393.552	3	557.293	1	b5	9.29	524	528	4
LKEDAVSAAFK	sp|P51884|LUM_HUMAN	SNA B6	393.552	3	557.293	1	b5	9.29	639	518	4
LKEDAVSAAFK	sp|P51884|LUM_HUMAN	SNA B7	393.552	3	557.293	1	b5	9.27	2622	552	5
LKEDAVSAAFK	sp|P51884|LUM_HUMAN	SNA B8	393.552	3	557.293	1	b5	9.29	543	509	5
LKEDAVSAAFK	sp|P51884|LUM_HUMAN	SNA B9	393.552	3	557.293	1	b5	9.29	604	576	4
LKEDAVSAAFK	sp|P51884|LUM_HUMAN	SNA C1	393.552	3	557.293	1	b5	9.29	676	556	4
LKEDAVSAAFK	sp|P51884|LUM_HUMAN	SNA C10	393.552	3	557.293	1	b5	9.28	899	579	5
LKEDAVSAAFK	sp|P51884|LUM_HUMAN	SNA C11	393.552	3	557.293	1	b5	9.28	4346	582	4
LKEDAVSAAFK	sp|P51884|LUM_HUMAN	SNA C12	393.552	3	557.293	1	b5	9.29	770	527	4
LKEDAVSAAFK	sp|P51884|LUM_HUMAN	SNA C2	393.552	3	557.293	1	b5	9.28	676	695	5
LKEDAVSAAFK	sp|P51884|LUM_HUMAN	SNA C3	393.552	3	557.293	1	b5	9.3	877	505	4
LKEDAVSAAFK	sp|P51884|LUM_HUMAN	SNA C4	393.552	3	557.293	1	b5	9.28	2959	705	4
LKEDAVSAAFK	sp|P51884|LUM_HUMAN	SNA C5	393.552	3	557.293	1	b5	9.29	341	512	5
LKEDAVSAAFK	sp|P51884|LUM_HUMAN	SNA C6	393.552	3	557.293	1	b5	9.29	663	509	5
LKEDAVSAAFK	sp|P51884|LUM_HUMAN	SNA C7	393.552	3	557.293	1	b5	9.46	24	577	4
LKEDAVSAAFK	sp|P51884|LUM_HUMAN	SNA C8	393.552	3	557.293	1	b5	9.28	261	479	5
LKEDAVSAAFK	sp|P51884|LUM_HUMAN	SNA C9	393.552	3	557.293	1	b5	9.29	637	535	5
LKEDAVSAAFK	sp|P51884|LUM_HUMAN	SNA D1	393.552	3	557.293	1	b5	9.28	1423	655	3
LKEDAVSAAFK	sp|P51884|LUM_HUMAN	SNA D10	393.552	3	557.293	1	b5	9.28	283	463	5
LKEDAVSAAFK	sp|P51884|LUM_HUMAN	SNA D11	393.552	3	557.293	1	b5	9.29	437	503	5
LKEDAVSAAFK	sp|P51884|LUM_HUMAN	SNA D12	393.552	3	557.293	1	b5	9.28	3037	738	4
LKEDAVSAAFK	sp|P51884|LUM_HUMAN	SNA D2	393.552	3	557.293	1	b5	9.3	783	532	4
LKEDAVSAAFK	sp|P51884|LUM_HUMAN	SNA D3	393.552	3	557.293	1	b5	9.3	629	618	4
LKEDAVSAAFK	sp|P51884|LUM_HUMAN	SNA D4	393.552	3	557.293	1	b5	9.28	751	595	4
LKEDAVSAAFK	sp|P51884|LUM_HUMAN	SNA D5	393.552	3	557.293	1	b5	9.28	717	491	4
LKEDAVSAAFK	sp|P51884|LUM_HUMAN	SNA D6	393.552	3	557.293	1	b5	9.28	530	509	5
LKEDAVSAAFK	sp|P51884|LUM_HUMAN	SNA D7	393.552	3	557.293	1	b5	9.29	473	457	5
LKEDAVSAAFK	sp|P51884|LUM_HUMAN	SNA D8	393.552	3	557.293	1	b5	9.28	669	554	5
LKEDAVSAAFK	sp|P51884|LUM_HUMAN	SNA D9	393.552	3	557.293	1	b5	9.29	881	508	5
LKEDAVSAAFK	sp|P51884|LUM_HUMAN	SNA E1	393.552	3	557.293	1	b5	9.29	693	598	4
LKEDAVSAAFK	sp|P51884|LUM_HUMAN	SNA E10	393.552	3	557.293	1	b5	9.29	488	525	4
LKEDAVSAAFK	sp|P51884|LUM_HUMAN	SNA E11	393.552	3	557.293	1	b5	9.27	2203	593	4
LKEDAVSAAFK	sp|P51884|LUM_HUMAN	SNA E12	393.552	3	557.293	1	b5	9.28	553	571	5
LKEDAVSAAFK	sp|P51884|LUM_HUMAN	SNA E2	393.552	3	557.293	1	b5	9.28	290	527	5
LKEDAVSAAFK	sp|P51884|LUM_HUMAN	SNA E3	393.552	3	557.293	1	b5	9.26	654	596	5
LKEDAVSAAFK	sp|P51884|LUM_HUMAN	SNA E4	393.552	3	557.293	1	b5	9.29	273	432	5
LKEDAVSAAFK	sp|P51884|LUM_HUMAN	SNA E5	393.552	3	557.293	1	b5	9.27	604	531	5
LKEDAVSAAFK	sp|P51884|LUM_HUMAN	SNA E6	393.552	3	557.293	1	b5	9.3	1118	580	5
LKEDAVSAAFK	sp|P51884|LUM_HUMAN	SNA E7	393.552	3	557.293	1	b5	9.3	329	594	5
LKEDAVSAAFK	sp|P51884|LUM_HUMAN	SNA E8	393.552	3	557.293	1	b5	9.28	600	480	5
LKEDAVSAAFK	sp|P51884|LUM_HUMAN	SNA E9	393.552	3	557.293	1	b5	9.29	496	431	5
LKEDAVSAAFK	sp|P51884|LUM_HUMAN	SNA F1	393.552	3	557.293	1	b5	9.29	836	538	5
LKEDAVSAAFK	sp|P51884|LUM_HUMAN	SNA F10	393.552	3	557.293	1	b5	9.29	685	558	5
LKEDAVSAAFK	sp|P51884|LUM_HUMAN	SNA F11	393.552	3	557.293	1	b5	9.3	2159	502	4
LKEDAVSAAFK	sp|P51884|LUM_HUMAN	SNA F12	393.552	3	557.293	1	b5	9.29	425	596	5
LKEDAVSAAFK	sp|P51884|LUM_HUMAN	SNA F2	393.552	3	557.293	1	b5	9.28	523	467	5
LKEDAVSAAFK	sp|P51884|LUM_HUMAN	SNA F3	393.552	3	557.293	1	b5	9.29	526	541	5
LKEDAVSAAFK	sp|P51884|LUM_HUMAN	SNA F4	393.552	3	557.293	1	b5	9.27	681	519	4
LKEDAVSAAFK	sp|P51884|LUM_HUMAN	SNA F5	393.552	3	557.293	1	b5	9.29	800	538	3
LKEDAVSAAFK	sp|P51884|LUM_HUMAN	SNA F6	393.552	3	557.293	1	b5	9.26	3806	555	4
LKEDAVSAAFK	sp|P51884|LUM_HUMAN	SNA F7	393.552	3	557.293	1	b5	9.28	544	411	5
LKEDAVSAAFK	sp|P51884|LUM_HUMAN	SNA F8	393.552	3	557.293	1	b5	9.25	404	466	4
LKEDAVSAAFK	sp|P51884|LUM_HUMAN	SNA F9	393.552	3	557.293	1	b5	9.29	554	529	5
LKEDAVSAAFK	sp|P51884|LUM_HUMAN	SNA G1	393.552	3	557.293	1	b5	9.28	548	590	5
LKEDAVSAAFK	sp|P51884|LUM_HUMAN	SNA G10	393.552	3	557.293	1	b5	9.29	1847	553	5
LKEDAVSAAFK	sp|P51884|LUM_HUMAN	SNA G11	393.552	3	557.293	1	b5	9.29	452	565	5
LKEDAVSAAFK	sp|P51884|LUM_HUMAN	SNA G12	393.552	3	557.293	1	b5	9.28	747	566	3
LKEDAVSAAFK	sp|P51884|LUM_HUMAN	SNA G2	393.552	3	557.293	1	b5	9.29	518	486	4
LKEDAVSAAFK	sp|P51884|LUM_HUMAN	SNA G3	393.552	3	557.293	1	b5	9.29	647	583	5
LKEDAVSAAFK	sp|P51884|LUM_HUMAN	SNA G4	393.552	3	557.293	1	b5	9.29	4542	708	4
LKEDAVSAAFK	sp|P51884|LUM_HUMAN	SNA G5	393.552	3	557.293	1	b5	9.3	804	657	5
LKEDAVSAAFK	sp|P51884|LUM_HUMAN	SNA G6	393.552	3	557.293	1	b5	9.29	399	493	4
LKEDAVSAAFK	sp|P51884|LUM_HUMAN	SNA G7	393.552	3	557.293	1	b5	9.3	335	453	5
LKEDAVSAAFK	sp|P51884|LUM_HUMAN	SNA G8	393.552	3	557.293	1	b5	9.29	351	578	4
LKEDAVSAAFK	sp|P51884|LUM_HUMAN	SNA G9	393.552	3	557.293	1	b5	9.31	128	370	5
LKEDAVSAAFK	sp|P51884|LUM_HUMAN	SNA H1	393.552	3	557.293	1	b5	9.29	1503	628	3
LKEDAVSAAFK	sp|P51884|LUM_HUMAN	SNA H10	393.552	3	557.293	1	b5	9.29	737	543	4
LKEDAVSAAFK	sp|P51884|LUM_HUMAN	SNA H11	393.552	3	557.293	1	b5	9.29	1156	569	5
LKEDAVSAAFK	sp|P51884|LUM_HUMAN	SNA H12	393.552	3	557.293	1	b5	9.28	502	391	5
LKEDAVSAAFK	sp|P51884|LUM_HUMAN	SNA H2	393.552	3	557.293	1	b5	9.28	4494	664	4
LKEDAVSAAFK	sp|P51884|LUM_HUMAN	SNA H3	393.552	3	557.293	1	b5	9.29	405	556	5
LKEDAVSAAFK	sp|P51884|LUM_HUMAN	SNA H4	393.552	3	557.293	1	b5	9.29	667	440	5
LKEDAVSAAFK	sp|P51884|LUM_HUMAN	SNA H5	393.552	3	557.293	1	b5	9.23	723	567	4
LKEDAVSAAFK	sp|P51884|LUM_HUMAN	SNA H6	393.552	3	557.293	1	b5	9.29	584	606	5
LKEDAVSAAFK	sp|P51884|LUM_HUMAN	SNA H7 repeat	393.552	3	557.293	1	b5	9.3	78	532	4
LKEDAVSAAFK	sp|P51884|LUM_HUMAN	SNA H7	393.552	3	557.293	1	b5	9.27	255	399	5
LKEDAVSAAFK	sp|P51884|LUM_HUMAN	SNA H8	393.552	3	557.293	1	b5	9.3	2054	648	5
LKEDAVSAAFK	sp|P51884|LUM_HUMAN	SNA H9	393.552	3	557.293	1	b5	9.3	179	360	5
ISNIPDEYFK	sp|P51884|LUM_HUMAN	SIS peptide 1	613.309	2	1025.49	1	y8	13.07	1	432	4
ISNIPDEYFK	sp|P51884|LUM_HUMAN	SIS peptide 2	613.309	2	1025.49	1	y8	12.52	1	481	4
ISNIPDEYFK	sp|P51884|LUM_HUMAN	SIS peptide 3	613.309	2	1025.49	1	y8	12.71	0	242	5
ISNIPDEYFK	sp|P51884|LUM_HUMAN	SIS peptide 4	613.309	2	1025.49	1	y8	12.76	1	603	5
ISNIPDEYFK	sp|P51884|LUM_HUMAN	SIS peptide 5	613.309	2	1025.49	1	y8	12.79	3	871	3
ISNIPDEYFK	sp|P51884|LUM_HUMAN	SNA A1	613.309	2	1025.49	1	y8	12.79	71	1011	5
ISNIPDEYFK	sp|P51884|LUM_HUMAN	SNA A10	613.309	2	1025.49	1	y8	12.83	61	582	5
ISNIPDEYFK	sp|P51884|LUM_HUMAN	SNA A11	613.309	2	1025.49	1	y8	12.42	968	536	1
ISNIPDEYFK	sp|P51884|LUM_HUMAN	SNA A12	613.309	2	1025.49	1	y8	12.98	103	654	5
ISNIPDEYFK	sp|P51884|LUM_HUMAN	SNA A2	613.309	2	1025.49	1	y8	12.73	66	556	5
ISNIPDEYFK	sp|P51884|LUM_HUMAN	SNA A3	613.309	2	1025.49	1	y8	12.94	56	633	5
ISNIPDEYFK	sp|P51884|LUM_HUMAN	SNA A4	613.309	2	1025.49	1	y8	12.97	41	748	5
ISNIPDEYFK	sp|P51884|LUM_HUMAN	SNA A5	613.309	2	1025.49	1	y8	12.83	8	482	5
ISNIPDEYFK	sp|P51884|LUM_HUMAN	SNA A6	613.309	2	1025.49	1	y8	12.4	839	794	2
ISNIPDEYFK	sp|P51884|LUM_HUMAN	SNA A7	613.309	2	1025.49	1	y8	12.97	89	604	5
ISNIPDEYFK	sp|P51884|LUM_HUMAN	SNA A8	613.309	2	1025.49	1	y8	12.88	8	436	5
ISNIPDEYFK	sp|P51884|LUM_HUMAN	SNA A9	613.309	2	1025.49	1	y8	12.81	50	483	5
ISNIPDEYFK	sp|P51884|LUM_HUMAN	SNA B1	613.309	2	1025.49	1	y8	12.74	2	616	5
ISNIPDEYFK	sp|P51884|LUM_HUMAN	SNA B10	613.309	2	1025.49	1	y8	12.8	30	466	5
ISNIPDEYFK	sp|P51884|LUM_HUMAN	SNA B11	613.309	2	1025.49	1	y8	12.81	352	774	5
ISNIPDEYFK	sp|P51884|LUM_HUMAN	SNA B12	613.309	2	1025.49	1	y8	12.4	313	603	3
ISNIPDEYFK	sp|P51884|LUM_HUMAN	SNA B2	613.309	2	1025.49	1	y8	12.85	26	483	5
ISNIPDEYFK	sp|P51884|LUM_HUMAN	SNA B3	613.309	2	1025.49	1	y8	12.83	538	728	5
ISNIPDEYFK	sp|P51884|LUM_HUMAN	SNA B4	613.309	2	1025.49	1	y8	12.8	58	506	5
ISNIPDEYFK	sp|P51884|LUM_HUMAN	SNA B5	613.309	2	1025.49	1	y8	12.41	1027	942	2
ISNIPDEYFK	sp|P51884|LUM_HUMAN	SNA B6	613.309	2	1025.49	1	y8	12.77	0	409	5
ISNIPDEYFK	sp|P51884|LUM_HUMAN	SNA B7	613.309	2	1025.49	1	y8	12.82	206	604	5
ISNIPDEYFK	sp|P51884|LUM_HUMAN	SNA B8	613.309	2	1025.49	1	y8	12.9	19	603	5
ISNIPDEYFK	sp|P51884|LUM_HUMAN	SNA B9	613.309	2	1025.49	1	y8	12.88	47	555	5
ISNIPDEYFK	sp|P51884|LUM_HUMAN	SNA C1	613.309	2	1025.49	1	y8	13.08	60	458	4
ISNIPDEYFK	sp|P51884|LUM_HUMAN	SNA C10	613.309	2	1025.49	1	y8	12.43	517	367	2
ISNIPDEYFK	sp|P51884|LUM_HUMAN	SNA C11	613.309	2	1025.49	1	y8	12.79	221	676	5
ISNIPDEYFK	sp|P51884|LUM_HUMAN	SNA C12	613.309	2	1025.49	1	y8	12.92	12	505	5
ISNIPDEYFK	sp|P51884|LUM_HUMAN	SNA C2	613.309	2	1025.49	1	y8	12.84	13	655	5
ISNIPDEYFK	sp|P51884|LUM_HUMAN	SNA C3	613.309	2	1025.49	1	y8	12.8	31	532	5
ISNIPDEYFK	sp|P51884|LUM_HUMAN	SNA C4	613.309	2	1025.49	1	y8	12.97	254	647	5
ISNIPDEYFK	sp|P51884|LUM_HUMAN	SNA C5	613.309	2	1025.49	1	y8	12.86	73	580	5
ISNIPDEYFK	sp|P51884|LUM_HUMAN	SNA C6	613.309	2	1025.49	1	y8	12.83	15	843	5
ISNIPDEYFK	sp|P51884|LUM_HUMAN	SNA C7	613.309	2	1025.49	1	y8	13.02	1	383	5
ISNIPDEYFK	sp|P51884|LUM_HUMAN	SNA C8	613.309	2	1025.49	1	y8	12.77	0	434	5
ISNIPDEYFK	sp|P51884|LUM_HUMAN	SNA C9	613.309	2	1025.49	1	y8	12.82	79	532	5
ISNIPDEYFK	sp|P51884|LUM_HUMAN	SNA D1	613.309	2	1025.49	1	y8	12.82	48	605	5
ISNIPDEYFK	sp|P51884|LUM_HUMAN	SNA D10	613.309	2	1025.49	1	y8	12.88	1	384	5
ISNIPDEYFK	sp|P51884|LUM_HUMAN	SNA D11	613.309	2	1025.49	1	y8	12.78	2	434	5
ISNIPDEYFK	sp|P51884|LUM_HUMAN	SNA D12	613.309	2	1025.49	1	y8	12.84	94	626	5
ISNIPDEYFK	sp|P51884|LUM_HUMAN	SNA D2	613.309	2	1025.49	1	y8	12.87	10	505	5
ISNIPDEYFK	sp|P51884|LUM_HUMAN	SNA D3	613.309	2	1025.49	1	y8	12.86	70	794	5
ISNIPDEYFK	sp|P51884|LUM_HUMAN	SNA D4	613.309	2	1025.49	1	y8	12.88	40	582	4
ISNIPDEYFK	sp|P51884|LUM_HUMAN	SNA D5	613.309	2	1025.49	1	y8	12.82	55	556	5
ISNIPDEYFK	sp|P51884|LUM_HUMAN	SNA D6	613.309	2	1025.49	1	y8	12.86	78	627	5
ISNIPDEYFK	sp|P51884|LUM_HUMAN	SNA D7	613.309	2	1025.49	1	y8	12.83	25	605	5
ISNIPDEYFK	sp|P51884|LUM_HUMAN	SNA D8	613.309	2	1025.49	1	y8	12.41	2309	822	2
ISNIPDEYFK	sp|P51884|LUM_HUMAN	SNA D9	613.309	2	1025.49	1	y8	12.86	54	654	5
ISNIPDEYFK	sp|P51884|LUM_HUMAN	SNA E1	613.309	2	1025.49	1	y8	12.8	51	650	5
ISNIPDEYFK	sp|P51884|LUM_HUMAN	SNA E10	613.309	2	1025.49	1	y8	12.81	6	483	5
ISNIPDEYFK	sp|P51884|LUM_HUMAN	SNA E11	613.309	2	1025.49	1	y8	12.78	152	579	5
ISNIPDEYFK	sp|P51884|LUM_HUMAN	SNA E12	613.309	2	1025.49	1	y8	12.81	43	508	5
ISNIPDEYFK	sp|P51884|LUM_HUMAN	SNA E2	613.309	2	1025.49	1	y8	12.82	21	484	5
ISNIPDEYFK	sp|P51884|LUM_HUMAN	SNA E3	613.309	2	1025.49	1	y8	12.84	37	534	5
ISNIPDEYFK	sp|P51884|LUM_HUMAN	SNA E4	613.309	2	1025.49	1	y8	12.72	0	552	5
ISNIPDEYFK	sp|P51884|LUM_HUMAN	SNA E5	613.309	2	1025.49	1	y8	12.4	969	361	1
ISNIPDEYFK	sp|P51884|LUM_HUMAN	SNA E6	613.309	2	1025.49	1	y8	12.79	81	482	5
ISNIPDEYFK	sp|P51884|LUM_HUMAN	SNA E7	613.309	2	1025.49	1	y8	12.8	11	412	5
ISNIPDEYFK	sp|P51884|LUM_HUMAN	SNA E8	613.309	2	1025.49	1	y8	12.41	807	408	1
ISNIPDEYFK	sp|P51884|LUM_HUMAN	SNA E9	613.309	2	1025.49	1	y8	12.8	65	747	5
ISNIPDEYFK	sp|P51884|LUM_HUMAN	SNA F1	613.309	2	1025.49	1	y8	12.83	53	604	5
ISNIPDEYFK	sp|P51884|LUM_HUMAN	SNA F10	613.309	2	1025.49	1	y8	12.82	13	632	5
ISNIPDEYFK	sp|P51884|LUM_HUMAN	SNA F11	613.309	2	1025.49	1	y8	12.98	25	776	5
ISNIPDEYFK	sp|P51884|LUM_HUMAN	SNA F12	613.309	2	1025.49	1	y8	12.39	1505	789	2
ISNIPDEYFK	sp|P51884|LUM_HUMAN	SNA F2	613.309	2	1025.49	1	y8	12.86	14	480	5
ISNIPDEYFK	sp|P51884|LUM_HUMAN	SNA F3	613.309	2	1025.49	1	y8	12.4	1335	410	1
ISNIPDEYFK	sp|P51884|LUM_HUMAN	SNA F4	613.309	2	1025.49	1	y8	12.42	1938	944	2
ISNIPDEYFK	sp|P51884|LUM_HUMAN	SNA F5	613.309	2	1025.49	1	y8	12.82	100	531	5
ISNIPDEYFK	sp|P51884|LUM_HUMAN	SNA F6	613.309	2	1025.49	1	y8	12.93	134	610	5
ISNIPDEYFK	sp|P51884|LUM_HUMAN	SNA F7	613.309	2	1025.49	1	y8	12.84	33	583	5
ISNIPDEYFK	sp|P51884|LUM_HUMAN	SNA F8	613.309	2	1025.49	1	y8	12.95	64	459	4
ISNIPDEYFK	sp|P51884|LUM_HUMAN	SNA F9	613.309	2	1025.49	1	y8	12.39	2966	456	1
ISNIPDEYFK	sp|P51884|LUM_HUMAN	SNA G1	613.309	2	1025.49	1	y8	12.79	10	505	5
ISNIPDEYFK	sp|P51884|LUM_HUMAN	SNA G10	613.309	2	1025.49	1	y8	12.8	174	702	5
ISNIPDEYFK	sp|P51884|LUM_HUMAN	SNA G11	613.309	2	1025.49	1	y8	12.79	43	528	4
ISNIPDEYFK	sp|P51884|LUM_HUMAN	SNA G12	613.309	2	1025.49	1	y8	12.76	34	508	5
ISNIPDEYFK	sp|P51884|LUM_HUMAN	SNA G2	613.309	2	1025.49	1	y8	12.81	11	576	5
ISNIPDEYFK	sp|P51884|LUM_HUMAN	SNA G3	613.309	2	1025.49	1	y8	13.08	32	508	4
ISNIPDEYFK	sp|P51884|LUM_HUMAN	SNA G4	613.309	2	1025.49	1	y8	12.83	490	602	5
ISNIPDEYFK	sp|P51884|LUM_HUMAN	SNA G5	613.309	2	1025.49	1	y8	12.87	7	531	5
ISNIPDEYFK	sp|P51884|LUM_HUMAN	SNA G6	613.309	2	1025.49	1	y8	12.82	98	575	4
ISNIPDEYFK	sp|P51884|LUM_HUMAN	SNA G7	613.309	2	1025.49	1	y8	12.41	998	892	2
ISNIPDEYFK	sp|P51884|LUM_HUMAN	SNA G8	613.309	2	1025.49	1	y8	12.85	10	580	5
ISNIPDEYFK	sp|P51884|LUM_HUMAN	SNA G9	613.309	2	1025.49	1	y8	12.41	1597	1055	2
ISNIPDEYFK	sp|P51884|LUM_HUMAN	SNA H1	613.309	2	1025.49	1	y8	12.38	3442	339	1
ISNIPDEYFK	sp|P51884|LUM_HUMAN	SNA H10	613.309	2	1025.49	1	y8	12.97	241	888	4
ISNIPDEYFK	sp|P51884|LUM_HUMAN	SNA H11	613.309	2	1025.49	1	y8	12.83	73	537	5
ISNIPDEYFK	sp|P51884|LUM_HUMAN	SNA H12	613.309	2	1025.49	1	y8	12.4	931	428	1
ISNIPDEYFK	sp|P51884|LUM_HUMAN	SNA H2	613.309	2	1025.49	1	y8	12.82	154	579	5
ISNIPDEYFK	sp|P51884|LUM_HUMAN	SNA H3	613.309	2	1025.49	1	y8	12.77	1	603	5
ISNIPDEYFK	sp|P51884|LUM_HUMAN	SNA H4	613.309	2	1025.49	1	y8	12.87	1	672	5
ISNIPDEYFK	sp|P51884|LUM_HUMAN	SNA H5	613.309	2	1025.49	1	y8	12.83	26	579	5
ISNIPDEYFK	sp|P51884|LUM_HUMAN	SNA H6	613.309	2	1025.49	1	y8	12.97	10	819	5
ISNIPDEYFK	sp|P51884|LUM_HUMAN	SNA H7 repeat	613.309	2	1025.49	1	y8	12.47	4	505	5
ISNIPDEYFK	sp|P51884|LUM_HUMAN	SNA H8	613.309	2	1025.49	1	y8	12.83	267	687	5
ISNIPDEYFK	sp|P51884|LUM_HUMAN	SNA H9	613.309	2	1025.49	1	y8	12.32	25	239	4
ISNIPDEYFK	sp|P51884|LUM_HUMAN	SIS peptide 1	613.309	2	911.451	1	y7	13.15	1	433	3
ISNIPDEYFK	sp|P51884|LUM_HUMAN	SIS peptide 2	613.309	2	911.451	1	y7	12.49	0	484	5
ISNIPDEYFK	sp|P51884|LUM_HUMAN	SIS peptide 3	613.309	2	911.451	1	y7	12.72	1	242	4
ISNIPDEYFK	sp|P51884|LUM_HUMAN	SIS peptide 4	613.309	2	911.451	1	y7	12.75	1	603	4
ISNIPDEYFK	sp|P51884|LUM_HUMAN	SIS peptide 5	613.309	2	911.451	1	y7	12.73	27	870	2
ISNIPDEYFK	sp|P51884|LUM_HUMAN	SNA A1	613.309	2	911.451	1	y7	12.82	212	1022	4
ISNIPDEYFK	sp|P51884|LUM_HUMAN	SNA A10	613.309	2	911.451	1	y7	12.86	203	615	4
ISNIPDEYFK	sp|P51884|LUM_HUMAN	SNA A11	613.309	2	911.451	1	y7	12.38	152	314	4
ISNIPDEYFK	sp|P51884|LUM_HUMAN	SNA A12	613.309	2	911.451	1	y7	12.87	143	663	4
ISNIPDEYFK	sp|P51884|LUM_HUMAN	SNA A2	613.309	2	911.451	1	y7	12.85	74	609	4
ISNIPDEYFK	sp|P51884|LUM_HUMAN	SNA A3	613.309	2	911.451	1	y7	12.85	553	713	4
ISNIPDEYFK	sp|P51884|LUM_HUMAN	SNA A4	613.309	2	911.451	1	y7	12.82	135	749	4
ISNIPDEYFK	sp|P51884|LUM_HUMAN	SNA A5	613.309	2	911.451	1	y7	12.85	188	489	4
ISNIPDEYFK	sp|P51884|LUM_HUMAN	SNA A6	613.309	2	911.451	1	y7	12.55	146	796	4
ISNIPDEYFK	sp|P51884|LUM_HUMAN	SNA A7	613.309	2	911.451	1	y7	12.86	98	852	4
ISNIPDEYFK	sp|P51884|LUM_HUMAN	SNA A8	613.309	2	911.451	1	y7	12.8	134	446	4
ISNIPDEYFK	sp|P51884|LUM_HUMAN	SNA A9	613.309	2	911.451	1	y7	12.83	254	501	4
ISNIPDEYFK	sp|P51884|LUM_HUMAN	SNA B1	613.309	2	911.451	1	y7	12.79	15	600	4
ISNIPDEYFK	sp|P51884|LUM_HUMAN	SNA B10	613.309	2	911.451	1	y7	12.84	70	468	4
ISNIPDEYFK	sp|P51884|LUM_HUMAN	SNA B11	613.309	2	911.451	1	y7	12.83	654	964	4
ISNIPDEYFK	sp|P51884|LUM_HUMAN	SNA B12	613.309	2	911.451	1	y7	12.43	81	611	4
ISNIPDEYFK	sp|P51884|LUM_HUMAN	SNA B2	613.309	2	911.451	1	y7	12.87	57	509	4
ISNIPDEYFK	sp|P51884|LUM_HUMAN	SNA B3	613.309	2	911.451	1	y7	12.82	1297	903	4
ISNIPDEYFK	sp|P51884|LUM_HUMAN	SNA B4	613.309	2	911.451	1	y7	12.84	72	569	4
ISNIPDEYFK	sp|P51884|LUM_HUMAN	SNA B5	613.309	2	911.451	1	y7	12.39	52	1044	5
ISNIPDEYFK	sp|P51884|LUM_HUMAN	SNA B6	613.309	2	911.451	1	y7	12.79	142	486	4
ISNIPDEYFK	sp|P51884|LUM_HUMAN	SNA B7	613.309	2	911.451	1	y7	12.83	542	647	4
ISNIPDEYFK	sp|P51884|LUM_HUMAN	SNA B8	613.309	2	911.451	1	y7	12.85	377	625	3
ISNIPDEYFK	sp|P51884|LUM_HUMAN	SNA B9	613.309	2	911.451	1	y7	12.84	77	628	4
ISNIPDEYFK	sp|P51884|LUM_HUMAN	SNA C1	613.309	2	911.451	1	y7	13.12	55	472	5
ISNIPDEYFK	sp|P51884|LUM_HUMAN	SNA C10	613.309	2	911.451	1	y7	12.47	13	368	5
ISNIPDEYFK	sp|P51884|LUM_HUMAN	SNA C11	613.309	2	911.451	1	y7	12.82	1315	696	4
ISNIPDEYFK	sp|P51884|LUM_HUMAN	SNA C12	613.309	2	911.451	1	y7	12.86	141	542	4
ISNIPDEYFK	sp|P51884|LUM_HUMAN	SNA C2	613.309	2	911.451	1	y7	12.83	178	802	4
ISNIPDEYFK	sp|P51884|LUM_HUMAN	SNA C3	613.309	2	911.451	1	y7	12.86	160	547	4
ISNIPDEYFK	sp|P51884|LUM_HUMAN	SNA C4	613.309	2	911.451	1	y7	12.81	418	678	4
ISNIPDEYFK	sp|P51884|LUM_HUMAN	SNA C5	613.309	2	911.451	1	y7	12.86	96	593	4
ISNIPDEYFK	sp|P51884|LUM_HUMAN	SNA C6	613.309	2	911.451	1	y7	12.83	275	859	4
ISNIPDEYFK	sp|P51884|LUM_HUMAN	SNA C7	613.309	2	911.451	1	y7	13.06	24	385	4
ISNIPDEYFK	sp|P51884|LUM_HUMAN	SNA C8	613.309	2	911.451	1	y7	12.83	265	485	2
ISNIPDEYFK	sp|P51884|LUM_HUMAN	SNA C9	613.309	2	911.451	1	y7	12.81	131	535	4
ISNIPDEYFK	sp|P51884|LUM_HUMAN	SNA D1	613.309	2	911.451	1	y7	12.85	263	647	4
ISNIPDEYFK	sp|P51884|LUM_HUMAN	SNA D10	613.309	2	911.451	1	y7	12.79	71	385	4
ISNIPDEYFK	sp|P51884|LUM_HUMAN	SNA D11	613.309	2	911.451	1	y7	12.83	69	438	4
ISNIPDEYFK	sp|P51884|LUM_HUMAN	SNA D12	613.309	2	911.451	1	y7	12.84	506	901	4
ISNIPDEYFK	sp|P51884|LUM_HUMAN	SNA D2	613.309	2	911.451	1	y7	12.86	152	575	4
ISNIPDEYFK	sp|P51884|LUM_HUMAN	SNA D3	613.309	2	911.451	1	y7	13	98	831	4
ISNIPDEYFK	sp|P51884|LUM_HUMAN	SNA D4	613.309	2	911.451	1	y7	12.82	18	699	5
ISNIPDEYFK	sp|P51884|LUM_HUMAN	SNA D5	613.309	2	911.451	1	y7	12.89	134	684	4
ISNIPDEYFK	sp|P51884|LUM_HUMAN	SNA D6	613.309	2	911.451	1	y7	12.81	115	665	4
ISNIPDEYFK	sp|P51884|LUM_HUMAN	SNA D7	613.309	2	911.451	1	y7	12.81	77	617	4
ISNIPDEYFK	sp|P51884|LUM_HUMAN	SNA D8	613.309	2	911.451	1	y7	12.48	104	827	5
ISNIPDEYFK	sp|P51884|LUM_HUMAN	SNA D9	613.309	2	911.451	1	y7	12.86	297	684	4
ISNIPDEYFK	sp|P51884|LUM_HUMAN	SNA E1	613.309	2	911.451	1	y7	12.78	330	658	4
ISNIPDEYFK	sp|P51884|LUM_HUMAN	SNA E10	613.309	2	911.451	1	y7	12.9	28	495	4
ISNIPDEYFK	sp|P51884|LUM_HUMAN	SNA E11	613.309	2	911.451	1	y7	12.8	209	613	4
ISNIPDEYFK	sp|P51884|LUM_HUMAN	SNA E12	613.309	2	911.451	1	y7	12.87	126	554	4
ISNIPDEYFK	sp|P51884|LUM_HUMAN	SNA E2	613.309	2	911.451	1	y7	12.82	267	502	4
ISNIPDEYFK	sp|P51884|LUM_HUMAN	SNA E3	613.309	2	911.451	1	y7	12.85	59	541	4
ISNIPDEYFK	sp|P51884|LUM_HUMAN	SNA E4	613.309	2	911.451	1	y7	12.82	132	588	4
ISNIPDEYFK	sp|P51884|LUM_HUMAN	SNA E5	613.309	2	911.451	1	y7	12.35	67	364	5
ISNIPDEYFK	sp|P51884|LUM_HUMAN	SNA E6	613.309	2	911.451	1	y7	12.86	153	512	4
ISNIPDEYFK	sp|P51884|LUM_HUMAN	SNA E7	613.309	2	911.451	1	y7	12.88	70	435	4
ISNIPDEYFK	sp|P51884|LUM_HUMAN	SNA E8	613.309	2	911.451	1	y7	12.44	57	408	4
ISNIPDEYFK	sp|P51884|LUM_HUMAN	SNA E9	613.309	2	911.451	1	y7	12.91	149	800	4
ISNIPDEYFK	sp|P51884|LUM_HUMAN	SNA F1	613.309	2	911.451	1	y7	12.87	168	626	4
ISNIPDEYFK	sp|P51884|LUM_HUMAN	SNA F10	613.309	2	911.451	1	y7	12.84	71	670	4
ISNIPDEYFK	sp|P51884|LUM_HUMAN	SNA F11	613.309	2	911.451	1	y7	12.84	558	752	4
ISNIPDEYFK	sp|P51884|LUM_HUMAN	SNA F12	613.309	2	911.451	1	y7	12.4	156	791	4
ISNIPDEYFK	sp|P51884|LUM_HUMAN	SNA F2	613.309	2	911.451	1	y7	12.87	99	504	4
ISNIPDEYFK	sp|P51884|LUM_HUMAN	SNA F3	613.309	2	911.451	1	y7	12.36	118	321	4
ISNIPDEYFK	sp|P51884|LUM_HUMAN	SNA F4	613.309	2	911.451	1	y7	12.59	57	940	5
ISNIPDEYFK	sp|P51884|LUM_HUMAN	SNA F5	613.309	2	911.451	1	y7	12.8	178	566	4
ISNIPDEYFK	sp|P51884|LUM_HUMAN	SNA F6	613.309	2	911.451	1	y7	12.83	1230	746	4
ISNIPDEYFK	sp|P51884|LUM_HUMAN	SNA F7	613.309	2	911.451	1	y7	12.84	103	628	4
ISNIPDEYFK	sp|P51884|LUM_HUMAN	SNA F8	613.309	2	911.451	1	y7	12.93	37	458	5
ISNIPDEYFK	sp|P51884|LUM_HUMAN	SNA F9	613.309	2	911.451	1	y7	12.38	86	464	3
ISNIPDEYFK	sp|P51884|LUM_HUMAN	SNA G1	613.309	2	911.451	1	y7	12.84	105	554	4
ISNIPDEYFK	sp|P51884|LUM_HUMAN	SNA G10	613.309	2	911.451	1	y7	12.81	508	784	4
ISNIPDEYFK	sp|P51884|LUM_HUMAN	SNA G11	613.309	2	911.451	1	y7	12.85	24	560	5
ISNIPDEYFK	sp|P51884|LUM_HUMAN	SNA G12	613.309	2	911.451	1	y7	12.77	96	519	4
ISNIPDEYFK	sp|P51884|LUM_HUMAN	SNA G2	613.309	2	911.451	1	y7	12.81	164	581	4
ISNIPDEYFK	sp|P51884|LUM_HUMAN	SNA G3	613.309	2	911.451	1	y7	13.09	16	507	5
ISNIPDEYFK	sp|P51884|LUM_HUMAN	SNA G4	613.309	2	911.451	1	y7	12.85	992	800	4
ISNIPDEYFK	sp|P51884|LUM_HUMAN	SNA G5	613.309	2	911.451	1	y7	12.86	236	547	4
ISNIPDEYFK	sp|P51884|LUM_HUMAN	SNA G6	613.309	2	911.451	1	y7	12.8	82	620	5
ISNIPDEYFK	sp|P51884|LUM_HUMAN	SNA G7	613.309	2	911.451	1	y7	12.6	195	900	5
ISNIPDEYFK	sp|P51884|LUM_HUMAN	SNA G8	613.309	2	911.451	1	y7	12.79	113	582	4
ISNIPDEYFK	sp|P51884|LUM_HUMAN	SNA G9	613.309	2	911.451	1	y7	12.41	181	1054	5
ISNIPDEYFK	sp|P51884|LUM_HUMAN	SNA H1	613.309	2	911.451	1	y7	12.38	65	339	5
ISNIPDEYFK	sp|P51884|LUM_HUMAN	SNA H10	613.309	2	911.451	1	y7	12.85	240	897	5
ISNIPDEYFK	sp|P51884|LUM_HUMAN	SNA H11	613.309	2	911.451	1	y7	12.84	302	543	4
ISNIPDEYFK	sp|P51884|LUM_HUMAN	SNA H12	613.309	2	911.451	1	y7	12.39	155	401	4
ISNIPDEYFK	sp|P51884|LUM_HUMAN	SNA H2	613.309	2	911.451	1	y7	12.81	881	731	4
ISNIPDEYFK	sp|P51884|LUM_HUMAN	SNA H3	613.309	2	911.451	1	y7	12.85	133	712	4
ISNIPDEYFK	sp|P51884|LUM_HUMAN	SNA H4	613.309	2	911.451	1	y7	12.84	139	745	4
ISNIPDEYFK	sp|P51884|LUM_HUMAN	SNA H5	613.309	2	911.451	1	y7	12.86	218	639	4
ISNIPDEYFK	sp|P51884|LUM_HUMAN	SNA H6	613.309	2	911.451	1	y7	12.83	106	824	4
ISNIPDEYFK	sp|P51884|LUM_HUMAN	SNA H7 repeat	613.309	2	911.451	1	y7	12.58	44	513	2
ISNIPDEYFK	sp|P51884|LUM_HUMAN	SNA H8	613.309	2	911.451	1	y7	12.83	555	694	4
ISNIPDEYFK	sp|P51884|LUM_HUMAN	SNA H9	613.309	2	911.451	1	y7	12.28	10	294	5
ISNIPDEYFK	sp|P51884|LUM_HUMAN	SIS peptide 1	613.309	2	798.367	1	y6	13.08	0	433	5
ISNIPDEYFK	sp|P51884|LUM_HUMAN	SIS peptide 2	613.309	2	798.367	1	y6	12.48	2	484	3
ISNIPDEYFK	sp|P51884|LUM_HUMAN	SIS peptide 3	613.309	2	798.367	1	y6	12.78	8	243	3
ISNIPDEYFK	sp|P51884|LUM_HUMAN	SIS peptide 4	613.309	2	798.367	1	y6	12.89	2	602	3
ISNIPDEYFK	sp|P51884|LUM_HUMAN	SIS peptide 5	613.309	2	798.367	1	y6	12.71	1	873	5
ISNIPDEYFK	sp|P51884|LUM_HUMAN	SNA A1	613.309	2	798.367	1	y6	12.82	1464	1197	1
ISNIPDEYFK	sp|P51884|LUM_HUMAN	SNA A10	613.309	2	798.367	1	y6	12.83	1425	1014	1
ISNIPDEYFK	sp|P51884|LUM_HUMAN	SNA A11	613.309	2	798.367	1	y6	12.42	176	411	3
ISNIPDEYFK	sp|P51884|LUM_HUMAN	SNA A12	613.309	2	798.367	1	y6	12.83	1531	779	1
ISNIPDEYFK	sp|P51884|LUM_HUMAN	SNA A2	613.309	2	798.367	1	y6	12.85	1428	795	1
ISNIPDEYFK	sp|P51884|LUM_HUMAN	SNA A3	613.309	2	798.367	1	y6	12.82	7368	938	1
ISNIPDEYFK	sp|P51884|LUM_HUMAN	SNA A4	613.309	2	798.367	1	y6	12.83	2394	868	1
ISNIPDEYFK	sp|P51884|LUM_HUMAN	SNA A5	613.309	2	798.367	1	y6	12.85	2338	757	1
ISNIPDEYFK	sp|P51884|LUM_HUMAN	SNA A6	613.309	2	798.367	1	y6	12.47	98	898	5
ISNIPDEYFK	sp|P51884|LUM_HUMAN	SNA A7	613.309	2	798.367	1	y6	12.83	3638	951	1
ISNIPDEYFK	sp|P51884|LUM_HUMAN	SNA A8	613.309	2	798.367	1	y6	12.81	1478	552	1
ISNIPDEYFK	sp|P51884|LUM_HUMAN	SNA A9	613.309	2	798.367	1	y6	12.83	2377	660	1
ISNIPDEYFK	sp|P51884|LUM_HUMAN	SNA B1	613.309	2	798.367	1	y6	12.83	1594	569	1
ISNIPDEYFK	sp|P51884|LUM_HUMAN	SNA B10	613.309	2	798.367	1	y6	12.82	1391	536	1
ISNIPDEYFK	sp|P51884|LUM_HUMAN	SNA B11	613.309	2	798.367	1	y6	12.82	10781	874	1
ISNIPDEYFK	sp|P51884|LUM_HUMAN	SNA B12	613.309	2	798.367	1	y6	12.44	353	653	2
ISNIPDEYFK	sp|P51884|LUM_HUMAN	SNA B2	613.309	2	798.367	1	y6	12.82	1537	578	1
ISNIPDEYFK	sp|P51884|LUM_HUMAN	SNA B3	613.309	2	798.367	1	y6	12.83	15360	1236	1
ISNIPDEYFK	sp|P51884|LUM_HUMAN	SNA B4	613.309	2	798.367	1	y6	12.82	1806	733	1
ISNIPDEYFK	sp|P51884|LUM_HUMAN	SNA B5	613.309	2	798.367	1	y6	12.52	803	991	3
ISNIPDEYFK	sp|P51884|LUM_HUMAN	SNA B6	613.309	2	798.367	1	y6	12.84	1553	814	1
ISNIPDEYFK	sp|P51884|LUM_HUMAN	SNA B7	613.309	2	798.367	1	y6	12.84	7733	754	1
ISNIPDEYFK	sp|P51884|LUM_HUMAN	SNA B8	613.309	2	798.367	1	y6	12.83	2056	624	1
ISNIPDEYFK	sp|P51884|LUM_HUMAN	SNA B9	613.309	2	798.367	1	y6	12.85	1909	668	1
ISNIPDEYFK	sp|P51884|LUM_HUMAN	SNA C1	613.309	2	798.367	1	y6	13.07	66	531	3
ISNIPDEYFK	sp|P51884|LUM_HUMAN	SNA C10	613.309	2	798.367	1	y6	12.49	295	387	3
ISNIPDEYFK	sp|P51884|LUM_HUMAN	SNA C11	613.309	2	798.367	1	y6	12.82	14658	1090	1
ISNIPDEYFK	sp|P51884|LUM_HUMAN	SNA C12	613.309	2	798.367	1	y6	12.84	2408	583	1
ISNIPDEYFK	sp|P51884|LUM_HUMAN	SNA C2	613.309	2	798.367	1	y6	12.82	2741	885	1
ISNIPDEYFK	sp|P51884|LUM_HUMAN	SNA C3	613.309	2	798.367	1	y6	12.83	3037	922	1
ISNIPDEYFK	sp|P51884|LUM_HUMAN	SNA C4	613.309	2	798.367	1	y6	12.84	8010	1315	1
ISNIPDEYFK	sp|P51884|LUM_HUMAN	SNA C5	613.309	2	798.367	1	y6	12.84	1393	768	1
ISNIPDEYFK	sp|P51884|LUM_HUMAN	SNA C6	613.309	2	798.367	1	y6	12.81	2732	844	1
ISNIPDEYFK	sp|P51884|LUM_HUMAN	SNA C7	613.309	2	798.367	1	y6	13.03	264	400	1
ISNIPDEYFK	sp|P51884|LUM_HUMAN	SNA C8	613.309	2	798.367	1	y6	12.85	1294	499	1
ISNIPDEYFK	sp|P51884|LUM_HUMAN	SNA C9	613.309	2	798.367	1	y6	12.82	2377	757	1
ISNIPDEYFK	sp|P51884|LUM_HUMAN	SNA D1	613.309	2	798.367	1	y6	12.84	3519	853	1
ISNIPDEYFK	sp|P51884|LUM_HUMAN	SNA D10	613.309	2	798.367	1	y6	12.83	891	536	1
ISNIPDEYFK	sp|P51884|LUM_HUMAN	SNA D11	613.309	2	798.367	1	y6	12.84	1279	500	1
ISNIPDEYFK	sp|P51884|LUM_HUMAN	SNA D12	613.309	2	798.367	1	y6	12.82	7992	998	1
ISNIPDEYFK	sp|P51884|LUM_HUMAN	SNA D2	613.309	2	798.367	1	y6	12.83	2426	564	1
ISNIPDEYFK	sp|P51884|LUM_HUMAN	SNA D3	613.309	2	798.367	1	y6	12.87	2182	808	1
ISNIPDEYFK	sp|P51884|LUM_HUMAN	SNA D4	613.309	2	798.367	1	y6	12.82	2865	666	1
ISNIPDEYFK	sp|P51884|LUM_HUMAN	SNA D5	613.309	2	798.367	1	y6	12.83	2270	670	1
ISNIPDEYFK	sp|P51884|LUM_HUMAN	SNA D6	613.309	2	798.367	1	y6	12.82	2284	679	1
ISNIPDEYFK	sp|P51884|LUM_HUMAN	SNA D7	613.309	2	798.367	1	y6	12.83	1581	760	1
ISNIPDEYFK	sp|P51884|LUM_HUMAN	SNA D8	613.309	2	798.367	1	y6	12.45	752	858	3
ISNIPDEYFK	sp|P51884|LUM_HUMAN	SNA D9	613.309	2	798.367	1	y6	12.87	3863	863	1
ISNIPDEYFK	sp|P51884|LUM_HUMAN	SNA E1	613.309	2	798.367	1	y6	12.84	2100	748	1
ISNIPDEYFK	sp|P51884|LUM_HUMAN	SNA E10	613.309	2	798.367	1	y6	12.84	2031	531	1
ISNIPDEYFK	sp|P51884|LUM_HUMAN	SNA E11	613.309	2	798.367	1	y6	12.82	7259	605	1
ISNIPDEYFK	sp|P51884|LUM_HUMAN	SNA E12	613.309	2	798.367	1	y6	12.83	3093	590	1
ISNIPDEYFK	sp|P51884|LUM_HUMAN	SNA E2	613.309	2	798.367	1	y6	12.83	1439	486	1
ISNIPDEYFK	sp|P51884|LUM_HUMAN	SNA E3	613.309	2	798.367	1	y6	12.83	2204	634	1
ISNIPDEYFK	sp|P51884|LUM_HUMAN	SNA E4	613.309	2	798.367	1	y6	12.84	1236	633	1
ISNIPDEYFK	sp|P51884|LUM_HUMAN	SNA E5	613.309	2	798.367	1	y6	12.43	95	362	3
ISNIPDEYFK	sp|P51884|LUM_HUMAN	SNA E6	613.309	2	798.367	1	y6	12.82	2934	703	1
ISNIPDEYFK	sp|P51884|LUM_HUMAN	SNA E7	613.309	2	798.367	1	y6	12.85	1203	482	1
ISNIPDEYFK	sp|P51884|LUM_HUMAN	SNA E8	613.309	2	798.367	1	y6	12.4	42	429	5
ISNIPDEYFK	sp|P51884|LUM_HUMAN	SNA E9	613.309	2	798.367	1	y6	12.82	2741	889	1
ISNIPDEYFK	sp|P51884|LUM_HUMAN	SNA F1	613.309	2	798.367	1	y6	12.84	2277	907	1
ISNIPDEYFK	sp|P51884|LUM_HUMAN	SNA F10	613.309	2	798.367	1	y6	12.82	2059	659	1
[truncated: 85,389 more rows]

## Sheet: STL
Peptide	Protein	Replicate	Precursor Mz	Precursor Charge	Product Mz	Product Charge	Fragment Ion	Retention Time	Area	Background	Peak Rank
EHLVQATPENLQEAR	sp|Q06033|ITIH3_HUMAN	SIS peptide 1	578.964	3	956.48	1	y8	9.11	0	532	4
EHLVQATPENLQEAR	sp|Q06033|ITIH3_HUMAN	SIS peptide 2	578.964	3	956.48	1	y8	9.5	2	216	4
EHLVQATPENLQEAR	sp|Q06033|ITIH3_HUMAN	SIS peptide 3	578.964	3	956.48	1	y8	9.42	3	506	3
EHLVQATPENLQEAR	sp|Q06033|ITIH3_HUMAN	SIS peptide 4	578.964	3	956.48	1	y8	8.72	0	560	4
EHLVQATPENLQEAR	sp|Q06033|ITIH3_HUMAN	SIS peptide 5	578.964	3	956.48	1	y8	9.45	0	193	4
EHLVQATPENLQEAR	sp|Q06033|ITIH3_HUMAN	STL A1	578.964	3	956.48	1	y8	9.02	2386	605	4
EHLVQATPENLQEAR	sp|Q06033|ITIH3_HUMAN	STL A10	578.964	3	956.48	1	y8	8.99	4636	913	4
EHLVQATPENLQEAR	sp|Q06033|ITIH3_HUMAN	STL A11	578.964	3	956.48	1	y8	9.02	1352	528	4
EHLVQATPENLQEAR	sp|Q06033|ITIH3_HUMAN	STL A12	578.964	3	956.48	1	y8	9.01	3711	629	4
EHLVQATPENLQEAR	sp|Q06033|ITIH3_HUMAN	STL A2	578.964	3	956.48	1	y8	9	2448	565	3
EHLVQATPENLQEAR	sp|Q06033|ITIH3_HUMAN	STL A3	578.964	3	956.48	1	y8	9.01	2940	615	4
EHLVQATPENLQEAR	sp|Q06033|ITIH3_HUMAN	STL A4	578.964	3	956.48	1	y8	9.02	2932	607	4
EHLVQATPENLQEAR	sp|Q06033|ITIH3_HUMAN	STL A5	578.964	3	956.48	1	y8	9.01	4293	605	4
EHLVQATPENLQEAR	sp|Q06033|ITIH3_HUMAN	STL A6	578.964	3	956.48	1	y8	9.02	2126	564	4
EHLVQATPENLQEAR	sp|Q06033|ITIH3_HUMAN	STL A7	578.964	3	956.48	1	y8	9.02	2826	660	4
EHLVQATPENLQEAR	sp|Q06033|ITIH3_HUMAN	STL A8	578.964	3	956.48	1	y8	9.01	2824	548	4
EHLVQATPENLQEAR	sp|Q06033|ITIH3_HUMAN	STL A9	578.964	3	956.48	1	y8	9	2454	618	4
EHLVQATPENLQEAR	sp|Q06033|ITIH3_HUMAN	STL B1	578.964	3	956.48	1	y8	9.01	1544	557	3
EHLVQATPENLQEAR	sp|Q06033|ITIH3_HUMAN	STL B10	578.964	3	956.48	1	y8	9	3538	702	4
EHLVQATPENLQEAR	sp|Q06033|ITIH3_HUMAN	STL B11	578.964	3	956.48	1	y8	9	2562	898	4
EHLVQATPENLQEAR	sp|Q06033|ITIH3_HUMAN	STL B12	578.964	3	956.48	1	y8	9.02	2923	631	4
EHLVQATPENLQEAR	sp|Q06033|ITIH3_HUMAN	STL B2	578.964	3	956.48	1	y8	9.02	2872	709	4
EHLVQATPENLQEAR	sp|Q06033|ITIH3_HUMAN	STL B3	578.964	3	956.48	1	y8	9.01	4026	601	4
EHLVQATPENLQEAR	sp|Q06033|ITIH3_HUMAN	STL B4	578.964	3	956.48	1	y8	9.02	2685	710	3
EHLVQATPENLQEAR	sp|Q06033|ITIH3_HUMAN	STL B5	578.964	3	956.48	1	y8	9	3022	689	4
EHLVQATPENLQEAR	sp|Q06033|ITIH3_HUMAN	STL B6	578.964	3	956.48	1	y8	9.01	3951	606	4
EHLVQATPENLQEAR	sp|Q06033|ITIH3_HUMAN	STL B7	578.964	3	956.48	1	y8	9.02	5442	652	4
EHLVQATPENLQEAR	sp|Q06033|ITIH3_HUMAN	STL B8	578.964	3	956.48	1	y8	9.01	2918	559	3
EHLVQATPENLQEAR	sp|Q06033|ITIH3_HUMAN	STL B9	578.964	3	956.48	1	y8	9.02	4963	654	3
EHLVQATPENLQEAR	sp|Q06033|ITIH3_HUMAN	STL C1	578.964	3	956.48	1	y8	8.95	3358	506	4
EHLVQATPENLQEAR	sp|Q06033|ITIH3_HUMAN	STL C10	578.964	3	956.48	1	y8	9.01	7286	608	4
EHLVQATPENLQEAR	sp|Q06033|ITIH3_HUMAN	STL C11	578.964	3	956.48	1	y8	9.02	5506	630	4
EHLVQATPENLQEAR	sp|Q06033|ITIH3_HUMAN	STL C12	578.964	3	956.48	1	y8	9.01	6699	806	4
EHLVQATPENLQEAR	sp|Q06033|ITIH3_HUMAN	STL C2	578.964	3	956.48	1	y8	9.01	3636	582	4
EHLVQATPENLQEAR	sp|Q06033|ITIH3_HUMAN	STL C3	578.964	3	956.48	1	y8	9.02	12733	680	4
EHLVQATPENLQEAR	sp|Q06033|ITIH3_HUMAN	STL C4	578.964	3	956.48	1	y8	9.02	1842	549	4
EHLVQATPENLQEAR	sp|Q06033|ITIH3_HUMAN	STL C5	578.964	3	956.48	1	y8	9.01	7213	605	3
EHLVQATPENLQEAR	sp|Q06033|ITIH3_HUMAN	STL C6	578.964	3	956.48	1	y8	9.01	2593	582	4
EHLVQATPENLQEAR	sp|Q06033|ITIH3_HUMAN	STL C7	578.964	3	956.48	1	y8	8.8	19	338	4
EHLVQATPENLQEAR	sp|Q06033|ITIH3_HUMAN	STL C8	578.964	3	956.48	1	y8	9.02	2728	674	3
EHLVQATPENLQEAR	sp|Q06033|ITIH3_HUMAN	STL C9	578.964	3	956.48	1	y8	9	2804	655	4
EHLVQATPENLQEAR	sp|Q06033|ITIH3_HUMAN	STL D1	578.964	3	956.48	1	y8	9.01	6496	579	4
EHLVQATPENLQEAR	sp|Q06033|ITIH3_HUMAN	STL D10	578.964	3	956.48	1	y8	9.01	3739	565	3
EHLVQATPENLQEAR	sp|Q06033|ITIH3_HUMAN	STL D11	578.964	3	956.48	1	y8	9.01	2770	641	4
EHLVQATPENLQEAR	sp|Q06033|ITIH3_HUMAN	STL D12	578.964	3	956.48	1	y8	9.02	4396	553	4
EHLVQATPENLQEAR	sp|Q06033|ITIH3_HUMAN	STL D2	578.964	3	956.48	1	y8	9.01	2038	603	3
EHLVQATPENLQEAR	sp|Q06033|ITIH3_HUMAN	STL D3	578.964	3	956.48	1	y8	9.01	3386	616	3
EHLVQATPENLQEAR	sp|Q06033|ITIH3_HUMAN	STL D4	578.964	3	956.48	1	y8	9.01	6960	627	4
EHLVQATPENLQEAR	sp|Q06033|ITIH3_HUMAN	STL D5	578.964	3	956.48	1	y8	9.02	2403	628	4
EHLVQATPENLQEAR	sp|Q06033|ITIH3_HUMAN	STL D6	578.964	3	956.48	1	y8	9.01	1340	676	4
EHLVQATPENLQEAR	sp|Q06033|ITIH3_HUMAN	STL D7	578.964	3	956.48	1	y8	9.01	2857	558	4
EHLVQATPENLQEAR	sp|Q06033|ITIH3_HUMAN	STL D8	578.964	3	956.48	1	y8	9.01	2663	675	3
EHLVQATPENLQEAR	sp|Q06033|ITIH3_HUMAN	STL D9	578.964	3	956.48	1	y8	9.02	4099	820	4
EHLVQATPENLQEAR	sp|Q06033|ITIH3_HUMAN	STL E1	578.964	3	956.48	1	y8	9.01	2931	765	4
EHLVQATPENLQEAR	sp|Q06033|ITIH3_HUMAN	STL E10	578.964	3	956.48	1	y8	9.01	6814	597	4
EHLVQATPENLQEAR	sp|Q06033|ITIH3_HUMAN	STL E11	578.964	3	956.48	1	y8	9.01	5282	739	4
EHLVQATPENLQEAR	sp|Q06033|ITIH3_HUMAN	STL E12	578.964	3	956.48	1	y8	9	2055	598	4
EHLVQATPENLQEAR	sp|Q06033|ITIH3_HUMAN	STL E2	578.964	3	956.48	1	y8	9.02	2469	540	4
EHLVQATPENLQEAR	sp|Q06033|ITIH3_HUMAN	STL E3	578.964	3	956.48	1	y8	9.01	5360	575	4
EHLVQATPENLQEAR	sp|Q06033|ITIH3_HUMAN	STL E4	578.964	3	956.48	1	y8	9	2176	540	4
EHLVQATPENLQEAR	sp|Q06033|ITIH3_HUMAN	STL E5	578.964	3	956.48	1	y8	9	3440	653	4
EHLVQATPENLQEAR	sp|Q06033|ITIH3_HUMAN	STL E6	578.964	3	956.48	1	y8	9.02	2718	622	4
EHLVQATPENLQEAR	sp|Q06033|ITIH3_HUMAN	STL E7	578.964	3	956.48	1	y8	9.01	1065	678	4
EHLVQATPENLQEAR	sp|Q06033|ITIH3_HUMAN	STL E8	578.964	3	956.48	1	y8	9.01	1485	554	2
EHLVQATPENLQEAR	sp|Q06033|ITIH3_HUMAN	STL E9	578.964	3	956.48	1	y8	9.02	1607	531	4
EHLVQATPENLQEAR	sp|Q06033|ITIH3_HUMAN	STL F1	578.964	3	956.48	1	y8	9.01	4801	754	4
EHLVQATPENLQEAR	sp|Q06033|ITIH3_HUMAN	STL F10	578.964	3	956.48	1	y8	9.02	5325	603	4
EHLVQATPENLQEAR	sp|Q06033|ITIH3_HUMAN	STL F11	578.964	3	956.48	1	y8	9.01	3918	557	4
EHLVQATPENLQEAR	sp|Q06033|ITIH3_HUMAN	STL F12	578.964	3	956.48	1	y8	9.01	5108	713	4
EHLVQATPENLQEAR	sp|Q06033|ITIH3_HUMAN	STL F2	578.964	3	956.48	1	y8	9.01	1058	565	4
EHLVQATPENLQEAR	sp|Q06033|ITIH3_HUMAN	STL F3	578.964	3	956.48	1	y8	9	6160	613	4
EHLVQATPENLQEAR	sp|Q06033|ITIH3_HUMAN	STL F4	578.964	3	956.48	1	y8	9.02	6479	585	3
EHLVQATPENLQEAR	sp|Q06033|ITIH3_HUMAN	STL F5	578.964	3	956.48	1	y8	9	4675	554	4
EHLVQATPENLQEAR	sp|Q06033|ITIH3_HUMAN	STL F6	578.964	3	956.48	1	y8	9	2571	578	4
EHLVQATPENLQEAR	sp|Q06033|ITIH3_HUMAN	STL F7	578.964	3	956.48	1	y8	9.02	2392	535	4
EHLVQATPENLQEAR	sp|Q06033|ITIH3_HUMAN	STL F8	578.964	3	956.48	1	y8	9.02	5142	752	4
EHLVQATPENLQEAR	sp|Q06033|ITIH3_HUMAN	STL F9	578.964	3	956.48	1	y8	9.01	3586	612	4
EHLVQATPENLQEAR	sp|Q06033|ITIH3_HUMAN	STL G1	578.964	3	956.48	1	y8	8.97	3796	581	4
EHLVQATPENLQEAR	sp|Q06033|ITIH3_HUMAN	STL G10	578.964	3	956.48	1	y8	9.01	1190	686	4
EHLVQATPENLQEAR	sp|Q06033|ITIH3_HUMAN	STL G11	578.964	3	956.48	1	y8	9.02	2053	693	4
EHLVQATPENLQEAR	sp|Q06033|ITIH3_HUMAN	STL G12	578.964	3	956.48	1	y8	9	5391	608	4
EHLVQATPENLQEAR	sp|Q06033|ITIH3_HUMAN	STL G2	578.964	3	956.48	1	y8	9.02	2381	554	4
EHLVQATPENLQEAR	sp|Q06033|ITIH3_HUMAN	STL G3	578.964	3	956.48	1	y8	9.02	1192	595	4
EHLVQATPENLQEAR	sp|Q06033|ITIH3_HUMAN	STL G4	578.964	3	956.48	1	y8	9.01	3867	610	3
EHLVQATPENLQEAR	sp|Q06033|ITIH3_HUMAN	STL G5	578.964	3	956.48	1	y8	9	3678	648	4
EHLVQATPENLQEAR	sp|Q06033|ITIH3_HUMAN	STL G6	578.964	3	956.48	1	y8	9.01	3218	577	4
EHLVQATPENLQEAR	sp|Q06033|ITIH3_HUMAN	STL G7	578.964	3	956.48	1	y8	9.01	2716	558	4
EHLVQATPENLQEAR	sp|Q06033|ITIH3_HUMAN	STL G8	578.964	3	956.48	1	y8	9.02	5424	652	3
EHLVQATPENLQEAR	sp|Q06033|ITIH3_HUMAN	STL G9	578.964	3	956.48	1	y8	9.01	4910	630	4
EHLVQATPENLQEAR	sp|Q06033|ITIH3_HUMAN	STL H1	578.964	3	956.48	1	y8	9.01	5643	630	4
EHLVQATPENLQEAR	sp|Q06033|ITIH3_HUMAN	STL H10	578.964	3	956.48	1	y8	9.01	3142	660	3
EHLVQATPENLQEAR	sp|Q06033|ITIH3_HUMAN	STL H11	578.964	3	956.48	1	y8	9.02	1702	530	4
EHLVQATPENLQEAR	sp|Q06033|ITIH3_HUMAN	STL H12	578.964	3	956.48	1	y8	9.01	2042	617	4
EHLVQATPENLQEAR	sp|Q06033|ITIH3_HUMAN	STL H2	578.964	3	956.48	1	y8	9.01	2172	625	4
EHLVQATPENLQEAR	sp|Q06033|ITIH3_HUMAN	STL H3	578.964	3	956.48	1	y8	9.01	2903	539	4
EHLVQATPENLQEAR	sp|Q06033|ITIH3_HUMAN	STL H4	578.964	3	956.48	1	y8	9.01	2596	581	1
EHLVQATPENLQEAR	sp|Q06033|ITIH3_HUMAN	STL H5	578.964	3	956.48	1	y8	9.01	3472	605	3
EHLVQATPENLQEAR	sp|Q06033|ITIH3_HUMAN	STL H6	578.964	3	956.48	1	y8	9.01	3507	588	3
EHLVQATPENLQEAR	sp|Q06033|ITIH3_HUMAN	STL H7	578.964	3	956.48	1	y8	9.01	3812	557	3
EHLVQATPENLQEAR	sp|Q06033|ITIH3_HUMAN	STL H8	578.964	3	956.48	1	y8	9.01	2295	532	4
EHLVQATPENLQEAR	sp|Q06033|ITIH3_HUMAN	STL H9	578.964	3	956.48	1	y8	9.01	2861	623	4
EHLVQATPENLQEAR	sp|Q06033|ITIH3_HUMAN	SIS peptide 1	578.964	3	503.257	1	y4	9.22	77	534	1
EHLVQATPENLQEAR	sp|Q06033|ITIH3_HUMAN	SIS peptide 2	578.964	3	503.257	1	y4	9.5	57	216	1
EHLVQATPENLQEAR	sp|Q06033|ITIH3_HUMAN	SIS peptide 3	578.964	3	503.257	1	y4	9.34	134	509	1
EHLVQATPENLQEAR	sp|Q06033|ITIH3_HUMAN	SIS peptide 4	578.964	3	503.257	1	y4	8.82	102	587	1
EHLVQATPENLQEAR	sp|Q06033|ITIH3_HUMAN	SIS peptide 5	578.964	3	503.257	1	y4	9.49	32	194	1
EHLVQATPENLQEAR	sp|Q06033|ITIH3_HUMAN	STL A1	578.964	3	503.257	1	y4	9.02	2508	1456	3
EHLVQATPENLQEAR	sp|Q06033|ITIH3_HUMAN	STL A10	578.964	3	503.257	1	y4	9	6761	1600	3
EHLVQATPENLQEAR	sp|Q06033|ITIH3_HUMAN	STL A11	578.964	3	503.257	1	y4	9.02	2316	625	2
EHLVQATPENLQEAR	sp|Q06033|ITIH3_HUMAN	STL A12	578.964	3	503.257	1	y4	9.01	4162	856	3
EHLVQATPENLQEAR	sp|Q06033|ITIH3_HUMAN	STL A2	578.964	3	503.257	1	y4	9.01	1717	835	4
EHLVQATPENLQEAR	sp|Q06033|ITIH3_HUMAN	STL A3	578.964	3	503.257	1	y4	9.01	3931	714	3
EHLVQATPENLQEAR	sp|Q06033|ITIH3_HUMAN	STL A4	578.964	3	503.257	1	y4	9.02	3484	841	2
EHLVQATPENLQEAR	sp|Q06033|ITIH3_HUMAN	STL A5	578.964	3	503.257	1	y4	9.02	4611	980	3
EHLVQATPENLQEAR	sp|Q06033|ITIH3_HUMAN	STL A6	578.964	3	503.257	1	y4	9.02	3865	589	2
EHLVQATPENLQEAR	sp|Q06033|ITIH3_HUMAN	STL A7	578.964	3	503.257	1	y4	9.02	4124	907	3
EHLVQATPENLQEAR	sp|Q06033|ITIH3_HUMAN	STL A8	578.964	3	503.257	1	y4	9.02	3689	899	3
EHLVQATPENLQEAR	sp|Q06033|ITIH3_HUMAN	STL A9	578.964	3	503.257	1	y4	9.02	4335	1043	1
EHLVQATPENLQEAR	sp|Q06033|ITIH3_HUMAN	STL B1	578.964	3	503.257	1	y4	9	2781	711	1
EHLVQATPENLQEAR	sp|Q06033|ITIH3_HUMAN	STL B10	578.964	3	503.257	1	y4	9	3568	944	3
EHLVQATPENLQEAR	sp|Q06033|ITIH3_HUMAN	STL B11	578.964	3	503.257	1	y4	9.02	2905	943	1
EHLVQATPENLQEAR	sp|Q06033|ITIH3_HUMAN	STL B12	578.964	3	503.257	1	y4	9.02	3959	825	2
EHLVQATPENLQEAR	sp|Q06033|ITIH3_HUMAN	STL B2	578.964	3	503.257	1	y4	9.02	3912	896	2
EHLVQATPENLQEAR	sp|Q06033|ITIH3_HUMAN	STL B3	578.964	3	503.257	1	y4	9.01	5517	1213	3
EHLVQATPENLQEAR	sp|Q06033|ITIH3_HUMAN	STL B4	578.964	3	503.257	1	y4	9.02	2649	827	4
EHLVQATPENLQEAR	sp|Q06033|ITIH3_HUMAN	STL B5	578.964	3	503.257	1	y4	9	4246	868	3
EHLVQATPENLQEAR	sp|Q06033|ITIH3_HUMAN	STL B6	578.964	3	503.257	1	y4	9.01	4452	744	3
EHLVQATPENLQEAR	sp|Q06033|ITIH3_HUMAN	STL B7	578.964	3	503.257	1	y4	9.02	6977	972	2
EHLVQATPENLQEAR	sp|Q06033|ITIH3_HUMAN	STL B8	578.964	3	503.257	1	y4	9	2684	940	4
EHLVQATPENLQEAR	sp|Q06033|ITIH3_HUMAN	STL B9	578.964	3	503.257	1	y4	9.02	4439	1001	4
EHLVQATPENLQEAR	sp|Q06033|ITIH3_HUMAN	STL C1	578.964	3	503.257	1	y4	8.95	3774	919	3
EHLVQATPENLQEAR	sp|Q06033|ITIH3_HUMAN	STL C10	578.964	3	503.257	1	y4	9.02	7904	924	3
EHLVQATPENLQEAR	sp|Q06033|ITIH3_HUMAN	STL C11	578.964	3	503.257	1	y4	9.01	6853	716	3
EHLVQATPENLQEAR	sp|Q06033|ITIH3_HUMAN	STL C12	578.964	3	503.257	1	y4	9.01	7928	1116	3
EHLVQATPENLQEAR	sp|Q06033|ITIH3_HUMAN	STL C2	578.964	3	503.257	1	y4	9.01	3925	798	3
EHLVQATPENLQEAR	sp|Q06033|ITIH3_HUMAN	STL C3	578.964	3	503.257	1	y4	9.01	13976	1057	3
EHLVQATPENLQEAR	sp|Q06033|ITIH3_HUMAN	STL C4	578.964	3	503.257	1	y4	9	1906	641	3
EHLVQATPENLQEAR	sp|Q06033|ITIH3_HUMAN	STL C5	578.964	3	503.257	1	y4	9.02	6154	1135	4
EHLVQATPENLQEAR	sp|Q06033|ITIH3_HUMAN	STL C6	578.964	3	503.257	1	y4	9.01	2869	639	3
EHLVQATPENLQEAR	sp|Q06033|ITIH3_HUMAN	STL C7	578.964	3	503.257	1	y4	8.81	154	379	1
EHLVQATPENLQEAR	sp|Q06033|ITIH3_HUMAN	STL C8	578.964	3	503.257	1	y4	9.01	2458	1086	4
EHLVQATPENLQEAR	sp|Q06033|ITIH3_HUMAN	STL C9	578.964	3	503.257	1	y4	9	3727	892	2
EHLVQATPENLQEAR	sp|Q06033|ITIH3_HUMAN	STL D1	578.964	3	503.257	1	y4	9.02	7816	774	3
EHLVQATPENLQEAR	sp|Q06033|ITIH3_HUMAN	STL D10	578.964	3	503.257	1	y4	9.01	3467	620	4
EHLVQATPENLQEAR	sp|Q06033|ITIH3_HUMAN	STL D11	578.964	3	503.257	1	y4	9	2786	687	3
EHLVQATPENLQEAR	sp|Q06033|ITIH3_HUMAN	STL D12	578.964	3	503.257	1	y4	9.02	5565	710	2
EHLVQATPENLQEAR	sp|Q06033|ITIH3_HUMAN	STL D2	578.964	3	503.257	1	y4	9.01	1784	976	4
EHLVQATPENLQEAR	sp|Q06033|ITIH3_HUMAN	STL D3	578.964	3	503.257	1	y4	9.01	3174	731	4
EHLVQATPENLQEAR	sp|Q06033|ITIH3_HUMAN	STL D4	578.964	3	503.257	1	y4	9.01	7740	1015	3
EHLVQATPENLQEAR	sp|Q06033|ITIH3_HUMAN	STL D5	578.964	3	503.257	1	y4	9.01	3034	879	3
EHLVQATPENLQEAR	sp|Q06033|ITIH3_HUMAN	STL D6	578.964	3	503.257	1	y4	9.01	2429	855	3
EHLVQATPENLQEAR	sp|Q06033|ITIH3_HUMAN	STL D7	578.964	3	503.257	1	y4	9.01	3572	728	3
EHLVQATPENLQEAR	sp|Q06033|ITIH3_HUMAN	STL D8	578.964	3	503.257	1	y4	9.02	2619	863	4
EHLVQATPENLQEAR	sp|Q06033|ITIH3_HUMAN	STL D9	578.964	3	503.257	1	y4	9.01	6672	1148	1
EHLVQATPENLQEAR	sp|Q06033|ITIH3_HUMAN	STL E1	578.964	3	503.257	1	y4	9.02	3754	779	3
EHLVQATPENLQEAR	sp|Q06033|ITIH3_HUMAN	STL E10	578.964	3	503.257	1	y4	9	11927	794	2
EHLVQATPENLQEAR	sp|Q06033|ITIH3_HUMAN	STL E11	578.964	3	503.257	1	y4	9.01	7713	1026	1
EHLVQATPENLQEAR	sp|Q06033|ITIH3_HUMAN	STL E12	578.964	3	503.257	1	y4	9.01	2467	805	2
EHLVQATPENLQEAR	sp|Q06033|ITIH3_HUMAN	STL E2	578.964	3	503.257	1	y4	9.02	2503	581	3
EHLVQATPENLQEAR	sp|Q06033|ITIH3_HUMAN	STL E3	578.964	3	503.257	1	y4	9.01	6332	665	2
EHLVQATPENLQEAR	sp|Q06033|ITIH3_HUMAN	STL E4	578.964	3	503.257	1	y4	9.02	2965	757	3
EHLVQATPENLQEAR	sp|Q06033|ITIH3_HUMAN	STL E5	578.964	3	503.257	1	y4	8.99	5262	1010	3
EHLVQATPENLQEAR	sp|Q06033|ITIH3_HUMAN	STL E6	578.964	3	503.257	1	y4	9.02	4075	1003	3
EHLVQATPENLQEAR	sp|Q06033|ITIH3_HUMAN	STL E7	578.964	3	503.257	1	y4	9	1246	919	3
EHLVQATPENLQEAR	sp|Q06033|ITIH3_HUMAN	STL E8	578.964	3	503.257	1	y4	9	1216	764	3
EHLVQATPENLQEAR	sp|Q06033|ITIH3_HUMAN	STL E9	578.964	3	503.257	1	y4	9.02	2994	664	1
EHLVQATPENLQEAR	sp|Q06033|ITIH3_HUMAN	STL F1	578.964	3	503.257	1	y4	9.01	7079	1303	3
EHLVQATPENLQEAR	sp|Q06033|ITIH3_HUMAN	STL F10	578.964	3	503.257	1	y4	9.01	6524	696	3
EHLVQATPENLQEAR	sp|Q06033|ITIH3_HUMAN	STL F11	578.964	3	503.257	1	y4	9	5183	862	3
EHLVQATPENLQEAR	sp|Q06033|ITIH3_HUMAN	STL F12	578.964	3	503.257	1	y4	9.02	5640	1055	3
EHLVQATPENLQEAR	sp|Q06033|ITIH3_HUMAN	STL F2	578.964	3	503.257	1	y4	9.01	1859	1030	3
EHLVQATPENLQEAR	sp|Q06033|ITIH3_HUMAN	STL F3	578.964	3	503.257	1	y4	9.01	7292	1067	3
EHLVQATPENLQEAR	sp|Q06033|ITIH3_HUMAN	STL F4	578.964	3	503.257	1	y4	9.01	6109	835	4
EHLVQATPENLQEAR	sp|Q06033|ITIH3_HUMAN	STL F5	578.964	3	503.257	1	y4	9.01	4922	997	3
EHLVQATPENLQEAR	sp|Q06033|ITIH3_HUMAN	STL F6	578.964	3	503.257	1	y4	9.01	3879	668	3
EHLVQATPENLQEAR	sp|Q06033|ITIH3_HUMAN	STL F7	578.964	3	503.257	1	y4	9.01	3668	774	3
EHLVQATPENLQEAR	sp|Q06033|ITIH3_HUMAN	STL F8	578.964	3	503.257	1	y4	9.01	7617	1280	3
EHLVQATPENLQEAR	sp|Q06033|ITIH3_HUMAN	STL F9	578.964	3	503.257	1	y4	9	3591	868	3
EHLVQATPENLQEAR	sp|Q06033|ITIH3_HUMAN	STL G1	578.964	3	503.257	1	y4	8.98	4208	662	3
EHLVQATPENLQEAR	sp|Q06033|ITIH3_HUMAN	STL G10	578.964	3	503.257	1	y4	9	2944	748	1
EHLVQATPENLQEAR	sp|Q06033|ITIH3_HUMAN	STL G11	578.964	3	503.257	1	y4	9.02	3029	707	3
EHLVQATPENLQEAR	sp|Q06033|ITIH3_HUMAN	STL G12	578.964	3	503.257	1	y4	9.01	7730	835	2
EHLVQATPENLQEAR	sp|Q06033|ITIH3_HUMAN	STL G2	578.964	3	503.257	1	y4	9.02	4481	648	2
EHLVQATPENLQEAR	sp|Q06033|ITIH3_HUMAN	STL G3	578.964	3	503.257	1	y4	9.01	1825	788	1
EHLVQATPENLQEAR	sp|Q06033|ITIH3_HUMAN	STL G4	578.964	3	503.257	1	y4	9.01	3415	930	4
EHLVQATPENLQEAR	sp|Q06033|ITIH3_HUMAN	STL G5	578.964	3	503.257	1	y4	9.01	4453	842	3
EHLVQATPENLQEAR	sp|Q06033|ITIH3_HUMAN	STL G6	578.964	3	503.257	1	y4	9.01	4238	948	3
EHLVQATPENLQEAR	sp|Q06033|ITIH3_HUMAN	STL G7	578.964	3	503.257	1	y4	9.02	3695	636	3
EHLVQATPENLQEAR	sp|Q06033|ITIH3_HUMAN	STL G8	578.964	3	503.257	1	y4	9.01	4436	946	4
EHLVQATPENLQEAR	sp|Q06033|ITIH3_HUMAN	STL G9	578.964	3	503.257	1	y4	9.01	5273	815	3
EHLVQATPENLQEAR	sp|Q06033|ITIH3_HUMAN	STL H1	578.964	3	503.257	1	y4	9.01	8432	787	1
EHLVQATPENLQEAR	sp|Q06033|ITIH3_HUMAN	STL H10	578.964	3	503.257	1	y4	9.02	2729	1201	4
EHLVQATPENLQEAR	sp|Q06033|ITIH3_HUMAN	STL H11	578.964	3	503.257	1	y4	9.02	2151	654	3
EHLVQATPENLQEAR	sp|Q06033|ITIH3_HUMAN	STL H12	578.964	3	503.257	1	y4	9	3038	755	3
EHLVQATPENLQEAR	sp|Q06033|ITIH3_HUMAN	STL H2	578.964	3	503.257	1	y4	9.01	2639	812	3
EHLVQATPENLQEAR	sp|Q06033|ITIH3_HUMAN	STL H3	578.964	3	503.257	1	y4	9.01	4469	629	3
EHLVQATPENLQEAR	sp|Q06033|ITIH3_HUMAN	STL H4	578.964	3	503.257	1	y4	9	2199	741	4
EHLVQATPENLQEAR	sp|Q06033|ITIH3_HUMAN	STL H5	578.964	3	503.257	1	y4	9.01	2954	862	4
EHLVQATPENLQEAR	sp|Q06033|ITIH3_HUMAN	STL H6	578.964	3	503.257	1	y4	9.02	3460	1180	4
EHLVQATPENLQEAR	sp|Q06033|ITIH3_HUMAN	STL H7	578.964	3	503.257	1	y4	9	3210	817	4
EHLVQATPENLQEAR	sp|Q06033|ITIH3_HUMAN	STL H8	578.964	3	503.257	1	y4	8.99	2730	780	3
EHLVQATPENLQEAR	sp|Q06033|ITIH3_HUMAN	STL H9	578.964	3	503.257	1	y4	9.02	3986	825	2
EHLVQATPENLQEAR	sp|Q06033|ITIH3_HUMAN	SIS peptide 1	578.964	3	479.261	1	b4	9.25	43	540	2
EHLVQATPENLQEAR	sp|Q06033|ITIH3_HUMAN	SIS peptide 2	578.964	3	479.261	1	b4	9.44	22	217	3
EHLVQATPENLQEAR	sp|Q06033|ITIH3_HUMAN	SIS peptide 3	578.964	3	479.261	1	b4	9.38	68	510	2
EHLVQATPENLQEAR	sp|Q06033|ITIH3_HUMAN	SIS peptide 4	578.964	3	479.261	1	b4	8.82	46	599	2
EHLVQATPENLQEAR	sp|Q06033|ITIH3_HUMAN	SIS peptide 5	578.964	3	479.261	1	b4	9.48	1	193	3
EHLVQATPENLQEAR	sp|Q06033|ITIH3_HUMAN	STL A1	578.964	3	479.261	1	b4	9.02	4185	629	1
EHLVQATPENLQEAR	sp|Q06033|ITIH3_HUMAN	STL A10	578.964	3	479.261	1	b4	9	7043	783	2
EHLVQATPENLQEAR	sp|Q06033|ITIH3_HUMAN	STL A11	578.964	3	479.261	1	b4	9.02	2086	531	3
EHLVQATPENLQEAR	sp|Q06033|ITIH3_HUMAN	STL A12	578.964	3	479.261	1	b4	9.02	4401	652	2
EHLVQATPENLQEAR	sp|Q06033|ITIH3_HUMAN	STL A2	578.964	3	479.261	1	b4	9.01	2581	727	2
EHLVQATPENLQEAR	sp|Q06033|ITIH3_HUMAN	STL A3	578.964	3	479.261	1	b4	9.01	5374	621	2
EHLVQATPENLQEAR	sp|Q06033|ITIH3_HUMAN	STL A4	578.964	3	479.261	1	b4	9.02	3695	719	1
EHLVQATPENLQEAR	sp|Q06033|ITIH3_HUMAN	STL A5	578.964	3	479.261	1	b4	9.01	6417	622	1
EHLVQATPENLQEAR	sp|Q06033|ITIH3_HUMAN	STL A6	578.964	3	479.261	1	b4	9.02	4118	547	1
EHLVQATPENLQEAR	sp|Q06033|ITIH3_HUMAN	STL A7	578.964	3	479.261	1	b4	9.02	4402	883	2
EHLVQATPENLQEAR	sp|Q06033|ITIH3_HUMAN	STL A8	578.964	3	479.261	1	b4	9.01	5089	523	1
EHLVQATPENLQEAR	sp|Q06033|ITIH3_HUMAN	STL A9	578.964	3	479.261	1	b4	9.01	3620	864	2
EHLVQATPENLQEAR	sp|Q06033|ITIH3_HUMAN	STL B1	578.964	3	479.261	1	b4	8.98	1341	673	4
EHLVQATPENLQEAR	sp|Q06033|ITIH3_HUMAN	STL B10	578.964	3	479.261	1	b4	9	4306	704	1
EHLVQATPENLQEAR	sp|Q06033|ITIH3_HUMAN	STL B11	578.964	3	479.261	1	b4	9.01	2815	767	2
EHLVQATPENLQEAR	sp|Q06033|ITIH3_HUMAN	STL B12	578.964	3	479.261	1	b4	9.02	4572	691	1
EHLVQATPENLQEAR	sp|Q06033|ITIH3_HUMAN	STL B2	578.964	3	479.261	1	b4	9.02	4409	810	1
EHLVQATPENLQEAR	sp|Q06033|ITIH3_HUMAN	STL B3	578.964	3	479.261	1	b4	9.02	6574	846	2
EHLVQATPENLQEAR	sp|Q06033|ITIH3_HUMAN	STL B4	578.964	3	479.261	1	b4	9.02	2983	703	1
EHLVQATPENLQEAR	sp|Q06033|ITIH3_HUMAN	STL B5	578.964	3	479.261	1	b4	9	4437	557	1
EHLVQATPENLQEAR	sp|Q06033|ITIH3_HUMAN	STL B6	578.964	3	479.261	1	b4	9.01	5208	598	1
EHLVQATPENLQEAR	sp|Q06033|ITIH3_HUMAN	STL B7	578.964	3	479.261	1	b4	9.01	7304	630	1
EHLVQATPENLQEAR	sp|Q06033|ITIH3_HUMAN	STL B8	578.964	3	479.261	1	b4	9	3484	563	1
EHLVQATPENLQEAR	sp|Q06033|ITIH3_HUMAN	STL B9	578.964	3	479.261	1	b4	9.02	6398	652	1
EHLVQATPENLQEAR	sp|Q06033|ITIH3_HUMAN	STL C1	578.964	3	479.261	1	b4	8.94	4728	788	2
EHLVQATPENLQEAR	sp|Q06033|ITIH3_HUMAN	STL C10	578.964	3	479.261	1	b4	9.01	10462	971	1
EHLVQATPENLQEAR	sp|Q06033|ITIH3_HUMAN	STL C11	578.964	3	479.261	1	b4	9.02	9589	815	1
EHLVQATPENLQEAR	sp|Q06033|ITIH3_HUMAN	STL C12	578.964	3	479.261	1	b4	9	8864	720	2
EHLVQATPENLQEAR	sp|Q06033|ITIH3_HUMAN	STL C2	578.964	3	479.261	1	b4	9	5697	801	2
EHLVQATPENLQEAR	sp|Q06033|ITIH3_HUMAN	STL C3	578.964	3	479.261	1	b4	9.01	14431	682	2
EHLVQATPENLQEAR	sp|Q06033|ITIH3_HUMAN	STL C4	578.964	3	479.261	1	b4	9.01	2858	541	2
EHLVQATPENLQEAR	sp|Q06033|ITIH3_HUMAN	STL C5	578.964	3	479.261	1	b4	9.01	8180	819	1
EHLVQATPENLQEAR	sp|Q06033|ITIH3_HUMAN	STL C6	578.964	3	479.261	1	b4	9	3464	599	2
EHLVQATPENLQEAR	sp|Q06033|ITIH3_HUMAN	STL C7	578.964	3	479.261	1	b4	8.81	57	338	2
EHLVQATPENLQEAR	sp|Q06033|ITIH3_HUMAN	STL C8	578.964	3	479.261	1	b4	9.02	4568	567	2
EHLVQATPENLQEAR	sp|Q06033|ITIH3_HUMAN	STL C9	578.964	3	479.261	1	b4	9.01	4436	710	1
EHLVQATPENLQEAR	sp|Q06033|ITIH3_HUMAN	STL D1	578.964	3	479.261	1	b4	9.01	9196	774	1
EHLVQATPENLQEAR	sp|Q06033|ITIH3_HUMAN	STL D10	578.964	3	479.261	1	b4	9.01	4182	582	1
EHLVQATPENLQEAR	sp|Q06033|ITIH3_HUMAN	STL D11	578.964	3	479.261	1	b4	9.01	3581	653	1
EHLVQATPENLQEAR	sp|Q06033|ITIH3_HUMAN	STL D12	578.964	3	479.261	1	b4	9.01	5595	771	1
EHLVQATPENLQEAR	sp|Q06033|ITIH3_HUMAN	STL D2	578.964	3	479.261	1	b4	9	2977	640	1
EHLVQATPENLQEAR	sp|Q06033|ITIH3_HUMAN	STL D3	578.964	3	479.261	1	b4	9	3498	613	2
EHLVQATPENLQEAR	sp|Q06033|ITIH3_HUMAN	STL D4	578.964	3	479.261	1	b4	9.01	8136	778	2
EHLVQATPENLQEAR	sp|Q06033|ITIH3_HUMAN	STL D5	578.964	3	479.261	1	b4	9.01	3584	693	1
EHLVQATPENLQEAR	sp|Q06033|ITIH3_HUMAN	STL D6	578.964	3	479.261	1	b4	9.02	2626	747	2
EHLVQATPENLQEAR	sp|Q06033|ITIH3_HUMAN	STL D7	578.964	3	479.261	1	b4	9.02	4362	652	2
EHLVQATPENLQEAR	sp|Q06033|ITIH3_HUMAN	STL D8	578.964	3	479.261	1	b4	9.02	3394	676	1
EHLVQATPENLQEAR	sp|Q06033|ITIH3_HUMAN	STL D9	578.964	3	479.261	1	b4	9.02	6586	798	2
EHLVQATPENLQEAR	sp|Q06033|ITIH3_HUMAN	STL E1	578.964	3	479.261	1	b4	9.01	4857	748	2
EHLVQATPENLQEAR	sp|Q06033|ITIH3_HUMAN	STL E10	578.964	3	479.261	1	b4	9.01	12507	741	1
EHLVQATPENLQEAR	sp|Q06033|ITIH3_HUMAN	STL E11	578.964	3	479.261	1	b4	9.01	7629	638	3
EHLVQATPENLQEAR	sp|Q06033|ITIH3_HUMAN	STL E12	578.964	3	479.261	1	b4	9.02	2176	790	3
EHLVQATPENLQEAR	sp|Q06033|ITIH3_HUMAN	STL E2	578.964	3	479.261	1	b4	9.02	3817	561	1
EHLVQATPENLQEAR	sp|Q06033|ITIH3_HUMAN	STL E3	578.964	3	479.261	1	b4	9.01	5549	626	3
EHLVQATPENLQEAR	sp|Q06033|ITIH3_HUMAN	STL E4	578.964	3	479.261	1	b4	9.01	3651	698	2
EHLVQATPENLQEAR	sp|Q06033|ITIH3_HUMAN	STL E5	578.964	3	479.261	1	b4	8.99	5724	797	2
EHLVQATPENLQEAR	sp|Q06033|ITIH3_HUMAN	STL E6	578.964	3	479.261	1	b4	9.02	4773	929	1
EHLVQATPENLQEAR	sp|Q06033|ITIH3_HUMAN	STL E7	578.964	3	479.261	1	b4	9.01	1472	783	2
EHLVQATPENLQEAR	sp|Q06033|ITIH3_HUMAN	STL E8	578.964	3	479.261	1	b4	9.01	1112	572	4
EHLVQATPENLQEAR	sp|Q06033|ITIH3_HUMAN	STL E9	578.964	3	479.261	1	b4	9.02	2963	633	2
EHLVQATPENLQEAR	sp|Q06033|ITIH3_HUMAN	STL F1	578.964	3	479.261	1	b4	9.01	8329	760	2
EHLVQATPENLQEAR	sp|Q06033|ITIH3_HUMAN	STL F10	578.964	3	479.261	1	b4	9.01	8293	774	1
EHLVQATPENLQEAR	sp|Q06033|ITIH3_HUMAN	STL F11	578.964	3	479.261	1	b4	9.01	6009	559	2
EHLVQATPENLQEAR	sp|Q06033|ITIH3_HUMAN	STL F12	578.964	3	479.261	1	b4	9.01	7053	736	2
EHLVQATPENLQEAR	sp|Q06033|ITIH3_HUMAN	STL F2	578.964	3	479.261	1	b4	9.01	2202	791	1
EHLVQATPENLQEAR	sp|Q06033|ITIH3_HUMAN	STL F3	578.964	3	479.261	1	b4	9	9591	993	1
EHLVQATPENLQEAR	sp|Q06033|ITIH3_HUMAN	STL F4	578.964	3	479.261	1	b4	9.01	9295	845	1
EHLVQATPENLQEAR	sp|Q06033|ITIH3_HUMAN	STL F5	578.964	3	479.261	1	b4	9.01	6099	632	2
EHLVQATPENLQEAR	sp|Q06033|ITIH3_HUMAN	STL F6	578.964	3	479.261	1	b4	9.02	4600	687	2
EHLVQATPENLQEAR	sp|Q06033|ITIH3_HUMAN	STL F7	578.964	3	479.261	1	b4	9.02	4555	564	1
EHLVQATPENLQEAR	sp|Q06033|ITIH3_HUMAN	STL F8	578.964	3	479.261	1	b4	9.01	7873	718	2
EHLVQATPENLQEAR	sp|Q06033|ITIH3_HUMAN	STL F9	578.964	3	479.261	1	b4	9	4039	606	2
EHLVQATPENLQEAR	sp|Q06033|ITIH3_HUMAN	STL G1	578.964	3	479.261	1	b4	8.98	6248	586	1
EHLVQATPENLQEAR	sp|Q06033|ITIH3_HUMAN	STL G10	578.964	3	479.261	1	b4	9.01	2180	681	3
EHLVQATPENLQEAR	sp|Q06033|ITIH3_HUMAN	STL G11	578.964	3	479.261	1	b4	9.02	3032	597	2
EHLVQATPENLQEAR	sp|Q06033|ITIH3_HUMAN	STL G12	578.964	3	479.261	1	b4	9	7897	747	1
EHLVQATPENLQEAR	sp|Q06033|ITIH3_HUMAN	STL G2	578.964	3	479.261	1	b4	9.02	3765	581	3
EHLVQATPENLQEAR	sp|Q06033|ITIH3_HUMAN	STL G3	578.964	3	479.261	1	b4	9.02	1679	622	3
EHLVQATPENLQEAR	sp|Q06033|ITIH3_HUMAN	STL G4	578.964	3	479.261	1	b4	9.01	5879	704	1
EHLVQATPENLQEAR	sp|Q06033|ITIH3_HUMAN	STL G5	578.964	3	479.261	1	b4	9	5629	770	1
EHLVQATPENLQEAR	sp|Q06033|ITIH3_HUMAN	STL G6	578.964	3	479.261	1	b4	9.01	5345	650	2
EHLVQATPENLQEAR	sp|Q06033|ITIH3_HUMAN	STL G7	578.964	3	479.261	1	b4	9.01	4240	598	2
EHLVQATPENLQEAR	sp|Q06033|ITIH3_HUMAN	STL G8	578.964	3	479.261	1	b4	9.02	6845	918	1
EHLVQATPENLQEAR	sp|Q06033|ITIH3_HUMAN	STL G9	578.964	3	479.261	1	b4	9	6015	584	2
EHLVQATPENLQEAR	sp|Q06033|ITIH3_HUMAN	STL H1	578.964	3	479.261	1	b4	9.02	8188	636	3
EHLVQATPENLQEAR	sp|Q06033|ITIH3_HUMAN	STL H10	578.964	3	479.261	1	b4	9.01	3964	605	2
EHLVQATPENLQEAR	sp|Q06033|ITIH3_HUMAN	STL H11	578.964	3	479.261	1	b4	9.01	2588	511	1
EHLVQATPENLQEAR	sp|Q06033|ITIH3_HUMAN	STL H12	578.964	3	479.261	1	b4	9.01	3534	634	1
EHLVQATPENLQEAR	sp|Q06033|ITIH3_HUMAN	STL H2	578.964	3	479.261	1	b4	9.01	2673	629	2
EHLVQATPENLQEAR	sp|Q06033|ITIH3_HUMAN	STL H3	578.964	3	479.261	1	b4	9.01	5638	547	1
EHLVQATPENLQEAR	sp|Q06033|ITIH3_HUMAN	STL H4	578.964	3	479.261	1	b4	9.01	2246	684	3
EHLVQATPENLQEAR	sp|Q06033|ITIH3_HUMAN	STL H5	578.964	3	479.261	1	b4	9.01	4766	686	1
EHLVQATPENLQEAR	sp|Q06033|ITIH3_HUMAN	STL H6	578.964	3	479.261	1	b4	9	4275	533	2
EHLVQATPENLQEAR	sp|Q06033|ITIH3_HUMAN	STL H7	578.964	3	479.261	1	b4	9.01	5152	768	1
EHLVQATPENLQEAR	sp|Q06033|ITIH3_HUMAN	STL H8	578.964	3	479.261	1	b4	9.01	3605	732	2
EHLVQATPENLQEAR	sp|Q06033|ITIH3_HUMAN	STL H9	578.964	3	479.261	1	b4	9.02	3760	626	3
EHLVQATPENLQEAR	sp|Q06033|ITIH3_HUMAN	SIS peptide 1	578.964	3	678.357	1	b6	9.19	1	531	3
EHLVQATPENLQEAR	sp|Q06033|ITIH3_HUMAN	SIS peptide 2	578.964	3	678.357	1	b6	9.49	28	218	2
EHLVQATPENLQEAR	sp|Q06033|ITIH3_HUMAN	SIS peptide 3	578.964	3	678.357	1	b6	9.47	1	508	4
EHLVQATPENLQEAR	sp|Q06033|ITIH3_HUMAN	SIS peptide 4	578.964	3	678.357	1	b6	8.87	1	561	3
EHLVQATPENLQEAR	sp|Q06033|ITIH3_HUMAN	SIS peptide 5	578.964	3	678.357	1	b6	9.47	27	192	2
EHLVQATPENLQEAR	sp|Q06033|ITIH3_HUMAN	STL A1	578.964	3	678.357	1	b6	9.01	3353	657	2
EHLVQATPENLQEAR	sp|Q06033|ITIH3_HUMAN	STL A10	578.964	3	678.357	1	b6	9	8426	1251	1
EHLVQATPENLQEAR	sp|Q06033|ITIH3_HUMAN	STL A11	578.964	3	678.357	1	b6	9.02	2720	611	1
EHLVQATPENLQEAR	sp|Q06033|ITIH3_HUMAN	STL A12	578.964	3	678.357	1	b6	9.02	4946	651	1
EHLVQATPENLQEAR	sp|Q06033|ITIH3_HUMAN	STL A2	578.964	3	678.357	1	b6	9.01	3222	790	1
EHLVQATPENLQEAR	sp|Q06033|ITIH3_HUMAN	STL A3	578.964	3	678.357	1	b6	9.01	5645	752	1
EHLVQATPENLQEAR	sp|Q06033|ITIH3_HUMAN	STL A4	578.964	3	678.357	1	b6	9.02	3202	946	3
EHLVQATPENLQEAR	sp|Q06033|ITIH3_HUMAN	STL A5	578.964	3	678.357	1	b6	9.01	5803	1014	2
EHLVQATPENLQEAR	sp|Q06033|ITIH3_HUMAN	STL A6	578.964	3	678.357	1	b6	9.02	3465	719	3
EHLVQATPENLQEAR	sp|Q06033|ITIH3_HUMAN	STL A7	578.964	3	678.357	1	b6	9.02	4890	656	1
EHLVQATPENLQEAR	sp|Q06033|ITIH3_HUMAN	STL A8	578.964	3	678.357	1	b6	9.02	4707	575	2
EHLVQATPENLQEAR	sp|Q06033|ITIH3_HUMAN	STL A9	578.964	3	678.357	1	b6	9	3186	925	3
EHLVQATPENLQEAR	sp|Q06033|ITIH3_HUMAN	STL B1	578.964	3	678.357	1	b6	9.01	2222	716	2
EHLVQATPENLQEAR	sp|Q06033|ITIH3_HUMAN	STL B10	578.964	3	678.357	1	b6	9	4082	831	2
EHLVQATPENLQEAR	sp|Q06033|ITIH3_HUMAN	STL B11	578.964	3	678.357	1	b6	9.01	2701	808	3
EHLVQATPENLQEAR	sp|Q06033|ITIH3_HUMAN	STL B12	578.964	3	678.357	1	b6	9.01	3629	825	3
EHLVQATPENLQEAR	sp|Q06033|ITIH3_HUMAN	STL B2	578.964	3	678.357	1	b6	9.02	3473	732	3
EHLVQATPENLQEAR	sp|Q06033|ITIH3_HUMAN	STL B3	578.964	3	678.357	1	b6	9.01	7545	769	1
EHLVQATPENLQEAR	sp|Q06033|ITIH3_HUMAN	STL B4	578.964	3	678.357	1	b6	9.02	2976	762	2
EHLVQATPENLQEAR	sp|Q06033|ITIH3_HUMAN	STL B5	578.964	3	678.357	1	b6	9.01	4333	578	2
EHLVQATPENLQEAR	sp|Q06033|ITIH3_HUMAN	STL B6	578.964	3	678.357	1	b6	9.02	5142	775	2
EHLVQATPENLQEAR	sp|Q06033|ITIH3_HUMAN	STL B7	578.964	3	678.357	1	b6	9.02	5929	658	3
EHLVQATPENLQEAR	sp|Q06033|ITIH3_HUMAN	STL B8	578.964	3	678.357	1	b6	9	3285	795	2
EHLVQATPENLQEAR	sp|Q06033|ITIH3_HUMAN	STL B9	578.964	3	678.357	1	b6	9.01	6348	656	2
EHLVQATPENLQEAR	sp|Q06033|ITIH3_HUMAN	STL C1	578.964	3	678.357	1	b6	8.94	5010	678	1
EHLVQATPENLQEAR	sp|Q06033|ITIH3_HUMAN	STL C10	578.964	3	678.357	1	b6	9.01	10412	668	2
EHLVQATPENLQEAR	sp|Q06033|ITIH3_HUMAN	STL C11	578.964	3	678.357	1	b6	9.01	8390	661	2
EHLVQATPENLQEAR	sp|Q06033|ITIH3_HUMAN	STL C12	578.964	3	678.357	1	b6	9	9930	848	1
EHLVQATPENLQEAR	sp|Q06033|ITIH3_HUMAN	STL C2	578.964	3	678.357	1	b6	9.01	5935	883	1
EHLVQATPENLQEAR	sp|Q06033|ITIH3_HUMAN	STL C3	578.964	3	678.357	1	b6	9.02	15809	706	1
EHLVQATPENLQEAR	sp|Q06033|ITIH3_HUMAN	STL C4	578.964	3	678.357	1	b6	9.01	3197	544	1
EHLVQATPENLQEAR	sp|Q06033|ITIH3_HUMAN	STL C5	578.964	3	678.357	1	b6	9.01	7355	820	2
EHLVQATPENLQEAR	sp|Q06033|ITIH3_HUMAN	STL C6	578.964	3	678.357	1	b6	9.01	3776	639	1
EHLVQATPENLQEAR	sp|Q06033|ITIH3_HUMAN	STL C7	578.964	3	678.357	1	b6	8.84	20	338	3
EHLVQATPENLQEAR	sp|Q06033|ITIH3_HUMAN	STL C8	578.964	3	678.357	1	b6	9.01	4611	690	1
EHLVQATPENLQEAR	sp|Q06033|ITIH3_HUMAN	STL C9	578.964	3	678.357	1	b6	9	3619	843	3
EHLVQATPENLQEAR	sp|Q06033|ITIH3_HUMAN	STL D1	578.964	3	678.357	1	b6	9.02	8165	657	2
EHLVQATPENLQEAR	sp|Q06033|ITIH3_HUMAN	STL D10	578.964	3	678.357	1	b6	9.01	3949	718	2
EHLVQATPENLQEAR	sp|Q06033|ITIH3_HUMAN	STL D11	578.964	3	678.357	1	b6	9.02	3102	642	2
EHLVQATPENLQEAR	sp|Q06033|ITIH3_HUMAN	STL D12	578.964	3	678.357	1	b6	9.01	5443	719	3
EHLVQATPENLQEAR	sp|Q06033|ITIH3_HUMAN	STL D2	578.964	3	678.357	1	b6	9.01	2598	557	2
EHLVQATPENLQEAR	sp|Q06033|ITIH3_HUMAN	STL D3	578.964	3	678.357	1	b6	9.01	4076	652	1
EHLVQATPENLQEAR	sp|Q06033|ITIH3_HUMAN	STL D4	578.964	3	678.357	1	b6	9.01	9865	1094	1
EHLVQATPENLQEAR	sp|Q06033|ITIH3_HUMAN	STL D5	578.964	3	678.357	1	b6	9.01	3264	725	2
EHLVQATPENLQEAR	sp|Q06033|ITIH3_HUMAN	STL D6	578.964	3	678.357	1	b6	9.01	3656	714	1
EHLVQATPENLQEAR	sp|Q06033|ITIH3_HUMAN	STL D7	578.964	3	678.357	1	b6	9.01	4643	759	1
EHLVQATPENLQEAR	sp|Q06033|ITIH3_HUMAN	STL D8	578.964	3	678.357	1	b6	9.02	3199	802	2
EHLVQATPENLQEAR	sp|Q06033|ITIH3_HUMAN	STL D9	578.964	3	678.357	1	b6	9.01	6464	787	3
EHLVQATPENLQEAR	sp|Q06033|ITIH3_HUMAN	STL E1	578.964	3	678.357	1	b6	9.01	6190	731	1
EHLVQATPENLQEAR	sp|Q06033|ITIH3_HUMAN	STL E10	578.964	3	678.357	1	b6	9	10388	802	3
EHLVQATPENLQEAR	sp|Q06033|ITIH3_HUMAN	STL E11	578.964	3	678.357	1	b6	9	7664	797	2
EHLVQATPENLQEAR	sp|Q06033|ITIH3_HUMAN	STL E12	578.964	3	678.357	1	b6	9.01	2806	781	1
EHLVQATPENLQEAR	sp|Q06033|ITIH3_HUMAN	STL E2	578.964	3	678.357	1	b6	9.02	3360	656	2
EHLVQATPENLQEAR	sp|Q06033|ITIH3_HUMAN	STL E3	578.964	3	678.357	1	b6	9.01	6495	563	1
EHLVQATPENLQEAR	sp|Q06033|ITIH3_HUMAN	STL E4	578.964	3	678.357	1	b6	9.02	3844	616	1
EHLVQATPENLQEAR	sp|Q06033|ITIH3_HUMAN	STL E5	578.964	3	678.357	1	b6	9	6871	1285	1
EHLVQATPENLQEAR	sp|Q06033|ITIH3_HUMAN	STL E6	578.964	3	678.357	1	b6	9.02	4552	631	2
EHLVQATPENLQEAR	sp|Q06033|ITIH3_HUMAN	STL E7	578.964	3	678.357	1	b6	9.02	1627	696	1
EHLVQATPENLQEAR	sp|Q06033|ITIH3_HUMAN	STL E8	578.964	3	678.357	1	b6	9.01	2309	605	1
EHLVQATPENLQEAR	sp|Q06033|ITIH3_HUMAN	STL E9	578.964	3	678.357	1	b6	9.02	2149	586	3
EHLVQATPENLQEAR	sp|Q06033|ITIH3_HUMAN	STL F1	578.964	3	678.357	1	b6	9.01	10388	999	1
EHLVQATPENLQEAR	sp|Q06033|ITIH3_HUMAN	STL F10	578.964	3	678.357	1	b6	9.01	7649	605	2
EHLVQATPENLQEAR	sp|Q06033|ITIH3_HUMAN	STL F11	578.964	3	678.357	1	b6	9	6947	636	1
EHLVQATPENLQEAR	sp|Q06033|ITIH3_HUMAN	STL F12	578.964	3	678.357	1	b6	9.01	7647	1086	1
EHLVQATPENLQEAR	sp|Q06033|ITIH3_HUMAN	STL F2	578.964	3	678.357	1	b6	9.01	2186	767	2
EHLVQATPENLQEAR	sp|Q06033|ITIH3_HUMAN	STL F3	578.964	3	678.357	1	b6	9	9219	815	2
EHLVQATPENLQEAR	sp|Q06033|ITIH3_HUMAN	STL F4	578.964	3	678.357	1	b6	9	8248	581	2
EHLVQATPENLQEAR	sp|Q06033|ITIH3_HUMAN	STL F5	578.964	3	678.357	1	b6	9.02	6436	1034	1
EHLVQATPENLQEAR	sp|Q06033|ITIH3_HUMAN	STL F6	578.964	3	678.357	1	b6	9.01	5437	682	1
EHLVQATPENLQEAR	sp|Q06033|ITIH3_HUMAN	STL F7	578.964	3	678.357	1	b6	9.02	3953	812	2
EHLVQATPENLQEAR	sp|Q06033|ITIH3_HUMAN	STL F8	578.964	3	678.357	1	b6	9.01	11471	846	1
EHLVQATPENLQEAR	sp|Q06033|ITIH3_HUMAN	STL F9	578.964	3	678.357	1	b6	9	6021	635	1
EHLVQATPENLQEAR	sp|Q06033|ITIH3_HUMAN	STL G1	578.964	3	678.357	1	b6	8.98	5313	608	2
EHLVQATPENLQEAR	sp|Q06033|ITIH3_HUMAN	STL G10	578.964	3	678.357	1	b6	9.01	2642	805	2
EHLVQATPENLQEAR	sp|Q06033|ITIH3_HUMAN	STL G11	578.964	3	678.357	1	b6	9.02	3716	752	1
EHLVQATPENLQEAR	sp|Q06033|ITIH3_HUMAN	STL G12	578.964	3	678.357	1	b6	9.01	7418	703	3
EHLVQATPENLQEAR	sp|Q06033|ITIH3_HUMAN	STL G2	578.964	3	678.357	1	b6	9.01	4907	651	1
EHLVQATPENLQEAR	sp|Q06033|ITIH3_HUMAN	STL G3	578.964	3	678.357	1	b6	9.01	1803	742	2
EHLVQATPENLQEAR	sp|Q06033|ITIH3_HUMAN	STL G4	578.964	3	678.357	1	b6	9.01	5462	884	2
EHLVQATPENLQEAR	sp|Q06033|ITIH3_HUMAN	STL G5	578.964	3	678.357	1	b6	9.01	5192	799	2
EHLVQATPENLQEAR	sp|Q06033|ITIH3_HUMAN	STL G6	578.964	3	678.357	1	b6	9.01	6810	719	1
EHLVQATPENLQEAR	sp|Q06033|ITIH3_HUMAN	STL G7	578.964	3	678.357	1	b6	9.01	4856	788	1
EHLVQATPENLQEAR	sp|Q06033|ITIH3_HUMAN	STL G8	578.964	3	678.357	1	b6	9.01	6429	840	2
EHLVQATPENLQEAR	sp|Q06033|ITIH3_HUMAN	STL G9	578.964	3	678.357	1	b6	9.01	6634	825	1
EHLVQATPENLQEAR	sp|Q06033|ITIH3_HUMAN	STL H1	578.964	3	678.357	1	b6	9.01	8367	823	2
EHLVQATPENLQEAR	sp|Q06033|ITIH3_HUMAN	STL H10	578.964	3	678.357	1	b6	9.01	4396	781	1
EHLVQATPENLQEAR	sp|Q06033|ITIH3_HUMAN	STL H11	578.964	3	678.357	1	b6	9.02	2319	587	2
EHLVQATPENLQEAR	sp|Q06033|ITIH3_HUMAN	STL H12	578.964	3	678.357	1	b6	9	3303	615	2
EHLVQATPENLQEAR	sp|Q06033|ITIH3_HUMAN	STL H2	578.964	3	678.357	1	b6	9.01	2952	784	1
EHLVQATPENLQEAR	sp|Q06033|ITIH3_HUMAN	STL H3	578.964	3	678.357	1	b6	9.02	4743	514	2
EHLVQATPENLQEAR	sp|Q06033|ITIH3_HUMAN	STL H4	578.964	3	678.357	1	b6	9.01	2434	732	2
EHLVQATPENLQEAR	sp|Q06033|ITIH3_HUMAN	STL H5	578.964	3	678.357	1	b6	9.01	3556	742	2
EHLVQATPENLQEAR	sp|Q06033|ITIH3_HUMAN	STL H6	578.964	3	678.357	1	b6	9.01	4798	657	1
EHLVQATPENLQEAR	sp|Q06033|ITIH3_HUMAN	STL H7	578.964	3	678.357	1	b6	9.01	4559	705	2
EHLVQATPENLQEAR	sp|Q06033|ITIH3_HUMAN	STL H8	578.964	3	678.357	1	b6	9.01	3864	701	1
EHLVQATPENLQEAR	sp|Q06033|ITIH3_HUMAN	STL H9	578.964	3	678.357	1	b6	9.02	5206	625	1
DYIFGNYIER	sp|Q06033|ITIH3_HUMAN	SIS peptide 1	645.312	2	898.442	1	y7	15.68	0	284	3
DYIFGNYIER	sp|Q06033|ITIH3_HUMAN	SIS peptide 2	645.312	2	898.442	1	y7	15.37	3	622	3
DYIFGNYIER	sp|Q06033|ITIH3_HUMAN	SIS peptide 3	645.312	2	898.442	1	y7	14.91	24	240	1
DYIFGNYIER	sp|Q06033|ITIH3_HUMAN	SIS peptide 4	645.312	2	898.442	1	y7	15.3	0	263	3
DYIFGNYIER	sp|Q06033|ITIH3_HUMAN	SIS peptide 5	645.312	2	898.442	1	y7	15.47	23	287	1
DYIFGNYIER	sp|Q06033|ITIH3_HUMAN	STL A1	645.312	2	898.442	1	y7	15.39	1518	755	2
DYIFGNYIER	sp|Q06033|ITIH3_HUMAN	STL A10	645.312	2	898.442	1	y7	15.38	4772	770	2
DYIFGNYIER	sp|Q06033|ITIH3_HUMAN	STL A11	645.312	2	898.442	1	y7	15.39	2503	603	2
DYIFGNYIER	sp|Q06033|ITIH3_HUMAN	STL A12	645.312	2	898.442	1	y7	15.39	1828	783	2
DYIFGNYIER	sp|Q06033|ITIH3_HUMAN	STL A2	645.312	2	898.442	1	y7	15.39	1269	636	2
DYIFGNYIER	sp|Q06033|ITIH3_HUMAN	STL A3	645.312	2	898.442	1	y7	15.38	1897	634	2
DYIFGNYIER	sp|Q06033|ITIH3_HUMAN	STL A4	645.312	2	898.442	1	y7	15.39	2019	543	2
DYIFGNYIER	sp|Q06033|ITIH3_HUMAN	STL A5	645.312	2	898.442	1	y7	15.38	2437	714	2
DYIFGNYIER	sp|Q06033|ITIH3_HUMAN	STL A6	645.312	2	898.442	1	y7	15.39	1108	663	2
DYIFGNYIER	sp|Q06033|ITIH3_HUMAN	STL A7	645.312	2	898.442	1	y7	15.4	1613	598	2
DYIFGNYIER	sp|Q06033|ITIH3_HUMAN	STL A8	645.312	2	898.442	1	y7	15.39	1504	648	3
DYIFGNYIER	sp|Q06033|ITIH3_HUMAN	STL A9	645.312	2	898.442	1	y7	15.39	1961	566	1
DYIFGNYIER	sp|Q06033|ITIH3_HUMAN	STL B1	645.312	2	898.442	1	y7	15.37	810	575	2
DYIFGNYIER	sp|Q06033|ITIH3_HUMAN	STL B10	645.312	2	898.442	1	y7	15.39	2037	613	2
DYIFGNYIER	sp|Q06033|ITIH3_HUMAN	STL B11	645.312	2	898.442	1	y7	15.39	1858	767	2
DYIFGNYIER	sp|Q06033|ITIH3_HUMAN	STL B12	645.312	2	898.442	1	y7	15.39	2036	718	2
DYIFGNYIER	sp|Q06033|ITIH3_HUMAN	STL B2	645.312	2	898.442	1	y7	15.39	1612	566	2
DYIFGNYIER	sp|Q06033|ITIH3_HUMAN	STL B3	645.312	2	898.442	1	y7	15.39	2645	740	2
DYIFGNYIER	sp|Q06033|ITIH3_HUMAN	STL B4	645.312	2	898.442	1	y7	15.4	1312	695	2
DYIFGNYIER	sp|Q06033|ITIH3_HUMAN	STL B5	645.312	2	898.442	1	y7	15.27	40	420	4
DYIFGNYIER	sp|Q06033|ITIH3_HUMAN	STL B6	645.312	2	898.442	1	y7	15.39	2434	661	2
DYIFGNYIER	sp|Q06033|ITIH3_HUMAN	STL B7	645.312	2	898.442	1	y7	15.38	2155	880	2
DYIFGNYIER	sp|Q06033|ITIH3_HUMAN	STL B8	645.312	2	898.442	1	y7	15.39	1456	660	2
DYIFGNYIER	sp|Q06033|ITIH3_HUMAN	STL B9	645.312	2	898.442	1	y7	15.39	2474	697	2
DYIFGNYIER	sp|Q06033|ITIH3_HUMAN	STL C1	645.312	2	898.442	1	y7	15.39	1609	591	2
DYIFGNYIER	sp|Q06033|ITIH3_HUMAN	STL C10	645.312	2	898.442	1	y7	15.39	3928	716	2
DYIFGNYIER	sp|Q06033|ITIH3_HUMAN	STL C11	645.312	2	898.442	1	y7	15.39	3200	745	2
DYIFGNYIER	sp|Q06033|ITIH3_HUMAN	STL C12	645.312	2	898.442	1	y7	15.38	2964	796	2
DYIFGNYIER	sp|Q06033|ITIH3_HUMAN	STL C2	645.312	2	898.442	1	y7	15.39	2044	731	2
DYIFGNYIER	sp|Q06033|ITIH3_HUMAN	STL C3	645.312	2	898.442	1	y7	15.39	5360	736	2
DYIFGNYIER	sp|Q06033|ITIH3_HUMAN	STL C4	645.312	2	898.442	1	y7	15.38	835	446	2
DYIFGNYIER	sp|Q06033|ITIH3_HUMAN	STL C5	645.312	2	898.442	1	y7	15.39	3431	833	2
DYIFGNYIER	sp|Q06033|ITIH3_HUMAN	STL C6	645.312	2	898.442	1	y7	15.39	1000	662	2
DYIFGNYIER	sp|Q06033|ITIH3_HUMAN	STL C7	645.312	2	898.442	1	y7	15.72	32	504	4
DYIFGNYIER	sp|Q06033|ITIH3_HUMAN	STL C8	645.312	2	898.442	1	y7	15.39	1235	719	2
DYIFGNYIER	sp|Q06033|ITIH3_HUMAN	STL C9	645.312	2	898.442	1	y7	15.39	1687	601	2
DYIFGNYIER	sp|Q06033|ITIH3_HUMAN	STL D1	645.312	2	898.442	1	y7	15.39	2879	833	2
DYIFGNYIER	sp|Q06033|ITIH3_HUMAN	STL D10	645.312	2	898.442	1	y7	15.39	1658	715	2
DYIFGNYIER	sp|Q06033|ITIH3_HUMAN	STL D11	645.312	2	898.442	1	y7	15.39	1433	656	2
DYIFGNYIER	sp|Q06033|ITIH3_HUMAN	STL D12	645.312	2	898.442	1	y7	15.39	2620	772	2
DYIFGNYIER	sp|Q06033|ITIH3_HUMAN	STL D2	645.312	2	898.442	1	y7	15.38	802	768	2
DYIFGNYIER	sp|Q06033|ITIH3_HUMAN	STL D3	645.312	2	898.442	1	y7	15.39	1766	733	2
DYIFGNYIER	sp|Q06033|ITIH3_HUMAN	STL D4	645.312	2	898.442	1	y7	15.39	4349	970	2
DYIFGNYIER	sp|Q06033|ITIH3_HUMAN	STL D5	645.312	2	898.442	1	y7	15.39	1791	619	2
DYIFGNYIER	sp|Q06033|ITIH3_HUMAN	STL D6	645.312	2	898.442	1	y7	15.38	933	662	2
DYIFGNYIER	sp|Q06033|ITIH3_HUMAN	STL D7	645.312	2	898.442	1	y7	15.39	1348	695	2
DYIFGNYIER	sp|Q06033|ITIH3_HUMAN	STL D8	645.312	2	898.442	1	y7	15.39	2127	789	2
DYIFGNYIER	sp|Q06033|ITIH3_HUMAN	STL D9	645.312	2	898.442	1	y7	15.39	2896	756	2
DYIFGNYIER	sp|Q06033|ITIH3_HUMAN	STL E1	645.312	2	898.442	1	y7	15.38	1789	921	2
DYIFGNYIER	sp|Q06033|ITIH3_HUMAN	STL E10	645.312	2	898.442	1	y7	15.38	4698	1113	2
DYIFGNYIER	sp|Q06033|ITIH3_HUMAN	STL E11	645.312	2	898.442	1	y7	15.39	3135	772	2
DYIFGNYIER	sp|Q06033|ITIH3_HUMAN	STL E12	645.312	2	898.442	1	y7	15.39	1555	668	2
DYIFGNYIER	sp|Q06033|ITIH3_HUMAN	STL E2	645.312	2	898.442	1	y7	15.39	1433	580	2
DYIFGNYIER	sp|Q06033|ITIH3_HUMAN	STL E3	645.312	2	898.442	1	y7	15.38	2889	499	2
DYIFGNYIER	sp|Q06033|ITIH3_HUMAN	STL E4	645.312	2	898.442	1	y7	15.39	1098	567	2
DYIFGNYIER	sp|Q06033|ITIH3_HUMAN	STL E5	645.312	2	898.442	1	y7	15.38	3278	788	1
DYIFGNYIER	sp|Q06033|ITIH3_HUMAN	STL E6	645.312	2	898.442	1	y7	15.39	1810	666	2
DYIFGNYIER	sp|Q06033|ITIH3_HUMAN	STL E7	645.312	2	898.442	1	y7	15.39	604	567	2
DYIFGNYIER	sp|Q06033|ITIH3_HUMAN	STL E8	645.312	2	898.442	1	y7	15.39	1492	696	2
DYIFGNYIER	sp|Q06033|ITIH3_HUMAN	STL E9	645.312	2	898.442	1	y7	15.4	1077	532	2
DYIFGNYIER	sp|Q06033|ITIH3_HUMAN	STL F1	645.312	2	898.442	1	y7	15.37	4063	856	2
DYIFGNYIER	sp|Q06033|ITIH3_HUMAN	STL F10	645.312	2	898.442	1	y7	15.39	3197	791	2
DYIFGNYIER	sp|Q06033|ITIH3_HUMAN	STL F11	645.312	2	898.442	1	y7	15.38	2382	825	2
DYIFGNYIER	sp|Q06033|ITIH3_HUMAN	STL F12	645.312	2	898.442	1	y7	15.39	3178	801	2
DYIFGNYIER	sp|Q06033|ITIH3_HUMAN	STL F2	645.312	2	898.442	1	y7	15.38	1116	545	2
DYIFGNYIER	sp|Q06033|ITIH3_HUMAN	STL F3	645.312	2	898.442	1	y7	15.39	3407	873	2
DYIFGNYIER	sp|Q06033|ITIH3_HUMAN	STL F4	645.312	2	898.442	1	y7	15.39	3508	702	2
DYIFGNYIER	sp|Q06033|ITIH3_HUMAN	STL F5	645.312	2	898.442	1	y7	15.39	2489	618	2
DYIFGNYIER	sp|Q06033|ITIH3_HUMAN	STL F6	645.312	2	898.442	1	y7	15.39	1662	620	2
DYIFGNYIER	sp|Q06033|ITIH3_HUMAN	STL F7	645.312	2	898.442	1	y7	15.39	1280	664	2
DYIFGNYIER	sp|Q06033|ITIH3_HUMAN	STL F8	645.312	2	898.442	1	y7	15.37	4182	738	2
DYIFGNYIER	sp|Q06033|ITIH3_HUMAN	STL F9	645.312	2	898.442	1	y7	15.39	1686	710	2
DYIFGNYIER	sp|Q06033|ITIH3_HUMAN	STL G1	645.312	2	898.442	1	y7	15.39	1915	693	2
DYIFGNYIER	sp|Q06033|ITIH3_HUMAN	STL G10	645.312	2	898.442	1	y7	15.39	863	645	2
DYIFGNYIER	sp|Q06033|ITIH3_HUMAN	STL G11	645.312	2	898.442	1	y7	15.38	1631	622	2
DYIFGNYIER	sp|Q06033|ITIH3_HUMAN	STL G12	645.312	2	898.442	1	y7	15.38	3757	888	2
DYIFGNYIER	sp|Q06033|ITIH3_HUMAN	STL G2	645.312	2	898.442	1	y7	15.39	1468	709	2
DYIFGNYIER	sp|Q06033|ITIH3_HUMAN	STL G3	645.312	2	898.442	1	y7	15.39	821	449	1
DYIFGNYIER	sp|Q06033|ITIH3_HUMAN	STL G4	645.312	2	898.442	1	y7	15.39	1607	504	2
DYIFGNYIER	sp|Q06033|ITIH3_HUMAN	STL G5	645.312	2	898.442	1	y7	15.39	1996	668	2
DYIFGNYIER	sp|Q06033|ITIH3_HUMAN	STL G6	645.312	2	898.442	1	y7	15.38	2576	709	2
DYIFGNYIER	sp|Q06033|ITIH3_HUMAN	STL G7	645.312	2	898.442	1	y7	15.38	1533	803	3
DYIFGNYIER	sp|Q06033|ITIH3_HUMAN	STL G8	645.312	2	898.442	1	y7	15.39	2913	1018	2
DYIFGNYIER	sp|Q06033|ITIH3_HUMAN	STL G9	645.312	2	898.442	1	y7	15.39	2766	750	2
DYIFGNYIER	sp|Q06033|ITIH3_HUMAN	STL H1	645.312	2	898.442	1	y7	15.39	3463	733	2
DYIFGNYIER	sp|Q06033|ITIH3_HUMAN	STL H10	645.312	2	898.442	1	y7	15.4	1039	590	2
DYIFGNYIER	sp|Q06033|ITIH3_HUMAN	STL H11	645.312	2	898.442	1	y7	15.38	860	648	2
DYIFGNYIER	sp|Q06033|ITIH3_HUMAN	STL H12	645.312	2	898.442	1	y7	15.39	1622	692	2
DYIFGNYIER	sp|Q06033|ITIH3_HUMAN	STL H2	645.312	2	898.442	1	y7	15.38	776	572	2
DYIFGNYIER	sp|Q06033|ITIH3_HUMAN	STL H3	645.312	2	898.442	1	y7	15.38	1662	594	2
DYIFGNYIER	sp|Q06033|ITIH3_HUMAN	STL H4	645.312	2	898.442	1	y7	15.38	1113	661	1
DYIFGNYIER	sp|Q06033|ITIH3_HUMAN	STL H5	645.312	2	898.442	1	y7	15.39	1616	791	2
DYIFGNYIER	sp|Q06033|ITIH3_HUMAN	STL H6	645.312	2	898.442	1	y7	15.39	2083	730	2
DYIFGNYIER	sp|Q06033|ITIH3_HUMAN	STL H7	645.312	2	898.442	1	y7	15.39	1766	799	2
DYIFGNYIER	sp|Q06033|ITIH3_HUMAN	STL H8	645.312	2	898.442	1	y7	15.39	1494	718	2
DYIFGNYIER	sp|Q06033|ITIH3_HUMAN	STL H9	645.312	2	898.442	1	y7	15.39	1770	702	2
DYIFGNYIER	sp|Q06033|ITIH3_HUMAN	SIS peptide 1	645.312	2	751.373	1	y6	15.78	0	285	4
DYIFGNYIER	sp|Q06033|ITIH3_HUMAN	SIS peptide 2	645.312	2	751.373	1	y6	15.36	71	623	1
DYIFGNYIER	sp|Q06033|ITIH3_HUMAN	SIS peptide 3	645.312	2	751.373	1	y6	14.86	1	239	3
DYIFGNYIER	sp|Q06033|ITIH3_HUMAN	SIS peptide 4	645.312	2	751.373	1	y6	15.28	20	268	1
DYIFGNYIER	sp|Q06033|ITIH3_HUMAN	SIS peptide 5	645.312	2	751.373	1	y6	15.42	0	287	3
DYIFGNYIER	sp|Q06033|ITIH3_HUMAN	STL A1	645.312	2	751.373	1	y6	15.39	2756	1035	1
DYIFGNYIER	sp|Q06033|ITIH3_HUMAN	STL A10	645.312	2	751.373	1	y6	15.38	5334	1209	1
DYIFGNYIER	sp|Q06033|ITIH3_HUMAN	STL A11	645.312	2	751.373	1	y6	15.39	2515	812	1
DYIFGNYIER	sp|Q06033|ITIH3_HUMAN	STL A12	645.312	2	751.373	1	y6	15.38	2195	860	1
DYIFGNYIER	sp|Q06033|ITIH3_HUMAN	STL A2	645.312	2	751.373	1	y6	15.39	1509	1079	1
DYIFGNYIER	sp|Q06033|ITIH3_HUMAN	STL A3	645.312	2	751.373	1	y6	15.39	2589	826	1
DYIFGNYIER	sp|Q06033|ITIH3_HUMAN	STL A4	645.312	2	751.373	1	y6	15.39	2337	640	1
DYIFGNYIER	sp|Q06033|ITIH3_HUMAN	STL A5	645.312	2	751.373	1	y6	15.38	3254	896	1
DYIFGNYIER	sp|Q06033|ITIH3_HUMAN	STL A6	645.312	2	751.373	1	y6	15.39	1747	725	1
DYIFGNYIER	sp|Q06033|ITIH3_HUMAN	STL A7	645.312	2	751.373	1	y6	15.39	2596	949	1
DYIFGNYIER	sp|Q06033|ITIH3_HUMAN	STL A8	645.312	2	751.373	1	y6	15.39	2221	671	1
DYIFGNYIER	sp|Q06033|ITIH3_HUMAN	STL A9	645.312	2	751.373	1	y6	15.39	1766	683	2
DYIFGNYIER	sp|Q06033|ITIH3_HUMAN	STL B1	645.312	2	751.373	1	y6	15.38	936	598	1
DYIFGNYIER	sp|Q06033|ITIH3_HUMAN	STL B10	645.312	2	751.373	1	y6	15.39	2817	697	1
DYIFGNYIER	sp|Q06033|ITIH3_HUMAN	STL B11	645.312	2	751.373	1	y6	15.39	2067	964	1
DYIFGNYIER	sp|Q06033|ITIH3_HUMAN	STL B12	645.312	2	751.373	1	y6	15.39	2068	989	1
DYIFGNYIER	sp|Q06033|ITIH3_HUMAN	STL B2	645.312	2	751.373	1	y6	15.39	2162	643	1
DYIFGNYIER	sp|Q06033|ITIH3_HUMAN	STL B3	645.312	2	751.373	1	y6	15.37	3486	1082	1
DYIFGNYIER	sp|Q06033|ITIH3_HUMAN	STL B4	645.312	2	751.373	1	y6	15.39	1674	1084	1
DYIFGNYIER	sp|Q06033|ITIH3_HUMAN	STL B5	645.312	2	751.373	1	y6	15.22	85	464	3
DYIFGNYIER	sp|Q06033|ITIH3_HUMAN	STL B6	645.312	2	751.373	1	y6	15.4	3003	866	1
DYIFGNYIER	sp|Q06033|ITIH3_HUMAN	STL B7	645.312	2	751.373	1	y6	15.38	3329	813	1
DYIFGNYIER	sp|Q06033|ITIH3_HUMAN	STL B8	645.312	2	751.373	1	y6	15.38	2367	886	1
DYIFGNYIER	sp|Q06033|ITIH3_HUMAN	STL B9	645.312	2	751.373	1	y6	15.39	2636	782	1
DYIFGNYIER	sp|Q06033|ITIH3_HUMAN	STL C1	645.312	2	751.373	1	y6	15.39	2398	884	1
DYIFGNYIER	sp|Q06033|ITIH3_HUMAN	STL C10	645.312	2	751.373	1	y6	15.38	5620	981	1
DYIFGNYIER	sp|Q06033|ITIH3_HUMAN	STL C11	645.312	2	751.373	1	y6	15.39	3791	961	1
DYIFGNYIER	sp|Q06033|ITIH3_HUMAN	STL C12	645.312	2	751.373	1	y6	15.39	5015	1343	1
DYIFGNYIER	sp|Q06033|ITIH3_HUMAN	STL C2	645.312	2	751.373	1	y6	15.39	2656	996	1
DYIFGNYIER	sp|Q06033|ITIH3_HUMAN	STL C3	645.312	2	751.373	1	y6	15.4	6816	1275	1
DYIFGNYIER	sp|Q06033|ITIH3_HUMAN	STL C4	645.312	2	751.373	1	y6	15.39	1033	636	1
DYIFGNYIER	sp|Q06033|ITIH3_HUMAN	STL C5	645.312	2	751.373	1	y6	15.39	4493	900	1
DYIFGNYIER	sp|Q06033|ITIH3_HUMAN	STL C6	645.312	2	751.373	1	y6	15.39	2523	949	1
DYIFGNYIER	sp|Q06033|ITIH3_HUMAN	STL C7	645.312	2	751.373	1	y6	15.75	212	503	1
DYIFGNYIER	sp|Q06033|ITIH3_HUMAN	STL C8	645.312	2	751.373	1	y6	15.38	2161	846	1
DYIFGNYIER	sp|Q06033|ITIH3_HUMAN	STL C9	645.312	2	751.373	1	y6	15.39	2082	696	1
DYIFGNYIER	sp|Q06033|ITIH3_HUMAN	STL D1	645.312	2	751.373	1	y6	15.39	5003	1222	1
DYIFGNYIER	sp|Q06033|ITIH3_HUMAN	STL D10	645.312	2	751.373	1	y6	15.38	2227	858	1
DYIFGNYIER	sp|Q06033|ITIH3_HUMAN	STL D11	645.312	2	751.373	1	y6	15.39	1713	687	1
DYIFGNYIER	sp|Q06033|ITIH3_HUMAN	STL D12	645.312	2	751.373	1	y6	15.38	3695	1071	1
DYIFGNYIER	sp|Q06033|ITIH3_HUMAN	STL D2	645.312	2	751.373	1	y6	15.39	1091	907	1
DYIFGNYIER	sp|Q06033|ITIH3_HUMAN	STL D3	645.312	2	751.373	1	y6	15.38	2332	932	1
DYIFGNYIER	sp|Q06033|ITIH3_HUMAN	STL D4	645.312	2	751.373	1	y6	15.38	5118	1573	1
DYIFGNYIER	sp|Q06033|ITIH3_HUMAN	STL D5	645.312	2	751.373	1	y6	15.39	3098	781	1
DYIFGNYIER	sp|Q06033|ITIH3_HUMAN	STL D6	645.312	2	751.373	1	y6	15.39	1473	580	1
DYIFGNYIER	sp|Q06033|ITIH3_HUMAN	STL D7	645.312	2	751.373	1	y6	15.39	1832	575	1
DYIFGNYIER	sp|Q06033|ITIH3_HUMAN	STL D8	645.312	2	751.373	1	y6	15.38	3181	891	1
DYIFGNYIER	sp|Q06033|ITIH3_HUMAN	STL D9	645.312	2	751.373	1	y6	15.39	3950	1032	1
DYIFGNYIER	sp|Q06033|ITIH3_HUMAN	STL E1	645.312	2	751.373	1	y6	15.39	2541	934	1
DYIFGNYIER	sp|Q06033|ITIH3_HUMAN	STL E10	645.312	2	751.373	1	y6	15.39	6992	892	1
DYIFGNYIER	sp|Q06033|ITIH3_HUMAN	STL E11	645.312	2	751.373	1	y6	15.38	4642	837	1
DYIFGNYIER	sp|Q06033|ITIH3_HUMAN	STL E12	645.312	2	751.373	1	y6	15.39	2847	761	1
DYIFGNYIER	sp|Q06033|ITIH3_HUMAN	STL E2	645.312	2	751.373	1	y6	15.38	1907	605	1
DYIFGNYIER	sp|Q06033|ITIH3_HUMAN	STL E3	645.312	2	751.373	1	y6	15.39	3681	518	1
DYIFGNYIER	sp|Q06033|ITIH3_HUMAN	STL E4	645.312	2	751.373	1	y6	15.39	1970	627	1
DYIFGNYIER	sp|Q06033|ITIH3_HUMAN	STL E5	645.312	2	751.373	1	y6	15.38	3236	1139	2
DYIFGNYIER	sp|Q06033|ITIH3_HUMAN	STL E6	645.312	2	751.373	1	y6	15.39	3065	840	1
DYIFGNYIER	sp|Q06033|ITIH3_HUMAN	STL E7	645.312	2	751.373	1	y6	15.39	1245	673	1
DYIFGNYIER	sp|Q06033|ITIH3_HUMAN	STL E8	645.312	2	751.373	1	y6	15.39	2073	794	1
DYIFGNYIER	sp|Q06033|ITIH3_HUMAN	STL E9	645.312	2	751.373	1	y6	15.39	1831	683	1
DYIFGNYIER	sp|Q06033|ITIH3_HUMAN	STL F1	645.312	2	751.373	1	y6	15.39	5532	1108	1
DYIFGNYIER	sp|Q06033|ITIH3_HUMAN	STL F10	645.312	2	751.373	1	y6	15.39	4486	819	1
DYIFGNYIER	sp|Q06033|ITIH3_HUMAN	STL F11	645.312	2	751.373	1	y6	15.39	3300	830	1
DYIFGNYIER	sp|Q06033|ITIH3_HUMAN	STL F12	645.312	2	751.373	1	y6	15.39	4425	950	1
DYIFGNYIER	sp|Q06033|ITIH3_HUMAN	STL F2	645.312	2	751.373	1	y6	15.37	1262	586	1
DYIFGNYIER	sp|Q06033|ITIH3_HUMAN	STL F3	645.312	2	751.373	1	y6	15.39	5148	1182	1
DYIFGNYIER	sp|Q06033|ITIH3_HUMAN	STL F4	645.312	2	751.373	1	y6	15.38	4703	1057	1
DYIFGNYIER	sp|Q06033|ITIH3_HUMAN	STL F5	645.312	2	751.373	1	y6	15.38	3898	650	1
DYIFGNYIER	sp|Q06033|ITIH3_HUMAN	STL F6	645.312	2	751.373	1	y6	15.39	2386	677	1
DYIFGNYIER	sp|Q06033|ITIH3_HUMAN	STL F7	645.312	2	751.373	1	y6	15.39	1801	849	1
DYIFGNYIER	sp|Q06033|ITIH3_HUMAN	STL F8	645.312	2	751.373	1	y6	15.38	5106	734	1
DYIFGNYIER	sp|Q06033|ITIH3_HUMAN	STL F9	645.312	2	751.373	1	y6	15.38	2972	830	1
DYIFGNYIER	sp|Q06033|ITIH3_HUMAN	STL G1	645.312	2	751.373	1	y6	15.39	2948	1109	1
DYIFGNYIER	sp|Q06033|ITIH3_HUMAN	STL G10	645.312	2	751.373	1	y6	15.39	1602	755	1
DYIFGNYIER	sp|Q06033|ITIH3_HUMAN	STL G11	645.312	2	751.373	1	y6	15.39	2708	622	1
DYIFGNYIER	sp|Q06033|ITIH3_HUMAN	STL G12	645.312	2	751.373	1	y6	15.39	6065	919	1
DYIFGNYIER	sp|Q06033|ITIH3_HUMAN	STL G2	645.312	2	751.373	1	y6	15.39	2024	672	1
DYIFGNYIER	sp|Q06033|ITIH3_HUMAN	STL G3	645.312	2	751.373	1	y6	15.39	694	683	2
DYIFGNYIER	sp|Q06033|ITIH3_HUMAN	STL G4	645.312	2	751.373	1	y6	15.39	2471	818	1
DYIFGNYIER	sp|Q06033|ITIH3_HUMAN	STL G5	645.312	2	751.373	1	y6	15.39	2890	901	1
DYIFGNYIER	sp|Q06033|ITIH3_HUMAN	STL G6	645.312	2	751.373	1	y6	15.39	3429	727	1
DYIFGNYIER	sp|Q06033|ITIH3_HUMAN	STL G7	645.312	2	751.373	1	y6	15.38	3270	894	1
DYIFGNYIER	sp|Q06033|ITIH3_HUMAN	STL G8	645.312	2	751.373	1	y6	15.39	3949	889	1
DYIFGNYIER	sp|Q06033|ITIH3_HUMAN	STL G9	645.312	2	751.373	1	y6	15.39	3519	827	1
DYIFGNYIER	sp|Q06033|ITIH3_HUMAN	STL H1	645.312	2	751.373	1	y6	15.39	4597	1067	1
DYIFGNYIER	sp|Q06033|ITIH3_HUMAN	STL H10	645.312	2	751.373	1	y6	15.39	2642	844	1
DYIFGNYIER	sp|Q06033|ITIH3_HUMAN	STL H11	645.312	2	751.373	1	y6	15.38	1595	892	1
DYIFGNYIER	sp|Q06033|ITIH3_HUMAN	STL H12	645.312	2	751.373	1	y6	15.39	2704	760	1
DYIFGNYIER	sp|Q06033|ITIH3_HUMAN	STL H2	645.312	2	751.373	1	y6	15.38	1659	697	1
DYIFGNYIER	sp|Q06033|ITIH3_HUMAN	STL H3	645.312	2	751.373	1	y6	15.39	2728	731	1
DYIFGNYIER	sp|Q06033|ITIH3_HUMAN	STL H4	645.312	2	751.373	1	y6	15.39	991	791	2
DYIFGNYIER	sp|Q06033|ITIH3_HUMAN	STL H5	645.312	2	751.373	1	y6	15.38	2610	969	1
DYIFGNYIER	sp|Q06033|ITIH3_HUMAN	STL H6	645.312	2	751.373	1	y6	15.38	2443	858	1
DYIFGNYIER	sp|Q06033|ITIH3_HUMAN	STL H7	645.312	2	751.373	1	y6	15.39	2646	949	1
DYIFGNYIER	sp|Q06033|ITIH3_HUMAN	STL H8	645.312	2	751.373	1	y6	15.39	2572	799	1
DYIFGNYIER	sp|Q06033|ITIH3_HUMAN	STL H9	645.312	2	751.373	1	y6	15.39	2673	867	1
DYIFGNYIER	sp|Q06033|ITIH3_HUMAN	SIS peptide 1	645.312	2	694.352	1	y5	15.73	38	286	1
DYIFGNYIER	sp|Q06033|ITIH3_HUMAN	SIS peptide 2	645.312	2	694.352	1	y5	15.29	1	623	4
DYIFGNYIER	sp|Q06033|ITIH3_HUMAN	SIS peptide 3	645.312	2	694.352	1	y5	14.93	0	239	4
DYIFGNYIER	sp|Q06033|ITIH3_HUMAN	SIS peptide 4	645.312	2	694.352	1	y5	15.29	0	263	4
DYIFGNYIER	sp|Q06033|ITIH3_HUMAN	SIS peptide 5	645.312	2	694.352	1	y5	15.51	0	286	4
DYIFGNYIER	sp|Q06033|ITIH3_HUMAN	STL A1	645.312	2	694.352	1	y5	15.38	303	808	4
DYIFGNYIER	sp|Q06033|ITIH3_HUMAN	STL A10	645.312	2	694.352	1	y5	15.38	499	813	4
DYIFGNYIER	sp|Q06033|ITIH3_HUMAN	STL A11	645.312	2	694.352	1	y5	15.36	165	525	4
DYIFGNYIER	sp|Q06033|ITIH3_HUMAN	STL A12	645.312	2	694.352	1	y5	15.39	224	747	4
DYIFGNYIER	sp|Q06033|ITIH3_HUMAN	STL A2	645.312	2	694.352	1	y5	15.39	152	651	4
DYIFGNYIER	sp|Q06033|ITIH3_HUMAN	STL A3	645.312	2	694.352	1	y5	15.37	264	602	4
DYIFGNYIER	sp|Q06033|ITIH3_HUMAN	STL A4	645.312	2	694.352	1	y5	15.37	191	533	4
DYIFGNYIER	sp|Q06033|ITIH3_HUMAN	STL A5	645.312	2	694.352	1	y5	15.38	400	540	4
DYIFGNYIER	sp|Q06033|ITIH3_HUMAN	STL A6	645.312	2	694.352	1	y5	15.39	284	624	4
DYIFGNYIER	sp|Q06033|ITIH3_HUMAN	STL A7	645.312	2	694.352	1	y5	15.39	324	537	4
DYIFGNYIER	sp|Q06033|ITIH3_HUMAN	STL A8	645.312	2	694.352	1	y5	15.41	208	745	4
DYIFGNYIER	sp|Q06033|ITIH3_HUMAN	STL A9	645.312	2	694.352	1	y5	15.39	231	537	4
DYIFGNYIER	sp|Q06033|ITIH3_HUMAN	STL B1	645.312	2	694.352	1	y5	15.44	74	554	4
DYIFGNYIER	sp|Q06033|ITIH3_HUMAN	STL B10	645.312	2	694.352	1	y5	15.4	318	557	4
DYIFGNYIER	sp|Q06033|ITIH3_HUMAN	STL B11	645.312	2	694.352	1	y5	15.4	279	633	4
DYIFGNYIER	sp|Q06033|ITIH3_HUMAN	STL B12	645.312	2	694.352	1	y5	15.42	243	824	4
DYIFGNYIER	sp|Q06033|ITIH3_HUMAN	STL B2	645.312	2	694.352	1	y5	15.39	299	578	4
DYIFGNYIER	sp|Q06033|ITIH3_HUMAN	STL B3	645.312	2	694.352	1	y5	15.39	425	625	4
DYIFGNYIER	sp|Q06033|ITIH3_HUMAN	STL B4	645.312	2	694.352	1	y5	15.44	364	724	4
DYIFGNYIER	sp|Q06033|ITIH3_HUMAN	STL B5	645.312	2	694.352	1	y5	15.25	119	457	2
DYIFGNYIER	sp|Q06033|ITIH3_HUMAN	STL B6	645.312	2	694.352	1	y5	15.4	264	640	4
DYIFGNYIER	sp|Q06033|ITIH3_HUMAN	STL B7	645.312	2	694.352	1	y5	15.38	341	610	4
DYIFGNYIER	sp|Q06033|ITIH3_HUMAN	STL B8	645.312	2	694.352	1	y5	15.39	251	648	4
DYIFGNYIER	sp|Q06033|ITIH3_HUMAN	STL B9	645.312	2	694.352	1	y5	15.38	434	626	4
DYIFGNYIER	sp|Q06033|ITIH3_HUMAN	STL C1	645.312	2	694.352	1	y5	15.39	241	626	4
DYIFGNYIER	sp|Q06033|ITIH3_HUMAN	STL C10	645.312	2	694.352	1	y5	15.38	460	794	4
DYIFGNYIER	sp|Q06033|ITIH3_HUMAN	STL C11	645.312	2	694.352	1	y5	15.39	483	742	4
DYIFGNYIER	sp|Q06033|ITIH3_HUMAN	STL C12	645.312	2	694.352	1	y5	15.37	406	764	4
DYIFGNYIER	sp|Q06033|ITIH3_HUMAN	STL C2	645.312	2	694.352	1	y5	15.39	162	802	4
DYIFGNYIER	sp|Q06033|ITIH3_HUMAN	STL C3	645.312	2	694.352	1	y5	15.39	759	708	4
DYIFGNYIER	sp|Q06033|ITIH3_HUMAN	STL C4	645.312	2	694.352	1	y5	15.46	63	411	4
DYIFGNYIER	sp|Q06033|ITIH3_HUMAN	STL C5	645.312	2	694.352	1	y5	15.39	394	767	4
DYIFGNYIER	sp|Q06033|ITIH3_HUMAN	STL C6	645.312	2	694.352	1	y5	15.39	78	839	4
DYIFGNYIER	sp|Q06033|ITIH3_HUMAN	STL C7	645.312	2	694.352	1	y5	15.66	52	498	3
DYIFGNYIER	sp|Q06033|ITIH3_HUMAN	STL C8	645.312	2	694.352	1	y5	15.39	183	678	4
DYIFGNYIER	sp|Q06033|ITIH3_HUMAN	STL C9	645.312	2	694.352	1	y5	15.4	213	645	4
DYIFGNYIER	sp|Q06033|ITIH3_HUMAN	STL D1	645.312	2	694.352	1	y5	15.38	386	545	4
DYIFGNYIER	sp|Q06033|ITIH3_HUMAN	STL D10	645.312	2	694.352	1	y5	15.36	146	569	4
DYIFGNYIER	sp|Q06033|ITIH3_HUMAN	STL D11	645.312	2	694.352	1	y5	15.38	197	717	4
DYIFGNYIER	sp|Q06033|ITIH3_HUMAN	STL D12	645.312	2	694.352	1	y5	15.34	195	738	4
DYIFGNYIER	sp|Q06033|ITIH3_HUMAN	STL D2	645.312	2	694.352	1	y5	15.45	113	787	4
DYIFGNYIER	sp|Q06033|ITIH3_HUMAN	STL D3	645.312	2	694.352	1	y5	15.38	265	730	4
DYIFGNYIER	sp|Q06033|ITIH3_HUMAN	STL D4	645.312	2	694.352	1	y5	15.35	919	664	4
DYIFGNYIER	sp|Q06033|ITIH3_HUMAN	STL D5	645.312	2	694.352	1	y5	15.35	394	598	4
DYIFGNYIER	sp|Q06033|ITIH3_HUMAN	STL D6	645.312	2	694.352	1	y5	15.39	230	645	4
DYIFGNYIER	sp|Q06033|ITIH3_HUMAN	STL D7	645.312	2	694.352	1	y5	15.43	254	562	4
DYIFGNYIER	sp|Q06033|ITIH3_HUMAN	STL D8	645.312	2	694.352	1	y5	15.38	344	852	4
DYIFGNYIER	sp|Q06033|ITIH3_HUMAN	STL D9	645.312	2	694.352	1	y5	15.38	432	719	4
DYIFGNYIER	sp|Q06033|ITIH3_HUMAN	STL E1	645.312	2	694.352	1	y5	15.38	154	905	4
DYIFGNYIER	sp|Q06033|ITIH3_HUMAN	STL E10	645.312	2	694.352	1	y5	15.38	635	917	4
DYIFGNYIER	sp|Q06033|ITIH3_HUMAN	STL E11	645.312	2	694.352	1	y5	15.39	350	802	4
DYIFGNYIER	sp|Q06033|ITIH3_HUMAN	STL E12	645.312	2	694.352	1	y5	15.47	78	714	4
DYIFGNYIER	sp|Q06033|ITIH3_HUMAN	STL E2	645.312	2	694.352	1	y5	15.38	198	528	4
DYIFGNYIER	sp|Q06033|ITIH3_HUMAN	STL E3	645.312	2	694.352	1	y5	15.41	402	622	4
DYIFGNYIER	sp|Q06033|ITIH3_HUMAN	STL E4	645.312	2	694.352	1	y5	15.44	182	542	4
DYIFGNYIER	sp|Q06033|ITIH3_HUMAN	STL E5	645.312	2	694.352	1	y5	15.35	316	809	4
DYIFGNYIER	sp|Q06033|ITIH3_HUMAN	STL E6	645.312	2	694.352	1	y5	15.37	288	775	4
DYIFGNYIER	sp|Q06033|ITIH3_HUMAN	STL E7	645.312	2	694.352	1	y5	15.38	164	550	4
DYIFGNYIER	sp|Q06033|ITIH3_HUMAN	STL E8	645.312	2	694.352	1	y5	15.39	494	661	4
DYIFGNYIER	sp|Q06033|ITIH3_HUMAN	STL E9	645.312	2	694.352	1	y5	15.42	264	573	4
DYIFGNYIER	sp|Q06033|ITIH3_HUMAN	STL F1	645.312	2	694.352	1	y5	15.4	808	563	4
DYIFGNYIER	sp|Q06033|ITIH3_HUMAN	STL F10	645.312	2	694.352	1	y5	15.39	394	593	4
DYIFGNYIER	sp|Q06033|ITIH3_HUMAN	STL F11	645.312	2	694.352	1	y5	15.42	264	887	4
DYIFGNYIER	sp|Q06033|ITIH3_HUMAN	STL F12	645.312	2	694.352	1	y5	15.38	345	626	4
DYIFGNYIER	sp|Q06033|ITIH3_HUMAN	STL F2	645.312	2	694.352	1	y5	15.39	168	490	4
DYIFGNYIER	sp|Q06033|ITIH3_HUMAN	STL F3	645.312	2	694.352	1	y5	15.39	422	772	4
DYIFGNYIER	sp|Q06033|ITIH3_HUMAN	STL F4	645.312	2	694.352	1	y5	15.39	404	776	4
DYIFGNYIER	sp|Q06033|ITIH3_HUMAN	STL F5	645.312	2	694.352	1	y5	15.38	282	620	4
DYIFGNYIER	sp|Q06033|ITIH3_HUMAN	STL F6	645.312	2	694.352	1	y5	15.37	387	624	4
DYIFGNYIER	sp|Q06033|ITIH3_HUMAN	STL F7	645.312	2	694.352	1	y5	15.39	217	553	4
DYIFGNYIER	sp|Q06033|ITIH3_HUMAN	STL F8	645.312	2	694.352	1	y5	15.38	583	723	4
DYIFGNYIER	sp|Q06033|ITIH3_HUMAN	STL F9	645.312	2	694.352	1	y5	15.39	190	776	4
DYIFGNYIER	sp|Q06033|ITIH3_HUMAN	STL G1	645.312	2	694.352	1	y5	15.38	216	701	4
DYIFGNYIER	sp|Q06033|ITIH3_HUMAN	STL G10	645.312	2	694.352	1	y5	15.41	178	664	4
DYIFGNYIER	sp|Q06033|ITIH3_HUMAN	STL G11	645.312	2	694.352	1	y5	15.4	172	675	4
DYIFGNYIER	sp|Q06033|ITIH3_HUMAN	STL G12	645.312	2	694.352	1	y5	15.39	518	744	4
DYIFGNYIER	sp|Q06033|ITIH3_HUMAN	STL G2	645.312	2	694.352	1	y5	15.39	308	564	4
DYIFGNYIER	sp|Q06033|ITIH3_HUMAN	STL G3	645.312	2	694.352	1	y5	15.47	70	452	4
DYIFGNYIER	sp|Q06033|ITIH3_HUMAN	STL G4	645.312	2	694.352	1	y5	15.39	312	577	4
DYIFGNYIER	sp|Q06033|ITIH3_HUMAN	STL G5	645.312	2	694.352	1	y5	15.39	202	604	4
DYIFGNYIER	sp|Q06033|ITIH3_HUMAN	STL G6	645.312	2	694.352	1	y5	15.39	586	627	4
DYIFGNYIER	sp|Q06033|ITIH3_HUMAN	STL G7	645.312	2	694.352	1	y5	15.39	394	793	4
DYIFGNYIER	sp|Q06033|ITIH3_HUMAN	STL G8	645.312	2	694.352	1	y5	15.39	361	958	4
DYIFGNYIER	sp|Q06033|ITIH3_HUMAN	STL G9	645.312	2	694.352	1	y5	15.4	424	771	4
DYIFGNYIER	sp|Q06033|ITIH3_HUMAN	STL H1	645.312	2	694.352	1	y5	15.39	323	651	4
DYIFGNYIER	sp|Q06033|ITIH3_HUMAN	STL H10	645.312	2	694.352	1	y5	15.37	141	661	4
DYIFGNYIER	sp|Q06033|ITIH3_HUMAN	STL H11	645.312	2	694.352	1	y5	15.37	106	651	4
DYIFGNYIER	sp|Q06033|ITIH3_HUMAN	STL H12	645.312	2	694.352	1	y5	15.39	224	781	4
DYIFGNYIER	sp|Q06033|ITIH3_HUMAN	STL H2	645.312	2	694.352	1	y5	15.39	110	567	4
DYIFGNYIER	sp|Q06033|ITIH3_HUMAN	STL H3	645.312	2	694.352	1	y5	15.39	288	583	4
DYIFGNYIER	sp|Q06033|ITIH3_HUMAN	STL H4	645.312	2	694.352	1	y5	15.48	239	636	4
DYIFGNYIER	sp|Q06033|ITIH3_HUMAN	STL H5	645.312	2	694.352	1	y5	15.38	114	679	4
DYIFGNYIER	sp|Q06033|ITIH3_HUMAN	STL H6	645.312	2	694.352	1	y5	15.36	334	703	4
DYIFGNYIER	sp|Q06033|ITIH3_HUMAN	STL H7	645.312	2	694.352	1	y5	15.36	163	788	4
DYIFGNYIER	sp|Q06033|ITIH3_HUMAN	STL H8	645.312	2	694.352	1	y5	15.39	333	721	4
DYIFGNYIER	sp|Q06033|ITIH3_HUMAN	STL H9	645.312	2	694.352	1	y5	15.36	269	772	4
DYIFGNYIER	sp|Q06033|ITIH3_HUMAN	SIS peptide 1	645.312	2	392.182	1	b3	15.75	23	297	2
DYIFGNYIER	sp|Q06033|ITIH3_HUMAN	SIS peptide 2	645.312	2	392.182	1	b3	15.24	20	621	2
DYIFGNYIER	sp|Q06033|ITIH3_HUMAN	SIS peptide 3	645.312	2	392.182	1	b3	14.91	12	240	2
DYIFGNYIER	sp|Q06033|ITIH3_HUMAN	SIS peptide 4	645.312	2	392.182	1	b3	15.26	14	274	2
DYIFGNYIER	sp|Q06033|ITIH3_HUMAN	SIS peptide 5	645.312	2	392.182	1	b3	15.49	18	286	2
DYIFGNYIER	sp|Q06033|ITIH3_HUMAN	STL A1	645.312	2	392.182	1	b3	15.4	957	1115	3
DYIFGNYIER	sp|Q06033|ITIH3_HUMAN	STL A10	645.312	2	392.182	1	b3	15.38	2155	1423	3
DYIFGNYIER	sp|Q06033|ITIH3_HUMAN	STL A11	645.312	2	392.182	1	b3	15.38	960	748	3
DYIFGNYIER	sp|Q06033|ITIH3_HUMAN	STL A12	645.312	2	392.182	1	b3	15.39	1525	830	3
DYIFGNYIER	sp|Q06033|ITIH3_HUMAN	STL A2	645.312	2	392.182	1	b3	15.39	756	815	3
DYIFGNYIER	sp|Q06033|ITIH3_HUMAN	STL A3	645.312	2	392.182	1	b3	15.39	1054	842	3
DYIFGNYIER	sp|Q06033|ITIH3_HUMAN	STL A4	645.312	2	392.182	1	b3	15.39	1112	787	3
DYIFGNYIER	sp|Q06033|ITIH3_HUMAN	STL A5	645.312	2	392.182	1	b3	15.38	1514	1133	3
DYIFGNYIER	sp|Q06033|ITIH3_HUMAN	STL A6	645.312	2	392.182	1	b3	15.38	941	801	3
DYIFGNYIER	sp|Q06033|ITIH3_HUMAN	STL A7	645.312	2	392.182	1	b3	15.39	1384	661	3
DYIFGNYIER	sp|Q06033|ITIH3_HUMAN	STL A8	645.312	2	392.182	1	b3	15.39	1522	966	2
DYIFGNYIER	sp|Q06033|ITIH3_HUMAN	STL A9	645.312	2	392.182	1	b3	15.39	930	700	3
DYIFGNYIER	sp|Q06033|ITIH3_HUMAN	STL B1	645.312	2	392.182	1	b3	15.39	761	608	3
DYIFGNYIER	sp|Q06033|ITIH3_HUMAN	STL B10	645.312	2	392.182	1	b3	15.37	1033	622	3
DYIFGNYIER	sp|Q06033|ITIH3_HUMAN	STL B11	645.312	2	392.182	1	b3	15.39	1260	856	3
DYIFGNYIER	sp|Q06033|ITIH3_HUMAN	STL B12	645.312	2	392.182	1	b3	15.4	856	842	3
DYIFGNYIER	sp|Q06033|ITIH3_HUMAN	STL B2	645.312	2	392.182	1	b3	15.38	1145	699	3
DYIFGNYIER	sp|Q06033|ITIH3_HUMAN	STL B3	645.312	2	392.182	1	b3	15.39	1490	1067	3
DYIFGNYIER	sp|Q06033|ITIH3_HUMAN	STL B4	645.312	2	392.182	1	b3	15.38	1051	953	3
DYIFGNYIER	sp|Q06033|ITIH3_HUMAN	STL B5	645.312	2	392.182	1	b3	15.23	1104	550	1
DYIFGNYIER	sp|Q06033|ITIH3_HUMAN	STL B6	645.312	2	392.182	1	b3	15.39	1738	786	3
DYIFGNYIER	sp|Q06033|ITIH3_HUMAN	STL B7	645.312	2	392.182	1	b3	15.39	1398	882	3
DYIFGNYIER	sp|Q06033|ITIH3_HUMAN	STL B8	645.312	2	392.182	1	b3	15.39	1016	844	3
DYIFGNYIER	sp|Q06033|ITIH3_HUMAN	STL B9	645.312	2	392.182	1	b3	15.38	1371	801	3
DYIFGNYIER	sp|Q06033|ITIH3_HUMAN	STL C1	645.312	2	392.182	1	b3	15.38	1247	774	3
DYIFGNYIER	sp|Q06033|ITIH3_HUMAN	STL C10	645.312	2	392.182	1	b3	15.39	2645	1280	3
DYIFGNYIER	sp|Q06033|ITIH3_HUMAN	STL C11	645.312	2	392.182	1	b3	15.39	1953	886	3
DYIFGNYIER	sp|Q06033|ITIH3_HUMAN	STL C12	645.312	2	392.182	1	b3	15.39	2348	1327	3
DYIFGNYIER	sp|Q06033|ITIH3_HUMAN	STL C2	645.312	2	392.182	1	b3	15.39	1374	944	3
DYIFGNYIER	sp|Q06033|ITIH3_HUMAN	STL C3	645.312	2	392.182	1	b3	15.4	3015	1204	3
DYIFGNYIER	sp|Q06033|ITIH3_HUMAN	STL C4	645.312	2	392.182	1	b3	15.39	574	590	3
DYIFGNYIER	sp|Q06033|ITIH3_HUMAN	STL C5	645.312	2	392.182	1	b3	15.38	2430	1153	3
DYIFGNYIER	sp|Q06033|ITIH3_HUMAN	STL C6	645.312	2	392.182	1	b3	15.39	966	984	3
DYIFGNYIER	sp|Q06033|ITIH3_HUMAN	STL C7	645.312	2	392.182	1	b3	15.73	181	503	2
DYIFGNYIER	sp|Q06033|ITIH3_HUMAN	STL C8	645.312	2	392.182	1	b3	15.37	1084	721	3
DYIFGNYIER	sp|Q06033|ITIH3_HUMAN	STL C9	645.312	2	392.182	1	b3	15.39	1038	910	3
DYIFGNYIER	sp|Q06033|ITIH3_HUMAN	STL D1	645.312	2	392.182	1	b3	15.39	2226	1119	3
DYIFGNYIER	sp|Q06033|ITIH3_HUMAN	STL D10	645.312	2	392.182	1	b3	15.39	1228	806	3
DYIFGNYIER	sp|Q06033|ITIH3_HUMAN	STL D11	645.312	2	392.182	1	b3	15.39	894	821	3
DYIFGNYIER	sp|Q06033|ITIH3_HUMAN	STL D12	645.312	2	392.182	1	b3	15.38	1597	1022	3
DYIFGNYIER	sp|Q06033|ITIH3_HUMAN	STL D2	645.312	2	392.182	1	b3	15.41	653	1045	3
DYIFGNYIER	sp|Q06033|ITIH3_HUMAN	STL D3	645.312	2	392.182	1	b3	15.39	1428	890	3
DYIFGNYIER	sp|Q06033|ITIH3_HUMAN	STL D4	645.312	2	392.182	1	b3	15.39	2351	1397	3
DYIFGNYIER	sp|Q06033|ITIH3_HUMAN	STL D5	645.312	2	392.182	1	b3	15.39	1340	932	3
DYIFGNYIER	sp|Q06033|ITIH3_HUMAN	STL D6	645.312	2	392.182	1	b3	15.39	770	756	3
DYIFGNYIER	sp|Q06033|ITIH3_HUMAN	STL D7	645.312	2	392.182	1	b3	15.39	998	712	3
DYIFGNYIER	sp|Q06033|ITIH3_HUMAN	STL D8	645.312	2	392.182	1	b3	15.39	1602	844	3
DYIFGNYIER	sp|Q06033|ITIH3_HUMAN	STL D9	645.312	2	392.182	1	b3	15.39	2437	1002	3
DYIFGNYIER	sp|Q06033|ITIH3_HUMAN	STL E1	645.312	2	392.182	1	b3	15.37	1650	1075	3
DYIFGNYIER	sp|Q06033|ITIH3_HUMAN	STL E10	645.312	2	392.182	1	b3	15.38	3919	1252	3
DYIFGNYIER	sp|Q06033|ITIH3_HUMAN	STL E11	645.312	2	392.182	1	b3	15.39	1652	845	3
DYIFGNYIER	sp|Q06033|ITIH3_HUMAN	STL E12	645.312	2	392.182	1	b3	15.39	770	803	3
DYIFGNYIER	sp|Q06033|ITIH3_HUMAN	STL E2	645.312	2	392.182	1	b3	15.39	985	596	3
DYIFGNYIER	sp|Q06033|ITIH3_HUMAN	STL E3	645.312	2	392.182	1	b3	15.38	2032	746	3
DYIFGNYIER	sp|Q06033|ITIH3_HUMAN	STL E4	645.312	2	392.182	1	b3	15.37	910	628	3
DYIFGNYIER	sp|Q06033|ITIH3_HUMAN	STL E5	645.312	2	392.182	1	b3	15.38	1669	942	3
DYIFGNYIER	sp|Q06033|ITIH3_HUMAN	STL E6	645.312	2	392.182	1	b3	15.39	1080	891	3
DYIFGNYIER	sp|Q06033|ITIH3_HUMAN	STL E7	645.312	2	392.182	1	b3	15.38	365	695	3
DYIFGNYIER	sp|Q06033|ITIH3_HUMAN	STL E8	645.312	2	392.182	1	b3	15.39	947	805	3
DYIFGNYIER	sp|Q06033|ITIH3_HUMAN	STL E9	645.312	2	392.182	1	b3	15.39	693	683	3
DYIFGNYIER	sp|Q06033|ITIH3_HUMAN	STL F1	645.312	2	392.182	1	b3	15.38	2369	1283	3
DYIFGNYIER	sp|Q06033|ITIH3_HUMAN	STL F10	645.312	2	392.182	1	b3	15.38	2185	851	3
DYIFGNYIER	sp|Q06033|ITIH3_HUMAN	STL F11	645.312	2	392.182	1	b3	15.39	2043	939	3
DYIFGNYIER	sp|Q06033|ITIH3_HUMAN	STL F12	645.312	2	392.182	1	b3	15.39	1801	1016	3
DYIFGNYIER	sp|Q06033|ITIH3_HUMAN	STL F2	645.312	2	392.182	1	b3	15.38	675	739	3
DYIFGNYIER	sp|Q06033|ITIH3_HUMAN	STL F3	645.312	2	392.182	1	b3	15.39	1791	1053	3
DYIFGNYIER	sp|Q06033|ITIH3_HUMAN	STL F4	645.312	2	392.182	1	b3	15.39	2265	899	3
DYIFGNYIER	sp|Q06033|ITIH3_HUMAN	STL F5	645.312	2	392.182	1	b3	15.39	1757	754	3
DYIFGNYIER	sp|Q06033|ITIH3_HUMAN	STL F6	645.312	2	392.182	1	b3	15.41	1337	828	3
DYIFGNYIER	sp|Q06033|ITIH3_HUMAN	STL F7	645.312	2	392.182	1	b3	15.38	733	821	3
DYIFGNYIER	sp|Q06033|ITIH3_HUMAN	STL F8	645.312	2	392.182	1	b3	15.38	2828	764	3
DYIFGNYIER	sp|Q06033|ITIH3_HUMAN	STL F9	645.312	2	392.182	1	b3	15.39	1188	859	3
DYIFGNYIER	sp|Q06033|ITIH3_HUMAN	STL G1	645.312	2	392.182	1	b3	15.39	1483	892	3
DYIFGNYIER	sp|Q06033|ITIH3_HUMAN	STL G10	645.312	2	392.182	1	b3	15.38	707	818	3
DYIFGNYIER	sp|Q06033|ITIH3_HUMAN	STL G11	645.312	2	392.182	1	b3	15.38	1041	702	3
DYIFGNYIER	sp|Q06033|ITIH3_HUMAN	STL G12	645.312	2	392.182	1	b3	15.39	2340	882	3
DYIFGNYIER	sp|Q06033|ITIH3_HUMAN	STL G2	645.312	2	392.182	1	b3	15.4	1165	692	3
DYIFGNYIER	sp|Q06033|ITIH3_HUMAN	STL G3	645.312	2	392.182	1	b3	15.39	286	711	3
DYIFGNYIER	sp|Q06033|ITIH3_HUMAN	STL G4	645.312	2	392.182	1	b3	15.39	969	854	3
DYIFGNYIER	sp|Q06033|ITIH3_HUMAN	STL G5	645.312	2	392.182	1	b3	15.39	1016	930	3
DYIFGNYIER	sp|Q06033|ITIH3_HUMAN	STL G6	645.312	2	392.182	1	b3	15.38	2042	745	3
DYIFGNYIER	sp|Q06033|ITIH3_HUMAN	STL G7	645.312	2	392.182	1	b3	15.37	1664	853	2
DYIFGNYIER	sp|Q06033|ITIH3_HUMAN	STL G8	645.312	2	392.182	1	b3	15.39	2412	1053	3
DYIFGNYIER	sp|Q06033|ITIH3_HUMAN	STL G9	645.312	2	392.182	1	b3	15.38	1922	850	3
DYIFGNYIER	sp|Q06033|ITIH3_HUMAN	STL H1	645.312	2	392.182	1	b3	15.39	1715	1079	3
DYIFGNYIER	sp|Q06033|ITIH3_HUMAN	STL H10	645.312	2	392.182	1	b3	15.39	458	866	3
DYIFGNYIER	sp|Q06033|ITIH3_HUMAN	STL H11	645.312	2	392.182	1	b3	15.38	721	810	3
DYIFGNYIER	sp|Q06033|ITIH3_HUMAN	STL H12	645.312	2	392.182	1	b3	15.39	1366	745	3
DYIFGNYIER	sp|Q06033|ITIH3_HUMAN	STL H2	645.312	2	392.182	1	b3	15.39	670	697	3
DYIFGNYIER	sp|Q06033|ITIH3_HUMAN	STL H3	645.312	2	392.182	1	b3	15.38	1362	865	3
DYIFGNYIER	sp|Q06033|ITIH3_HUMAN	STL H4	645.312	2	392.182	1	b3	15.38	796	705	3
DYIFGNYIER	sp|Q06033|ITIH3_HUMAN	STL H5	645.312	2	392.182	1	b3	15.37	1016	921	3
DYIFGNYIER	sp|Q06033|ITIH3_HUMAN	STL H6	645.312	2	392.182	1	b3	15.39	1607	796	3
DYIFGNYIER	sp|Q06033|ITIH3_HUMAN	STL H7	645.312	2	392.182	1	b3	15.39	1691	956	3
DYIFGNYIER	sp|Q06033|ITIH3_HUMAN	STL H8	645.312	2	392.182	1	b3	15.37	1133	791	3
DYIFGNYIER	sp|Q06033|ITIH3_HUMAN	STL H9	645.312	2	392.182	1	b3	15.39	1507	963	3
ALDLSLK	sp|Q06033|ITIH3_HUMAN	SIS peptide 1	380.234	2	688.424	1	y6	12.61	0	168	4
ALDLSLK	sp|Q06033|ITIH3_HUMAN	SIS peptide 2	380.234	2	688.424	1	y6	12.15	1	604	4
ALDLSLK	sp|Q06033|ITIH3_HUMAN	SIS peptide 3	380.234	2	688.424	1	y6	11.91	1	264	3
ALDLSLK	sp|Q06033|ITIH3_HUMAN	SIS peptide 4	380.234	2	688.424	1	y6	12.27	1	410	3
ALDLSLK	sp|Q06033|ITIH3_HUMAN	SIS peptide 5	380.234	2	688.424	1	y6	11.97	1	409	4
ALDLSLK	sp|Q06033|ITIH3_HUMAN	STL A1	380.234	2	688.424	1	y6	12.12	562	531	4
ALDLSLK	sp|Q06033|ITIH3_HUMAN	STL A10	380.234	2	688.424	1	y6	12.13	718	778	4
ALDLSLK	sp|Q06033|ITIH3_HUMAN	STL A11	380.234	2	688.424	1	y6	12.14	820	638	4
ALDLSLK	sp|Q06033|ITIH3_HUMAN	STL A12	380.234	2	688.424	1	y6	12.13	825	601	4
ALDLSLK	sp|Q06033|ITIH3_HUMAN	STL A2	380.234	2	688.424	1	y6	12.13	531	579	4
ALDLSLK	sp|Q06033|ITIH3_HUMAN	STL A3	380.234	2	688.424	1	y6	12.14	1333	630	4
ALDLSLK	sp|Q06033|ITIH3_HUMAN	STL A4	380.234	2	688.424	1	y6	12.13	764	602	4
ALDLSLK	sp|Q06033|ITIH3_HUMAN	STL A5	380.234	2	688.424	1	y6	12.13	1368	649	4
ALDLSLK	sp|Q06033|ITIH3_HUMAN	STL A6	380.234	2	688.424	1	y6	12.12	601	675	4
ALDLSLK	sp|Q06033|ITIH3_HUMAN	STL A7	380.234	2	688.424	1	y6	12.12	751	599	4
ALDLSLK	sp|Q06033|ITIH3_HUMAN	STL A8	380.234	2	688.424	1	y6	12.13	1717	609	4
ALDLSLK	sp|Q06033|ITIH3_HUMAN	STL A9	380.234	2	688.424	1	y6	12.12	753	573	4
ALDLSLK	sp|Q06033|ITIH3_HUMAN	STL B1	380.234	2	688.424	1	y6	12.15	315	579	4
ALDLSLK	sp|Q06033|ITIH3_HUMAN	STL B10	380.234	2	688.424	1	y6	12.11	477	601	4
ALDLSLK	sp|Q06033|ITIH3_HUMAN	STL B11	380.234	2	688.424	1	y6	12.12	676	637	4
ALDLSLK	sp|Q06033|ITIH3_HUMAN	STL B12	380.234	2	688.424	1	y6	12.11	894	630	4
ALDLSLK	sp|Q06033|ITIH3_HUMAN	STL B2	380.234	2	688.424	1	y6	12.11	749	559	4
ALDLSLK	sp|Q06033|ITIH3_HUMAN	STL B3	380.234	2	688.424	1	y6	12.14	1727	628	4
ALDLSLK	sp|Q06033|ITIH3_HUMAN	STL B4	380.234	2	688.424	1	y6	12.16	304	681	4
ALDLSLK	sp|Q06033|ITIH3_HUMAN	STL B5	380.234	2	688.424	1	y6	12.12	853	555	4
ALDLSLK	sp|Q06033|ITIH3_HUMAN	STL B6	380.234	2	688.424	1	y6	12.14	999	645	4
ALDLSLK	sp|Q06033|ITIH3_HUMAN	STL B7	380.234	2	688.424	1	y6	12.14	1016	599	4
ALDLSLK	sp|Q06033|ITIH3_HUMAN	STL B8	380.234	2	688.424	1	y6	12.11	985	754	4
ALDLSLK	sp|Q06033|ITIH3_HUMAN	STL B9	380.234	2	688.424	1	y6	12.12	1203	606	4
ALDLSLK	sp|Q06033|ITIH3_HUMAN	STL C1	380.234	2	688.424	1	y6	12.1	1170	602	4
ALDLSLK	sp|Q06033|ITIH3_HUMAN	STL C10	380.234	2	688.424	1	y6	12.12	1324	607	4
ALDLSLK	sp|Q06033|ITIH3_HUMAN	STL C11	380.234	2	688.424	1	y6	12.14	1237	556	4
ALDLSLK	sp|Q06033|ITIH3_HUMAN	STL C12	380.234	2	688.424	1	y6	12.14	1810	622	4
ALDLSLK	sp|Q06033|ITIH3_HUMAN	STL C2	380.234	2	688.424	1	y6	12.11	990	607	4
ALDLSLK	sp|Q06033|ITIH3_HUMAN	STL C3	380.234	2	688.424	1	y6	12.14	3123	704	4
ALDLSLK	sp|Q06033|ITIH3_HUMAN	STL C4	380.234	2	688.424	1	y6	12.16	417	743	4
ALDLSLK	sp|Q06033|ITIH3_HUMAN	STL C5	380.234	2	688.424	1	y6	12.14	1118	651	4
ALDLSLK	sp|Q06033|ITIH3_HUMAN	STL C6	380.234	2	688.424	1	y6	12.14	847	702	4
ALDLSLK	sp|Q06033|ITIH3_HUMAN	STL C7	380.234	2	688.424	1	y6	11.86	0	313	4
ALDLSLK	sp|Q06033|ITIH3_HUMAN	STL C8	380.234	2	688.424	1	y6	12.11	696	606	4
ALDLSLK	sp|Q06033|ITIH3_HUMAN	STL C9	380.234	2	688.424	1	y6	12.12	779	626	4
ALDLSLK	sp|Q06033|ITIH3_HUMAN	STL D1	380.234	2	688.424	1	y6	12.12	1733	725	4
ALDLSLK	sp|Q06033|ITIH3_HUMAN	STL D10	380.234	2	688.424	1	y6	12.14	632	602	4
ALDLSLK	sp|Q06033|ITIH3_HUMAN	STL D11	380.234	2	688.424	1	y6	12.12	518	581	4
ALDLSLK	sp|Q06033|ITIH3_HUMAN	STL D12	380.234	2	688.424	1	y6	12.14	1622	632	4
ALDLSLK	sp|Q06033|ITIH3_HUMAN	STL D2	380.234	2	688.424	1	y6	12.11	376	652	4
ALDLSLK	sp|Q06033|ITIH3_HUMAN	STL D3	380.234	2	688.424	1	y6	12.12	865	702	4
ALDLSLK	sp|Q06033|ITIH3_HUMAN	STL D4	380.234	2	688.424	1	y6	12.1	1151	772	4
ALDLSLK	sp|Q06033|ITIH3_HUMAN	STL D5	380.234	2	688.424	1	y6	12.14	975	589	4
ALDLSLK	sp|Q06033|ITIH3_HUMAN	STL D6	380.234	2	688.424	1	y6	12.1	276	599	4
ALDLSLK	sp|Q06033|ITIH3_HUMAN	STL D7	380.234	2	688.424	1	y6	12.15	805	693	4
ALDLSLK	sp|Q06033|ITIH3_HUMAN	STL D8	380.234	2	688.424	1	y6	12.13	857	625	4
ALDLSLK	sp|Q06033|ITIH3_HUMAN	STL D9	380.234	2	688.424	1	y6	12.14	1774	602	4
ALDLSLK	sp|Q06033|ITIH3_HUMAN	STL E1	380.234	2	688.424	1	y6	12.13	1209	640	4
ALDLSLK	sp|Q06033|ITIH3_HUMAN	STL E10	380.234	2	688.424	1	y6	12.14	1724	633	4
ALDLSLK	sp|Q06033|ITIH3_HUMAN	STL E11	380.234	2	688.424	1	y6	12.14	604	639	4
ALDLSLK	sp|Q06033|ITIH3_HUMAN	STL E12	380.234	2	688.424	1	y6	12.13	459	652	4
ALDLSLK	sp|Q06033|ITIH3_HUMAN	STL E2	380.234	2	688.424	1	y6	12.12	627	607	4
ALDLSLK	sp|Q06033|ITIH3_HUMAN	STL E3	380.234	2	688.424	1	y6	12.15	1195	651	4
ALDLSLK	sp|Q06033|ITIH3_HUMAN	STL E4	380.234	2	688.424	1	y6	12.12	713	583	4
ALDLSLK	sp|Q06033|ITIH3_HUMAN	STL E5	380.234	2	688.424	1	y6	12.1	609	723	4
ALDLSLK	sp|Q06033|ITIH3_HUMAN	STL E6	380.234	2	688.424	1	y6	12.16	398	648	4
ALDLSLK	sp|Q06033|ITIH3_HUMAN	STL E7	380.234	2	688.424	1	y6	12.13	471	652	4
ALDLSLK	sp|Q06033|ITIH3_HUMAN	STL E8	380.234	2	688.424	1	y6	12.13	319	599	4
ALDLSLK	sp|Q06033|ITIH3_HUMAN	STL E9	380.234	2	688.424	1	y6	12.14	614	649	4
ALDLSLK	sp|Q06033|ITIH3_HUMAN	STL F1	380.234	2	688.424	1	y6	12.12	2068	678	4
ALDLSLK	sp|Q06033|ITIH3_HUMAN	STL F10	380.234	2	688.424	1	y6	12.14	1150	605	4
ALDLSLK	sp|Q06033|ITIH3_HUMAN	STL F11	380.234	2	688.424	1	y6	12.1	376	604	4
ALDLSLK	sp|Q06033|ITIH3_HUMAN	STL F12	380.234	2	688.424	1	y6	12.14	2085	684	4
ALDLSLK	sp|Q06033|ITIH3_HUMAN	STL F2	380.234	2	688.424	1	y6	12.11	342	579	4
ALDLSLK	sp|Q06033|ITIH3_HUMAN	STL F3	380.234	2	688.424	1	y6	12.13	1384	608	4
ALDLSLK	sp|Q06033|ITIH3_HUMAN	STL F4	380.234	2	688.424	1	y6	12.13	2069	627	4
ALDLSLK	sp|Q06033|ITIH3_HUMAN	STL F5	380.234	2	688.424	1	y6	12.13	1042	640	4
ALDLSLK	sp|Q06033|ITIH3_HUMAN	STL F6	380.234	2	688.424	1	y6	12.14	1122	677	4
ALDLSLK	sp|Q06033|ITIH3_HUMAN	STL F7	380.234	2	688.424	1	y6	12.13	432	676	4
ALDLSLK	sp|Q06033|ITIH3_HUMAN	STL F8	380.234	2	688.424	1	y6	12.12	1946	680	4
ALDLSLK	sp|Q06033|ITIH3_HUMAN	STL F9	380.234	2	688.424	1	y6	12.12	609	606	4
ALDLSLK	sp|Q06033|ITIH3_HUMAN	STL G1	380.234	2	688.424	1	y6	12.13	741	554	4
ALDLSLK	sp|Q06033|ITIH3_HUMAN	STL G10	380.234	2	688.424	1	y6	12.13	475	605	4
ALDLSLK	sp|Q06033|ITIH3_HUMAN	STL G11	380.234	2	688.424	1	y6	12.15	919	639	4
ALDLSLK	sp|Q06033|ITIH3_HUMAN	STL G12	380.234	2	688.424	1	y6	12.15	286	613	4
ALDLSLK	sp|Q06033|ITIH3_HUMAN	STL G2	380.234	2	688.424	1	y6	12.14	1110	650	4
ALDLSLK	sp|Q06033|ITIH3_HUMAN	STL G3	380.234	2	688.424	1	y6	12.12	243	619	4
ALDLSLK	sp|Q06033|ITIH3_HUMAN	STL G4	380.234	2	688.424	1	y6	12.13	800	576	4
ALDLSLK	sp|Q06033|ITIH3_HUMAN	STL G5	380.234	2	688.424	1	y6	12.13	907	603	4
ALDLSLK	sp|Q06033|ITIH3_HUMAN	STL G6	380.234	2	688.424	1	y6	12.15	741	625	4
ALDLSLK	sp|Q06033|ITIH3_HUMAN	STL G7	380.234	2	688.424	1	y6	12.13	999	656	4
ALDLSLK	sp|Q06033|ITIH3_HUMAN	STL G8	380.234	2	688.424	1	y6	12.14	1235	626	4
ALDLSLK	sp|Q06033|ITIH3_HUMAN	STL G9	380.234	2	688.424	1	y6	12.13	1036	617	4
ALDLSLK	sp|Q06033|ITIH3_HUMAN	STL H1	380.234	2	688.424	1	y6	12.13	2195	747	4
ALDLSLK	sp|Q06033|ITIH3_HUMAN	STL H10	380.234	2	688.424	1	y6	12.14	682	555	4
ALDLSLK	sp|Q06033|ITIH3_HUMAN	STL H11	380.234	2	688.424	1	y6	12.13	444	602	4
ALDLSLK	sp|Q06033|ITIH3_HUMAN	STL H12	380.234	2	688.424	1	y6	12.14	402	699	4
ALDLSLK	sp|Q06033|ITIH3_HUMAN	STL H2	380.234	2	688.424	1	y6	12.13	479	627	4
ALDLSLK	sp|Q06033|ITIH3_HUMAN	STL H3	380.234	2	688.424	1	y6	12.12	833	591	4
ALDLSLK	sp|Q06033|ITIH3_HUMAN	STL H4	380.234	2	688.424	1	y6	12.15	521	577	4
ALDLSLK	sp|Q06033|ITIH3_HUMAN	STL H5	380.234	2	688.424	1	y6	12.13	725	601	4
ALDLSLK	sp|Q06033|ITIH3_HUMAN	STL H6	380.234	2	688.424	1	y6	12.13	579	572	4
ALDLSLK	sp|Q06033|ITIH3_HUMAN	STL H7	380.234	2	688.424	1	y6	12.15	364	581	4
ALDLSLK	sp|Q06033|ITIH3_HUMAN	STL H8	380.234	2	688.424	1	y6	12.15	550	657	4
ALDLSLK	sp|Q06033|ITIH3_HUMAN	STL H9	380.234	2	688.424	1	y6	12.15	1032	581	4
ALDLSLK	sp|Q06033|ITIH3_HUMAN	SIS peptide 1	380.234	2	575.34	1	y5	12.63	1	168	3
ALDLSLK	sp|Q06033|ITIH3_HUMAN	SIS peptide 2	380.234	2	575.34	1	y5	12.12	45	606	2
ALDLSLK	sp|Q06033|ITIH3_HUMAN	SIS peptide 3	380.234	2	575.34	1	y5	11.91	0	265	4
ALDLSLK	sp|Q06033|ITIH3_HUMAN	SIS peptide 4	380.234	2	575.34	1	y5	12.27	36	413	2
ALDLSLK	sp|Q06033|ITIH3_HUMAN	SIS peptide 5	380.234	2	575.34	1	y5	11.98	2	410	2
ALDLSLK	sp|Q06033|ITIH3_HUMAN	STL A1	380.234	2	575.34	1	y5	12.12	49127	1597	1
ALDLSLK	sp|Q06033|ITIH3_HUMAN	STL A10	380.234	2	575.34	1	y5	12.12	59797	1192	1
ALDLSLK	sp|Q06033|ITIH3_HUMAN	STL A11	380.234	2	575.34	1	y5	12.14	69336	2017	1
ALDLSLK	sp|Q06033|ITIH3_HUMAN	STL A12	380.234	2	575.34	1	y5	12.12	65952	1723	1
ALDLSLK	sp|Q06033|ITIH3_HUMAN	STL A2	380.234	2	575.34	1	y5	12.13	39222	1479	1
ALDLSLK	sp|Q06033|ITIH3_HUMAN	STL A3	380.234	2	575.34	1	y5	12.13	52037	1362	1
ALDLSLK	sp|Q06033|ITIH3_HUMAN	STL A4	380.234	2	575.34	1	y5	12.13	51262	1873	1
ALDLSLK	sp|Q06033|ITIH3_HUMAN	STL A5	380.234	2	575.34	1	y5	12.14	68830	1634	1
ALDLSLK	sp|Q06033|ITIH3_HUMAN	STL A6	380.234	2	575.34	1	y5	12.14	33281	1160	1
ALDLSLK	sp|Q06033|ITIH3_HUMAN	STL A7	380.234	2	575.34	1	y5	12.13	53065	1755	1
ALDLSLK	sp|Q06033|ITIH3_HUMAN	STL A8	380.234	2	575.34	1	y5	12.13	67872	2049	1
[truncated: 85,935 more rows]
