# Supplementary material for: Discovery and validation of serum glycoprotein biomarkers for high grade serous ovarian cancer
Source: Proteomics Clin Appl. 2023 Jun 1;17(4):2200114. doi: 10.1002/prca.202200114 (PMC7615076; doi:10.1002/prca.202200114)
Supplement: Supplementary file 5 — Supplementary information [file PRCA-17-2200114-s005.xlsx]

## Sheet: File Overview
Supplementary Table S7. Univariate statistics for biomarker validation data.
Validation phase results for AAL, SNA and STL lectins has been detailed in this table. Peak area for all measured transitions from each peptide were summed and Log2 transormation was performed.
Student's T -test was performed for HGSOC clinical group versus Healthy and Benign clinical groups and False Discovery rate (FDR) was calculated using Benjamini-Hochberg Method, with q-value significance set at <0.05.
The results for each lectin has been provided on a separate sheet in this workbook.
AAL lectin (orange tab)
SNA lectin (green tab)
STL lectin (blue tab)
The following data has been provided in AAL lectin sheet:
Column B	Protein	The candidate protein biomarker targeted for multiple reaction monitoring.
Coulmn C	Peptide	The target peptide measured for a particular candidate protein biomarker.
Column D	Precursor charge	Measured precursor charge
Columns E-BW	Sample peak area	The summed value of the measured transitions peak area for that particular sample. Value provided is Log2 transformed value.
Columns BX-CB	SIS peptide peak area	The summed value of the measured transitions peak area for the spiked-in SIS peptide . Value provided is Log2 transformed value.
Column CC	fc_hgsc_benign	The calculated LogFC value for the measured peptide for HGSOC versus Benign clinical group comparison.
Column CD	fc_hgsc_healthy	The calculated LogFC value for the measured peptide for HGSOC versus Healthy clinical group comparison.
Column CE	pval_hgsc_benign	Student's T-test p value calculated for HGSOC versus Benign clinical group comparison.
Column CF	pval_hgsc_healthy	Student's T-test p value calculated for HGSOC versus Healthy clinical group comparison.
Column CG	qval_hgsc_benign	FDR calculated q-value using Benjamini-Hochberg method for HGSOC versus Benign clinical group comparison.
Column CH	qval_hgsc_healthy	FDR calculated q-value using Benjamini-Hochberg method for HGSOC versus Healthy clinical group comparison.
The following data has been provided in SNA lectin sheet:
Column B	Protein	The candidate protein biomarker targeted for multiple reaction monitoring.
Coulmn C	Peptide	The target peptide measured for a particular candidate protein biomarker.
Column D	Precursor charge	Measured precursor charge
Columns E-CT	Sample peak area	The summed value of the measured transitions peak area for that particular sample. Value provided is Log2 transformed value.
Columns CU-CY	SIS peptide peak area	The summed value of the measured transitions peak area for the spiked-in SIS peptide . Value provided is Log2 transformed value.
Column CZ	fc_hgsc_benign	The calculated LogFC value for the measured peptide for HGSOC versus Benign clinical group comparison.
Column DA	fc_hgsc_healthy	The calculated LogFC value for the measured peptide for HGSOC versus Healthy clinical group comparison.
Column DB	pval_hgsc_benign	Student's T-test p value calculated for HGSOC versus Benign clinical group comparison.
Column DC	pval_hgsc_healthy	Student's T-test p value calculated for HGSOC versus Healthy clinical group comparison.
Column DD	qval_hgsc_benign	FDR calculated q-value using Benjamini-Hochberg method for HGSOC versus Benign clinical group comparison.
Column DE	qval_hgsc_healthy	FDR calculated q-value using Benjamini-Hochberg method for HGSOC versus Healthy clinical group comparison.
The following data has been provided in STL lectin sheet:
Column B	Protein	The candidate protein biomarker targeted for multiple reaction monitoring.
Coulmn C	Peptide	The target peptide measured for a particular candidate protein biomarker.
Column D	Precursor charge	Measured precursor charge
Columns E-CU	Sample peak area	The summed value of the measured transitions peak area for that particular sample. Value provided is Log2 transformed value.
Columns CV-CZ	SIS peptide peak area	The summed value of the measured transitions peak area for the spiked-in SIS peptide . Value provided is Log2 transformed value.
Column DA	fc_hgsc_benign	The calculated LogFC value for the measured peptide for HGSOC versus Benign clinical group comparison.
Column DB	fc_hgsc_healthy	The calculated LogFC value for the measured peptide for HGSOC versus Healthy clinical group comparison.
Column DC	pval_hgsc_benign	Student's T-test p value calculated for HGSOC versus Benign clinical group comparison.
Column DD	pval_hgsc_healthy	Student's T-test p value calculated for HGSOC versus Healthy clinical group comparison.
Column DE	qval_hgsc_benign	FDR calculated q-value using Benjamini-Hochberg method for HGSOC versus Benign clinical group comparison.
Column DF	qval_hgsc_healthy	FDR calculated q-value using Benjamini-Hochberg method for HGSOC versus Healthy clinical group comparison.

## Sheet: AAL
	Protein	Peptide	Precursor.Charge	A1	A10	A11	A2	A3	A4	A5	A6	A7	A8	A9	B1	B11	B2	B3	B4	B5	B6	B7	B8	C1	C11	C2	C3	C4	C5	C6	C9	D1	D2	D3	D4	D5	D6	D9	E1	E11	E12	E2	E3	E4	E5	E6	E7	E8	E9
1	AACT_HUMAN_SISpeptide	NLAVSQVVHK	2	13.5796	14.0777	12.3729	14.2743	14.1453	14.1527	14.0239	14.1032	13.2228	13.7822	14.0628	14.7344	13.468	14.8478	14.0848	14.5355	13.5084	13.9697	14.2373	14.0441	14.6179	14.3873	14.3871	14.2766	14.4862	13.9842	14.2849	14.643	14.1411	14.1911	14.0726	14.6845	14.0411	14.2631	14.5977	14.4826	14.0648	14.0184	14.6983	14.3716	14.2886	13.9195	13.9432	13.9621	14.5145	14.5564
2	ALS	LAELPADALGPLQR	2	10.8471	12.3446	11.2755	12.3247	12.5953	11.1235	11.8463	12.7243	11.4762	11.4893	12.4091	12.8978	11.9177	12.9869	11.9293	11.8517	12.4315	11.3783	12.2776	12.3078	12.4858	11.1306	12.9026	10.5953	12.4959	12.0102	12.7192	12.4404	11.4393	12.395	11.7121	12.3359	11.7557	12.4273	12.6073	12.5095	11.5793	12.1257	11.4486	12.2237	11.8364	11.6524	11.9556	12.5517	11.4445	13.0002
3	ALS	LEALPNSLLAPLGR	2	10.5555	11.8746	10.6275	12.145	12.3457	10.4388	11.7326	12.2926	11.6078	10.6909	12.354	12.8984	10.585	12.9625	11.8182	12.3078	12.3225	11.5479	12.1335	12.3894	12.6273	11.4388	12.9794	11.2033	12.3666	11.5901	12.3622	12.0458	11.7266	12.6488	12.1092	12.6209	12.227	12.2058	12.4666	12.1765	11.4083	12.4268	11.9318	11.5527	11.5392	11.2222	12.4868	12.5798	11.7292	12.7266
4	CHICK	AFKDEDTQAMPFR	3	14.4718	16.4718	10.7895	16.6878	14.6577	13.1627	15.0209	15.2909	15.3807	11.9381	14.4978	16.6824	11.5483	16.5918	12.4558	16.3497	15.6456	15.4545	14.3628	15.5373	16.394	15.1097	16.5536	15.1569	12.7632	16.5807	16.1978	16.1485	15.8179	15.9739	16.0522	16.3472	15.6257	13.0536	16.333	16.4207	15.4708	15.5862	15.5677	15.7181	13.0288	15.6167	15.6274	14.4526	13.1771	14.0114
5	CHICK	GGLEPINFQTAADQAR	3	14.3189	15.964	13.7782	15.5431	15.2651	14.8534	14.7677	15.3592	14.6066	14.7048	15.2573	16.1408	14.6021	15.748	15.2501	15.4039	14.907	14.8874	15.2742	14.9083	15.7057	14.9192	15.6131	15.4742	15.5868	15.659	15.2208	15.3144	15.2063	15.4711	15.3956	15.5152	15.1527	15.261	15.4818	15.7133	15.2069	15.3768	15.8933	15.6544	15.3019	14.9054	15.2075	15.1175	15.3706	15.2115
6	sp|P00450|CERU_HUMAN	EYTDASFTNR	2	12.7657	14.6302	13.0215	13.6678	13.8238	12.824	13.7528	13.5716	13.7008	13.1918	13.7896	13.352	12.5095	14.8301	13.5364	13.7586	13.6849	13.1439	14.5664	13.9772	13.9511	14.2939	14.1343	14.4091	14.1325	14.4425	13.3515	14.283	13.7221	13.985	13.9252	14.0914	13.9823	13.8945	14.7372	14.4348	14.0457	14.4161	14.4198	14.3852	13.746	13.7898	13.8088	14.3989	13.5201	14.0317
7	sp|P00450|CERU_HUMAN	GAYPLSIEPIGVR	2	14.5587	16.4392	15.0342	15.4393	15.7218	14.8407	15.5592	15.4733	15.5582	15.4254	15.8666	15.3986	14.8452	16.8252	15.4581	15.6777	15.5037	15.0437	16.4522	15.6206	15.9597	15.9374	16.2268	16.2421	16.0927	16.2411	14.9221	16.0996	15.7033	15.8168	15.7963	15.7742	16.0339	15.7571	16.594	16.3588	15.8527	16.2469	16.1221	16.1989	15.4047	15.4862	15.5035	16.0862	15.1879	15.9067
8	sp|P00450|CERU_HUMAN	TYSDHPEK	2	4.64386	5.24793	3.32193	11.8463	4.70044	7.36632	6.22882	7.24793	3.45943	4.39232	4.24793	7.46761	5.35755	12.9348	7.11894	6.44294	5	5.42626	6.84549	7.22882	7.77479	4.52356	12.3132	8.01681	12.2917	6.2854	7.96	8.3443	7.42626	7.56986	7.87652	12.007	5.45943	6.47573	12.5755	6.85798	5.35755	6.96578	12.4197	6.35755	6.06609	6.56986	6.83289	5.2854	6.87036	4.64386
9	sp|P00734|THRB_HUMAN	ELLESYIDGR	2	15.8104	17.2222	14.7693	17.3227	16.9541	16.4264	16.6147	16.7749	16.3253	16.595	16.7568	17.0181	15.5149	17.6822	16.7087	17.0441	16.5375	16.4929	16.7953	16.8205	17.0758	16.8403	17.159	17.0689	17.0032	16.7528	17.2718	17.2962	16.8042	16.811	16.565	17.2887	16.8007	16.5849	17.144	17.1758	16.5865	16.8742	17.2321	16.9609	16.4599	16.2971	16.5375	16.4227	16.6642	16.8102
10	sp|P00734|THRB_HUMAN	ETAASLLQAGYK	2	12.0238	13.5543	11.0451	13.8355	13.6453	13.6768	12.4848	13.6652	12.2712	11.9106	14.0755	14.2317	12.3647	13.4599	13.7537	13.7972	13.3046	12.8192	13.7262	13.6498	14.31	13.0626	14.1256	13.884	13.7154	14.975	13.6794	13.6965	13.53	14.2011	13.5518	13.7381	12.7427	13.2387	13.946	12.6393	12.8599	13.5276	13.7739	13.3483	13.6177	13.2671	13.123	13.3264	13.562	12.9821
11	sp|P00734|THRB_HUMAN	SGIECQLWR	2	10.3966	12.2553	10.1984	12.2258	11.5798	10.7616	10.9542	11.9787	11.2113	11.5817	11.0775	13.8977	10.4788	11.1599	11.3326	12.1485	11.3934	10.5275	12.0123	10.9535	13.4038	10.3542	12.1338	12.043	11.3365	13.7332	11.9762	12.1232	12.0818	12.2527	11.7185	12.4184	11.3498	11.5953	12.5784	12.7924	11.6764	10.9181	12.2294	12.1235	11.5416	11.3449	11.4404	11.1674	11.672	11.9758
12	sp|P00738|HPT_HUMAN	DYAEVGR	2	17.9475	18.7557	17.8597	19.6292	19.001	18.6947	18.4676	19.2574	18.7175	18.6722	19.5511	18.9007	18.1997	20.0995	19.3986	18.8789	18.8605	18.8885	20.1199	18.1099	19.972	19.2307	19.676	20.6018	18.6916	20.9028	18.4949	20.7796	18.6973	19.5006	18.8351	19.0009	20.0939	19.3406	21.0797	20.8955	20.2614	19.4226	20.0812	20.9736	18.4876	19.0706	19.8312	19.4126	19.0424	20.5238
13	sp|P00738|HPT_HUMAN	LRTEGDGVYTLNNEK	3	15.3201	15.5165	15.2842	16.7468	16.8866	16.2546	16.6083	16.3218	16.9138	16.3517	16.9527	16.1721	15.889	16.3374	16.808	16.7315	16.0951	16.1692	17.5135	14.8274	17.4692	17.4929	17.4347	19.0551	9.54496	19.1246	15.6111	18.3133	10.0417	16.7739	16.3812	16.8009	17.6616	16.2427	18.8016	18.6146	17.375	17.6423	16.6922	18.4917	15.599	16.6035	17.1478	16.4208	16.2124	17.9699
14	sp|P00738|HPT_HUMAN	VTSIQDWVQK	2	17.326	18.5533	16.6007	19.2957	18.476	18.2127	18.0322	18.7255	18.5561	17.9606	18.8079	18.6494	17.056	19.746	18.4034	18.5674	18.3877	18.2407	19.6245	17.7275	19.5017	18.6797	19.2762	19.9821	18.0924	20.7431	18.1683	20.2257	18.2608	19.0951	18.4051	18.6776	19.6815	18.6515	20.619	20.3746	19.6596	19.0135	19.5829	20.5271	17.9571	18.4308	19.3591	18.6937	18.284	20.1801
15	sp|P00738|HPT_HUMAN_SISPEPTIDE	VTSIQDWVQK	2	17.6249	18.6938	16.5702	19.2795	18.5943	18.3722	18.2085	18.8581	18.5001	18.0546	18.8135	18.9632	17.1777	19.7514	18.437	18.8654	18.4362	18.4564	19.5066	18.1605	19.5759	18.8204	19.3212	19.871	18.5229	20.4574	18.5806	20.1235	18.4849	19.1772	18.6039	18.9308	19.5666	18.7474	20.4401	20.1848	19.5437	19.0396	19.5557	20.3142	18.2549	18.4863	19.3258	18.6467	18.4559	20.0272
16	sp|P00739|HPTR_HUMAN	NYAEVGR	2	15.8487	16.6097	15.7795	17.4043	16.9419	16.5975	16.4239	17.2057	16.6114	16.6701	17.5008	16.7888	16.0704	17.912	17.3186	16.6976	16.8158	16.7315	18.0455	16.0257	17.9107	17.1112	17.5369	18.446	16.613	18.7538	16.2396	18.5793	16.5133	17.5063	16.7634	16.787	18.1392	17.2224	18.9339	18.7543	18.0726	17.2358	17.9186	18.8935	16.4437	16.968	17.6702	17.3321	16.9936	18.4154
17	sp|P00739|HPTR_HUMAN	VVLHPNYHQVDIGLIK	3	10.3597	12.3693	11.3652	12.8512	11.5911	11.5299	11.3971	13.0753	11.0231	12.2279	12.8068	12.8704	12.0133	13.9453	11.545	11.2952	12.4019	11.5971	12.5319	12.602	12.4078	11.7871	11.3348	11.9593	13.8331	12.1277	12.2485	12.0771	12.7809	12.3742	11.9538	12.1724	12.5265	13.1629	11.2825	11.809	11.5348	11.9553	13.1419	11.5873	12.8176	11.3157	11.5784	13.2427	12.1418	12.6271
18	sp|P00739|HPTR_HUMAN	YVMLPVADQYDCITHYEGSTCPK	3	10.5575	12.5341	8.09803	13.2485	11.4157	10.3934	11.0573	12.7783	11.4788	9.01402	11.9901	13.7183	10.0279	14.1198	10.7912	12.3537	12.9035	11.8321	11.7511	12.6337	13.3465	11.88	12.1883	11.911	11.7249	12.7692	12.561	12.2177	12.8525	12.432	12.366	12.6607	12.5589	11.7035	12.0583	12.2384	11.7715	12.2544	12.7317	11.4903	10.4019	11.1453	11.7586	12.5589	10.7871	11.96
19	sp|P00742|FA10_HUMAN	ETYDFDIAVLR	2	10.9039	13.2697	8.31741	14.3508	14.0579	13.4124	13.2155	11.3415	13.7752	13.411	14.6252	11.3707	12.6937	15.1103	14.0363	14.6318	12.9482	9.80735	15.2438	12.7127	15.1599	14.0757	14.5015	16.4905	13.073	16.8755	13.9839	15.5504	14.1578	14.0815	11.749	14.8189	15.6257	13.2751	16.6641	15.6553	15.0979	14.7832	14.9441	16.2956	10.8688	12.8309	14.6009	15.0477	14.0879	15.52
20	sp|P00742|FA10_HUMAN	IVGGQECK	2	7.93074	13.1026	7.8009	13.5399	12.816	12.3597	12.7408	13.0718	11.6627	12.0196	13.3228	13.1957	8.61471	13.9486	12.74	13.2844	12.9039	12.6366	13.3283	13.2154	13.7109	12.3301	13.3726	13.1198	13.5605	12.339	12.9434	13.0124	13.0079	13.5969	13.4738	13.2847	12.8246	13.083	12.8498	12.859	12.6041	13.2012	13.5844	12.8784	12.8682	13.2832	12.6043	13.2183	12.4823	13.3895
21	sp|P00747|PLMN_HUMAN	EAQLPVIENK	2	16.4732	17.2065	15.6704	17.6419	17.4344	16.8937	17.0039	17.1172	16.3838	16.5537	17.4319	17.5253	15.725	17.8836	17.1925	17.5305	17.3328	16.833	17.492	17.1749	17.4675	17.224	17.5584	17.3775	18.2197	17.1398	17.3355	17.1491	17.2459	17.7788	17.2713	17.6643	17.3804	17.4121	17.3345	17.377	17.2545	17.4258	17.7065	17.3199	17.4103	17.3688	16.9152	17.4368	17.3821	17.3992
22	sp|P00747|PLMN_HUMAN	NLDENYCR	2	14.2489	15.3245	13.361	15.7364	15.3907	14.8316	14.9959	15.0529	14.3239	14.4907	15.4143	15.5442	13.467	16.0196	15.1707	15.5115	15.2872	14.8681	15.6134	15.1309	15.539	15.233	15.5843	15.44	15.9497	15.3203	15.3548	15.2174	15.3713	15.7526	15.4077	15.7248	15.3599	15.3358	15.4128	15.4907	15.2883	15.4732	15.6725	15.3201	15.3862	15.3333	15.0432	15.4148	15.3464	15.375
23	sp|P00747|PLMN_HUMAN	WELCDIPR	2	14.8517	16.0553	13.9251	16.8252	16.2597	15.6664	15.8273	15.7572	15.6652	15.2436	16.2585	16.5178	13.8962	17.0174	15.5684	16.3772	16.0799	15.5352	16.1813	16.0414	16.536	15.7258	16.6961	16.0086	16.6993	16.4869	16.4573	15.2505	16.1687	16.571	16.1584	16.7438	16.1703	16.0307	16.1587	16.2391	16.039	16.4121	15.5675	15.9769	15.8687	16.2513	15.8269	15.918	15.8452	16.1388
24	sp|P00748|FA12_HUMAN	CFEPQLLR	2	14.7591	15.6584	14.723	15.5094	16.0474	14.9791	16.01	16.0904	15.2897	15.6207	16.2462	16.3492	15.3807	17.0442	14.8977	15.3911	15.8886	14.7768	16.0352	15.8206	15.7456	16.0339	16.5509	15.1213	16.6959	15.4393	15.056	15.9217	16.1143	16.4543	15.9451	15.5854	16.0286	15.6335	16.0407	15.1413	15.4447	16.076	16.0281	15.3946	15.5893	15.779	15.0283	15.8267	15.6809	16.035
25	sp|P00748|FA12_HUMAN	EQPPSLTR	2	14.062	15.0397	13.7746	15.2553	15.4472	14.392	15.2024	15.5526	14.2821	14.3925	15.5301	15.3983	14.8956	16.1598	14.5009	15.0083	15.5387	14.5949	15.5465	15.5107	15.3389	15.0619	15.8073	14.8393	16.2131	14.9053	14.7702	15.4988	15.346	16.0494	15.4793	15.2326	15.4502	15.1235	15.5761	14.352	15.1353	15.0769	15.4438	15.0504	15.0771	15.4398	14.6345	15.4967	14.8843	15.4378
26	sp|P00748|FA12_HUMAN	VVGGLVALR	2	16.7282	17.6555	16.5827	17.8329	18.192	17.1453	17.8242	18.0663	17.147	17.3206	18.2139	17.9149	17.5208	18.8508	17.0751	17.4487	18.113	17.2668	18.2442	18.3947	17.8597	17.9335	18.4469	17.5351	18.8104	17.686	17.6199	18.1849	18.1394	18.7962	18.2183	17.9766	17.9711	18.0012	18.1425	16.9973	17.9094	17.8002	18.1826	17.6039	17.3617	18.023	17.484	18.324	17.5331	18.3303
27	sp|P00751|CFAB_HUMAN	DISEVVTPR	2	15.0817	16.4955	14.7953	16.4895	16.6241	16.0591	16.2071	16.3155	15.3659	15.9429	16.4735	15.8338	15.6167	17.2958	16.4053	16.7769	16.0922	15.9996	17.2286	15.9954	16.9461	16.1108	16.7823	17.653	16.5915	17.2444	16.2223	17.2648	16.1745	16.9171	16.6203	16.4906	16.3757	16.3074	17.1076	16.9126	16.9439	16.3913	16.8721	16.9809	16.4143	15.8106	16.69	16.5251	16.8206	16.5081
28	sp|P00751|CFAB_HUMAN	EELLPAQDIK	2	16.1684	17.5919	15.9448	17.514	17.6728	17.0678	17.3242	17.4965	16.4472	17.0489	17.6989	17.3615	16.623	18.3863	17.4887	17.7518	17.321	17.0548	18.3314	16.8534	18.0076	17.2848	17.8344	18.6615	17.6983	18.7839	17.233	18.1702	17.3153	18.0698	17.708	17.5322	17.4049	17.3507	18.3314	18.0307	17.9544	17.4334	17.9685	17.9796	17.3629	16.9622	17.7387	17.5438	17.8059	17.4417
29	sp|P00751|CFAB_HUMAN	YGLVTYATYPK	2	13.5808	15.2281	13.3629	15.0597	14.9722	14.7195	14.683	14.8705	14.0525	14.4717	15.0849	14.9198	14.3629	15.8783	15.1265	15.485	14.7371	14.3873	15.8171	14.6796	15.5509	14.6219	15.2568	16.163	15.2551	16.394	14.7649	15.7101	14.9908	15.3759	15.2462	15.0556	15.0856	14.8313	15.742	15.4884	15.3514	14.9082	15.5073	15.5345	14.8501	14.3114	15.1754	15.0264	15.3089	15.1414
30	sp|P01009|A1AT_HUMAN	QINDYVEK	2	14.5013	15.209	14.2595	15.0608	15.6164	14.5958	15.3232	15.1493	15.7615	13.9225	15.4997	16.6942	14.6494	16.5698	14.8787	15.7631	15.6834	15.0631	16.6906	15.4455	16.2841	15.7505	15.9032	17.529	15.6806	18.7086	15.4117	17.1239	15.7678	15.7343	15.5896	15.679	15.8057	16.056	17.8906	17.0607	16.914	16.6509	15.247	17.164	15.0579	15.582	16.1314	16.4321	14.4112	16.4511
31	sp|P01009|A1AT_HUMAN	SASLHLPK	2	15.3849	16.4504	14.5892	16.2157	16.2474	15.5039	16.2534	16.1599	16.6808	15.0562	16.5041	17.6121	15.3206	17.7714	16.1171	16.941	16.4397	15.9166	17.7087	16.2645	17.4383	16.3858	16.8461	18.4412	16.7434	19.4964	16.469	18.1374	16.3722	16.7509	16.2216	16.6332	16.8772	17.0093	18.8027	18.0543	17.578	17.4042	16.3912	18.1257	15.9913	16.6553	17.1538	17.1167	15.5392	17.4163
32	sp|P01009|A1AT_HUMAN	SVLGQLGITK	2	17.835	18.6674	17.6429	18.4712	19.0622	18.0167	18.7048	18.5476	19.2338	17.6304	19.1182	20.0016	18.1447	20.0412	18.4231	19.3136	19.3084	18.5352	20.3043	19.1015	19.7403	19.0692	19.286	20.9429	19.1463	22.1787	18.9797	20.4948	19.0763	19.1943	19.0183	19.1713	19.4272	19.4812	21.2447	20.2059	20.2872	19.9054	18.4454	20.564	18.6469	18.7571	19.5023	20.0302	18.0734	20.0041
33	sp|P01011|AACT_HUMAN	ADLSGITGAR	2	16.6343	18.4949	16.8999	18.4126	18.5304	17.5631	18.303	18.4694	19.246	17.3671	18.1814	17.7836	17.1343	19.318	18.5014	18.0167	18.5984	17.8394	19.8146	17.9399	18.7714	18.0762	19.1889	20.574	17.8974	20.0718	17.6628	19.7063	18.2274	17.7337	18.0724	18.4811	18.5283	18.4321	20.3179	19.8605	20.0309	19.0222	18.2783	20.1396	17.3591	17.844	19.3012	18.4386	18.0589	19.4433
34	sp|P01011|AACT_HUMAN	EQLSLLDR	2	16.7534	18.7898	17.2409	18.6773	18.8307	17.7455	18.549	18.4635	19.3655	17.6118	18.3247	17.9026	17.1399	19.5409	18.5135	18.2178	18.8333	18.0975	20.0097	18.0152	18.8915	18.2985	19.3991	20.691	18.0391	20.153	18.0084	19.9171	18.296	18.0186	18.2489	18.6734	18.8313	18.695	20.574	20.0686	20.2063	19.1813	18.4986	20.2284	17.6684	18.1966	19.507	18.7105	18.1635	19.6887
35	sp|P01011|AACT_HUMAN	ITLLSALVETR	2	13.4081	16.2249	14.804	16.2065	16.1878	15.0297	15.8902	16.5803	17.4904	14.2402	16.3069	16.2424	15.4944	17.7807	16.7954	16.3876	17.1591	15.3669	17.8576	16.1645	16.8791	16.3902	17.3618	19.0962	16.338	18.7976	16.3044	17.7298	16.705	15.8667	16.142	16.7113	17.0615	16.5701	18.75	17.5143	18.2913	17.3434	16.1661	18.3543	15.8553	14.6628	17.7989	16.9932	16.647	17.9215
36	sp|P01012|OVA_SIS_CHICK	VASMASEK	2	14.7852	16.9211	10.1344	17.4236	14.7155	13.3062	15.7412	15.8032	15.8919	11.7211	14.8235	16.9054	12.3415	17.4093	12.7877	17.0448	16.3744	16.2894	14.6511	16.3466	17.0192	16.0513	17.2367	15.5687	13.032	17.1122	17.1345	17.1331	16.6822	16.6071	16.6468	17.3455	16.4918	13.2299	17.2506	17.218	16.4312	16.4329	16.0368	16.2699	12.7814	16.4147	16.3968	14.6641	12.9001	14.2968
37	sp|P01019|ANGT_HUMAN	DPTFIPAPIQAK	2	14.2266	15.6702	13.8002	15.6276	15.0202	14.4132	14.2489	15.3337	14.5487	14.2746	15.2902	15.6412	13.8312	15.8458	14.5587	14.8454	16.0811	14.5696	15.03	15.2676	15.4573	14.5948	15.6292	15.6249	16.0399	15.328	14.8686	14.9396	14.5023	15.8051	15.5555	15.1398	15.1952	14.9994	15.2999	15.4657	15.3574	15.0485	15.7541	15.077	15.0021	14.7466	15.1342	16.4669	14.4842	15.1887
38	sp|P01019|ANGT_HUMAN	QPFVQGLALYTPVVLPR	3	4.32193	5.08746	4.75489	5.97728	6.39232	5.04439	5.12928	5.32193	5.20945	5.49185	5.78136	5.12928	4.64386	6.80735	5.08746	4.85798	5.35755	5.52356	4.45943	5.52356	5.64386	5.49185	4.75489	6.37504	5.08746	4.85798	6.79442	5.04439	5.12928	5.39232	5.2854	6.12928	5.2854	5.04439	6.37504	5.24793	4.80735	5.88264	5.32193	5.72792	5.90689	5.24793	5.20945	5.90689	6.80735	4.75489
39	sp|P01019|ANGT_HUMAN	SLDFTELDVAAEK	2	12.3567	14.5403	12.8337	14.2642	13.9119	13.2172	13.16	14.4435	13.8085	12.9746	14.5628	14.5696	13.1325	15.2289	13.8366	14.173	15.4049	13.3468	13.9858	14.6417	14.8036	13.8158	14.9932	14.8344	15.283	14.6438	14.2214	14.0741	13.8373	15.1217	14.6512	14.1958	14.4705	14.3929	14.5094	14.346	14.6467	14.1829	14.8084	14.3428	14.3661	12.9159	14.4335	15.9809	13.9815	14.4428
40	sp|P01023|A2MG_HUMAN	FEVQVTVPK	2	18.512	18.9218	18.3437	19.55	19.7138	19.1117	19.4642	19.895	18.8052	18.4492	20.2277	19.924	19.5773	20.1776	20.0152	20.1763	19.505	19.2741	19.3548	19.8859	19.9809	19.3116	20.2601	19.6226	20.4468	18.0811	20.7356	19.0145	19.7922	20.014	20.0337	20.6399	19.5305	20.2606	19.6796	18.8019	18.3509	20.1874	20.0364	18.4178	19.753	18.3606	19.8939	19.8702	20.6595	19.533
41	sp|P01023|A2MG_HUMAN	NEDSLVFVQTDK	2	17.9397	18.518	17.4168	18.7932	18.7464	18.4434	18.9824	18.6718	17.7144	17.8124	19.1564	19.0295	18.1113	19.1225	18.6696	19.1521	18.1933	18.3737	18.4863	18.6256	19.014	18.1933	19.0579	18.3377	19.4139	16.7728	19.5334	17.9591	18.5703	18.9089	18.8877	19.3929	18.4735	19.1895	18.4364	18.023	17.1516	18.9963	19.107	17.3017	18.5287	18.0169	18.6529	18.6622	19.3323	18.2659
42	sp|P01023|A2MG_HUMAN	QGIPFFGQVR	2	18.4485	19.1352	17.9837	19.3655	19.4941	19.1426	19.6722	19.5039	18.3663	18.5588	19.6857	19.829	18.7035	19.7774	19.3248	19.7083	18.6956	19.033	18.8635	19.0443	19.6581	18.6828	19.701	19.0139	19.9637	17.4753	20.0758	18.3751	19.5021	19.4926	19.526	19.9338	19.1312	19.6666	18.9695	18.7703	17.5984	19.7071	19.711	17.7501	19.0647	18.8327	18.9464	19.0921	19.8715	18.9413
43	sp|P01023|A2MG_HUMAN	SIYKPGQTVK	2	15.2845	15.4757	14.0159	15.9566	15.9694	15.6627	16.0745	15.985	14.6426	14.7194	16.2541	16.1417	15.1393	16.2792	15.9561	16.3614	15.2894	15.6668	15.5152	15.5748	16.2996	15.0528	16.3432	15.6987	16.6083	13.8258	16.7388	14.9448	15.6834	16.0295	16.0892	16.6284	15.5621	16.2071	15.5036	15.2735	14.2563	15.9369	16.3108	14.4142	15.7292	15.4548	15.5186	15.5574	16.4533	15.4525
44	sp|P01024|CO3_HUMAN	FYYIYNEK	2	15.3575	17.1955	15.057	17.8015	16.6199	16.4221	16.3647	16.6164	15.6083	16.4968	16.9208	17.0765	16.185	16.9689	16.857	16.8594	16.4752	16.1924	16.9759	17.1374	17.5825	16.6274	16.8397	17.6583	16.9671	17.2997	16.7316	17.0841	16.9977	17.4628	16.9865	17.4202	16.5901	16.6432	16.8779	16.9613	16.5693	16.7281	17.8726	17.2209	16.7068	16.3704	16.9099	16.3499	17.2412	15.9467
45	sp|P01024|CO3_HUMAN	ISLPESLK	2	18.033	19.6475	17.5903	20.3492	19.0516	18.7573	18.6266	19.0234	17.9869	18.9035	19.2291	19.2844	18.6645	19.3722	19.4603	19.1287	18.9442	18.6791	19.4325	19.3947	19.8129	18.9838	19.264	19.9219	19.3964	19.3965	19.1501	19.5332	19.304	19.834	19.4355	19.7354	18.9016	19.0655	19.4764	19.2335	18.9135	18.9958	20.0994	19.9043	19.0573	18.8127	19.2232	18.8493	19.5384	18.4092
46	sp|P01024|CO3_HUMAN	VLLDGVQNPR	2	16.5251	19.2014	16.8196	18.9211	17.5522	18.3908	18.2147	18.397	17.5112	18.2526	10.4828	18.768	17.9817	11.3208	18.0062	17.7304	17.4094	18.1355	18.1251	18.8511	19.3603	18.3397	17.8138	18.4259	18.9807	18.116	17.6135	18.8894	17.8377	18.2589	17.4697	19.174	10.6528	18.6231	17.852	18.7372	18.4278	10.9643	19.6785	19.2819	17.6465	11.0035	18.8948	18.3349	19.0823	16.9316
47	sp|P01031|CO5_HUMAN	TLLPVSKPEIR	3	15.4829	16.4539	14.6528	16.4696	16.3395	15.9317	15.8305	16.2332	15.5041	15.9451	16.4181	16.2588	15.4216	17.117	16.4415	16.5875	15.9613	15.5821	16.7066	16.019	16.4	16.3574	16.7557	17.4312	16.2595	16.5234	16.1247	16.3177	16.0329	16.5414	16.6844	16.7065	16.1819	16.2044	16.6646	16.5657	16.2792	16.4812	17.1298	16.609	16.3878	15.8834	16.283	15.8027	16.3376	16.0184
48	sp|P01031|CO5_HUMAN	VFQFLEK	2	13.8874	15.1503	13.6168	15.3841	15.0322	14.8188	14.6114	14.972	14.321	14.3908	15.0523	15.1925	14.3796	16.0135	15.322	15.2365	14.8924	14.6284	15.2788	14.7987	15.2051	15.1262	15.4542	16.087	15.1694	15.4632	15.11	15.1461	15.0197	15.275	15.4274	15.334	15.1221	15.087	15.3204	15.338	15.1223	15.2786	15.7594	15.4129	15.4042	14.6194	14.9467	14.3896	15.1797	14.6597
49	sp|P01031|CO5_HUMAN	VVPEGVK	2	14.0831	15.1084	13.5753	15.4645	15.1343	14.8984	14.6918	14.9768	14.3188	14.5571	15.0904	14.9149	14.3123	16.0341	15.3135	15.1846	14.9453	14.595	15.5087	14.919	15.4565	15.2735	15.5622	16.2536	15.065	15.3437	15.0851	15.2596	14.8298	15.4364	15.6039	15.5049	15.1286	15.2317	15.5019	15.4663	15.3666	15.3539	15.8585	15.4882	15.377	14.8336	15.0728	14.6022	15.4494	14.7787
50	sp|P01042|KNG1_HUMAN	EGDCPVQSGK	2	11.3191	16.0147	6.42626	16.2753	15.7941	15.267	15.7085	15.8749	14.8624	15.1857	15.9978	15.8569	13.6777	16.6291	15.6281	16.0393	15.4892	15.4546	16.1251	15.5707	16.1846	15.4955	16.3486	16.0676	16.4301	15.4322	16.1181	15.4609	15.8682	16.3802	15.98	16.4521	16.0077	15.7935	15.6953	15.9976	15.6985	16.1268	16.3702	15.8365	15.6956	15.8519	15.7588	16.2099	16.0314	16.0351
51	sp|P01042|KNG1_HUMAN	ENFLFLTPDCK	2	15.6755	17.4677	15.892	17.6602	17.2372	16.5889	17.1451	17.345	16.5332	16.7705	17.4276	17.3363	16.4459	18.1227	17.1348	17.4449	17.037	16.78	17.573	16.9894	17.7107	16.8879	17.7731	17.5343	17.935	16.9616	17.5937	16.8913	17.2323	17.7709	17.3715	17.8518	17.4456	17.2468	17.0768	17.3169	17.0424	17.6508	17.7264	17.2295	17.1527	17.0875	17.265	17.55	17.5385	17.507
52	sp|P01042|KNG1_HUMAN	QVVAGLNFR	2	15.7726	16.9108	15.6721	17.1566	16.8093	16.3189	16.7973	16.9154	16.1572	16.7006	17.1485	17.2588	16.4323	17.8872	16.8476	16.9934	16.6802	16.3219	17.2413	16.6302	17.1722	16.6045	17.5358	17.219	17.7313	16.7647	17.1505	16.3705	17	17.3233	16.9978	17.517	17.0332	17.0332	16.821	17.0734	16.7317	17.2236	17.3216	16.7289	16.878	16.4554	16.9802	17.3282	17.2472	17.2296
53	sp|P02671|FIBA_HUMAN	LKNSLFEYQK	3	6.22882	6.62936	4.90689	6.26679	7.53916	6.80735	7.19967	6.82018	5.32193	6.30378	7.63662	7.50779	8.80413	7	8.71768	7.30378	7.06609	6.37504	6.39232	6.10852	5.61471	7.39232	6.16993	6.22882	6.50779	8.33092	8.0607	5.97728	7.44294	6.93074	6.72792	5.88264	7.06609	5.64386	5.55459	6.35755	6.78136	6.74147	7.17991	7.76818	7.70044	6.72792	6.14975	6.53916	7.65821	6.96578
54	sp|P02671|FIBA_HUMAN	NSLFEYQK	2	12.5105	13.2653	11.3614	13.5221	12.7545	13.2058	12.9586	13.2442	12.4468	12.3666	13.4996	14.2456	12.6821	13.4436	13.152	13.4834	13.0597	12.4284	12.7172	13.3102	13.5643	13.7257	13.6741	13.8132	13.4453	13.895	13.5739	12.6691	13.2267	13.9712	14.0228	13.7133	13.2246	13.4862	12.6542	12.4635	12.7795	13.426	13.2384	13.174	13.4173	13.3337	12.8254	12.7816	14.3543	12.857
55	sp|P02671|FIBA_HUMAN	VQHIQLLQK	3	8.47573	9.60918	7.03342	8.47978	9.16993	8.85487	8.26209	9.00282	10.374	8.47168	9.15228	9.74651	7.89482	10.1254	9.14211	8	9.28309	6.96578	9.93664	7.30378	8.65105	10.2396	9.50779	11.6253	9.72281	13.593	9.11634	10.5925	8.36194	9.88417	9.96	9.31741	6.50779	8.31741	10.5314	11.2282	11.1338	9.22159	9.11114	11.6724	9.84235	9.16491	9.77479	8.29002	13.5718	8.3837
56	sp|P02675|FIBB_HUMAN	QDGSVDFGR	2	7.59246	9.53722	7.05528	8.58871	8.92778	7.47573	8.23362	9.51175	10.6211	8.59246	7.73471	8.57743	7.93664	9.87498	9.67419	7.24793	8.66178	8.66534	10.23	7.5157	8.80413	10.2324	8.91588	10.6294	9.44087	12.67	8.50383	11.3669	8.08746	8.36194	8.65105	8.80735	8.43463	8.93664	10.218	10.8057	10.3476	7.52356	8.54689	11.3476	9.02237	7.19967	9.61102	8.44708	12.9676	8.86419
57	sp|P02675|FIBB_HUMAN	SILENLR	2	10.2324	10.6733	11.8611	10.3287	11	9.13443	10.4707	10.4105	12.7754	10.5196	9.89936	11.4924	9	11.4691	11.0042	9.99294	10.0782	10.6092	12.2963	9.55842	10.3848	12.1344	10.6411	12.983	11.6782	14.8436	10.0647	13.1906	9.50779	10	10.7117	10.7748	10.3891	10.4491	12.7488	13.057	12.5939	10.3826	10.5755	13.4684	11.2264	10.2479	11.4205	12.6839	14.9356	10.4073
58	sp|P02675|FIBB_HUMAN	YQISVNK	2	14.7997	15.5436	13.7862	15.6076	15.8043	14.5356	15.3846	15.3456	14.231	14.6846	15.1642	15.1919	14.8017	15.9654	14.8989	15.1371	15.0499	14.8215	14.9732	14.957	15.3832	14.2375	15.8392	14.6099	15.4881	14.6914	15.8478	14.8733	15.7477	15.7141	15.1894	15.5559	14.859	15.2866	15.0947	15.1142	14.8971	15.0523	15.4439	14.565	15.5113	15.0974	15.1286	15.7794	15.1892	15.0549
59	sp|P02747|C1QC_HUMAN	FQSVFTVTR	2	15.6356	16.5109	15.0093	16.9871	16.1541	15.9715	16.0795	16.9952	15.9224	16.265	16.8834	17.24	16.1603	17.8693	16.5856	16.6904	16.3315	16.0407	16.5657	16.4897	16.8914	16.7839	17.6334	16.8007	17.4121	16.2727	16.8642	16.8364	16.2858	17.0529	16.5383	17.3208	16.8703	17.056	16.3006	16.5864	16.0538	16.8076	17.325	16.0902	17.0141	16.5298	17.1542	16.4596	16.9962	16.9568
60	sp|P02747|C1QC_HUMAN	QTHQPPAPNSLIR	3	16.2288	16.6758	15.239	17.2202	16.2884	16.1107	16.378	16.8015	15.9964	16.2987	16.7497	17.422	16.0362	18.0509	17.0022	16.7604	16.0694	15.961	16.2215	16.2939	17.391	16.9052	17.4932	16.7521	17.4758	16.2175	16.5354	16.6911	16.5528	16.8056	16.7274	17.1302	17.0099	16.8652	16.2085	17.2409	15.965	16.9874	17.4161	15.8378	16.9789	16.5027	17.2449	16.1131	16.7717	16.8895
61	sp|P02747|C1QC_HUMAN	TNQVNSGGVLLR	2	16.4385	16.8691	15.4847	17.4034	16.4183	16.3608	16.4062	17.2455	16.1298	16.625	17.0478	17.1323	16.3031	18.1181	16.8493	17.1025	16.508	16.4538	16.5737	16.6823	17.1738	17.1285	17.9031	16.777	17.6225	16.0057	16.9723	17.2938	16.5975	17.294	16.7198	17.53	16.8909	17.2865	16.5808	17.1215	16.3209	17.1385	17.7036	16.3307	17.2469	16.8794	17.3101	16.4849	16.9963	17.104
62	sp|P02748|CO9_HUMAN	FTPTETNK	2	13.4533	14.4896	13.1647	15.1033	14.798	14.6126	14.5794	14.5682	14.2791	14.2079	14.6811	14.2861	13.9158	15.5691	15.0779	15.2386	14.5239	14.3569	15.6211	14.5771	15.0853	15.195	15.1246	16.5091	14.3585	15.9193	14.5735	16.0078	14.6252	14.7176	14.5728	14.7593	14.8479	14.8937	15.9445	15.3874	15.6522	14.8297	15.0582	15.8279	14.6806	14.6086	15.3031	14.3638	14.7914	15.1263
63	sp|P02748|CO9_HUMAN	LSPIYNLVPVK	2	13.9394	15.1291	13.808	15.4953	15.4374	15.1933	15.2727	15.2426	15.0979	15.1008	15.3385	15.2391	14.5606	16.1746	15.5163	15.67	14.9332	14.8846	16.0474	15.0726	15.6282	15.6882	15.6188	16.7513	15.1045	16.459	15.2047	16.3195	15.3397	15.1948	14.9321	15.3041	15.4918	15.3715	16.2793	16.0189	15.9987	15.6277	15.5891	16.1672	15.2323	14.946	15.7051	14.7798	15.4792	15.7358
64	sp|P02748|CO9_HUMAN	VVEESELAR	2	15.45	16.416	14.9807	16.7744	16.7891	16.4111	16.4723	16.4845	16.2427	16.1571	16.6119	16.1979	15.7744	17.4745	16.8358	17.071	16.2005	16.2735	17.5231	16.3693	16.8761	17.1362	16.976	18.2766	16.2174	17.7481	16.3878	17.8003	16.5586	16.5897	16.2633	16.5852	16.639	16.7363	17.8384	17.3126	17.4484	16.8046	16.8611	17.6059	16.4604	16.4224	17.1516	16.2042	16.6284	17.001
65	sp|P02751|FINC_HUMAN	SDTVPSPR	2	14.0746	14.6891	13.1139	14.7579	14.8004	14.3985	13.3879	14.6977	14.2907	14.2634	14.1742	15.0251	13.8681	14.9159	15.0283	14.3986	14.2609	13.7009	14.5294	14.8166	14.6896	15.5335	15.1405	14.3074	14.5889	16.1432	14.3951	14.414	14.5691	14.7723	14.5567	15.0375	13.9773	14.6299	13.9896	15.0661	15.5139	15.4278	14.9893	14.1537	14.865	14.5613	14.4128	13.1235	14.746	13.8748
66	sp|P02751|FINC_HUMAN	STTPDITGYR	2	13.8439	14.5325	12.69	14.6157	14.4387	14.1793	13.3185	14.4774	14.3457	14.0826	14.0348	14.8553	13.6628	14.9408	14.7381	14.3227	14.0588	13.8296	14.6066	14.5352	14.6624	15.5394	15.1258	14.1779	14.6785	16.2197	14.4319	14.233	14.401	14.6191	14.4542	15.1255	13.931	14.4789	13.9964	15.0426	15.2423	15.2929	15.2125	14.2473	14.877	14.5771	14.3863	13.0137	14.7734	13.8416
67	sp|P02760|AMBP_HUMAN	AFIQLWAFDAVK	2	5.42626	8.49185	5.24793	9.75989	6.30378	6.47573	7.70044	8.41785	8.23362	6.39232	7.45943	11.5957	5.90689	11.041	8.09276	10.1812	10.1749	7	7.9542	9.5812	9.68124	8.44708	9.11114	9.61102	9.3443	12.5016	11.412	8.16491	10.8289	7.71425	9.63844	11.3805	9.99577	9.49785	10.1774	8.74147	8.51964	9.62571	8.59246	8.56605	9.71768	6.88264	9.77808	8.49185	9.52356	8.69697
68	sp|P02760|AMBP_HUMAN	TVAACNLPIVR	2	15.8324	17.1307	15.1453	17.2916	16.8285	16.299	16.5933	16.7805	15.9019	16.2091	16.7785	17.154	15.8856	17.5743	16.7984	17.0312	16.6464	16.6198	16.739	16.2908	17.426	16.7209	17.3219	16.8664	17.0727	16.6782	17.1066	16.3187	17.0787	16.6561	16.8879	17.2559	16.8493	16.9042	16.6514	16.676	15.9495	16.9887	17.3493	16.3582	16.8607	16.526	16.7375	16.2323	17.0665	16.3953
69	sp|P02763|A1AG1_HUMAN	EQLGEFYEALDCLR	3	11.4656	14.4748	14.1142	13.9796	14.7159	12.7645	14.8094	15.1466	15.0344	12.3512	14.4122	13.7525	13.1674	16.5441	14.9858	14.3863	15.2564	13.3432	17.1561	14.3509	15.3763	14.2377	16.1694	17.1574	14.0688	17.6008	14.1851	17.1799	14.5646	14.7616	13.9816	14.7466	15.4566	14.6691	18.0083	17.1221	16.1047	15.8679	14.3977	17.7522	12.8345	12.6889	16.3103	15.1127	14.1447	17.0786
70	sp|P02763|A1AG1_HUMAN	SDVVYTDWK	2	14.791	17.4107	15.5292	16.8144	17.1023	15.2396	17.1968	17.0318	17.1599	15.5979	16.173	15.5147	13.4617	18.1359	16.1816	15.9991	16.8607	16.1725	19.0729	16.0244	17.0724	14.8486	17.8974	18.526	15.3977	19.2727	15.7647	18.9241	16.0049	16.5422	16.0327	16.39	17.1464	16.275	19.6232	19.5006	17.7931	17.207	16.3162	19.5345	14.3532	16.5144	17.7818	16.3577	15.2833	18.4273
71	sp|P02763|A1AG1_HUMAN	TEDTIFLR	2	14.4182	17.3847	16.2637	16.3975	16.4549	14.7918	16.1225	16.4886	15.7177	15.4201	15.6398	15.3638	13.7687	17.3844	16.1029	15.398	15.8268	14.99	18.211	15.4659	16.2489	14.8964	16.8327	17.8089	15.0178	18.189	14.5703	17.8152	14.9567	15.8211	15.5537	15.6715	16.1264	15.2893	17.946	18.4045	16.4964	16.1104	15.7758	18.6309	14.5081	15.4384	16.3809	15.7997	14.7732	17.0272
72	sp|P02765|FETUA_HUMAN	CNLLAEK	2	16.3716	17.2104	15.6697	17.3939	16.9064	16.276	16.4907	16.5875	15.9589	16.5135	16.6978	18.1437	16.2323	17.6122	16.4554	16.8097	16.2587	16.0559	16.2773	16.9384	17.4921	16.3501	17.2737	16.0992	17.1653	16.9033	17.1242	16.5812	17.4913	17.3803	16.8044	16.9966	16.6339	17.0997	16.7445	17.2122	16.4709	17.1009	17.4667	15.9338	16.8259	16.5886	16.8139	17.4281	16.5696	16.7604
73	sp|P02765|FETUA_HUMAN	FSVVYAK	2	16.9337	17.595	16.1983	18.1254	17.5425	17.0109	17.228	17.2684	16.4734	17.1052	17.5484	18.7072	16.9893	18.2225	17.3968	17.7413	17.1439	16.9484	17.264	17.9406	18.3224	16.9659	18.1232	17.0804	18.0682	17.7729	17.8547	17.4816	17.3798	18.2842	17.751	17.8852	17.4489	17.9563	17.5532	17.652	17.3805	17.521	18.1096	17.0054	17.8768	16.7652	17.7309	18.217	17.4843	17.6115
74	sp|P02765|FETUA_HUMAN	HTLNQIDEVK	2	14.419	15.195	13.4406	15.5689	15.0034	14.3782	14.6006	14.7391	13.8582	14.4603	14.9648	15.7666	14.3206	15.5874	14.3772	15.1869	14.5389	14.2843	14.7591	15.0371	15.5551	14.412	15.4611	14.3686	15.4292	14.4187	15.4289	14.8241	15.1653	15.6417	14.9721	15.1682	14.8229	15.3195	15.1043	15.1958	14.726	14.8419	15.5855	14.2977	15.3181	14.8975	15.0642	15.5224	14.8859	15.11
75	sp|P02774|VTDB_HUMAN	ELPEHTVK	2	10.4305	12.0918	10.0593	11.969	11.1923	10.7211	11.2986	11.4707	10.5372	10.6211	11.8045	14.247	11.2802	12.1183	11.7993	11.6987	11.2076	10.9366	11.8154	11.1755	12.4747	11.3912	11.7607	12.1049	12.0509	14.708	11.4173	11.6826	11.6904	11.7465	11.4959	11.7574	11.4909	11.7065	11.9672	11.5807	11.4215	11.3647	11.8435	11.9844	11.137	11.1984	11.1542	11.7436	11.3853	11.7764
76	sp|P02774|VTDB_HUMAN	RTHLPEVFLSK	3	12.2808	14.3593	12.1189	14.2833	13.81	13.2341	13.532	13.8481	12.8003	12.3103	13.9222	17.1783	13.0128	14.61	14.1201	13.8423	13.4794	13.0573	14.0435	13.3851	15.1688	13.4171	14.0291	14.4551	14.2606	17.6755	13.8546	13.8699	13.6958	13.4272	13.9131	14.1198	14.072	13.6697	14.3478	14.1466	13.6329	13.584	14.3058	14.097	13.4785	13.2038	13.862	14.0551	13.8688	13.8212
77	sp|P02774|VTDB_HUMAN	VLEPTLK	2	14.6606	16.3458	14.3095	16.2803	15.4665	15.1429	15.5895	15.75	14.8654	14.7011	16.062	18.8357	14.8706	16.312	15.7836	15.8779	15.5989	15.2045	16.0689	15.4423	16.7562	15.6751	16.0057	16.3923	16.2261	19.0905	15.7589	16.043	15.8751	15.8986	15.8782	16.1323	15.7574	15.5622	16.5326	15.896	15.7476	15.9163	16.1287	16.357	15.3861	15.5241	15.6163	16.0494	15.6322	15.9313
78	sp|P02787|TRFE_HUMAN	DDTVCLAK	2	19.2477	19.7019	17.878	20.332	20.3046	18.9116	19.771	19.7333	18.8353	18.9689	19.1346	19.5605	19.1323	20.2167	19.2215	19.6673	19.5799	19.3126	19.5848	19.5582	19.9812	18.5652	20.2672	19.4511	19.458	19.1157	20.5894	19.6418	20.4776	20.2844	19.9124	20.1142	19.4816	19.7462	19.8151	19.7182	19.4457	19.1979	20.0826	19.1707	19.9482	19.4167	19.6553	20.316	19.3552	19.1334
79	sp|P02787|TRFE_HUMAN	EFQLFSSPHGK	2	15.9701	16.8935	14.9684	17.2446	17.2317	15.8237	16.7958	16.7784	15.6503	15.6343	16.5919	17.0248	15.9757	17.2611	16.573	16.6545	16.4677	16.1118	16.3929	16.4455	16.9642	15.682	17.0966	16.4075	16.9478	16.5329	17.3996	16.4965	17.2071	17.0881	16.6828	16.9535	16.5026	16.7475	16.4589	16.548	16.2967	16.2154	17.0606	15.808	17.1039	16.3104	16.5429	17.2344	16.4901	16.4752
80	sp|P02787|TRFE_HUMAN	YLGEEYVK	2	19.2466	20.1842	18.285	20.2437	20.4615	19.2454	19.9509	19.8527	19.1302	19.331	19.5643	20.117	19.3696	20.476	19.7465	19.9003	19.9104	19.5661	19.6331	19.8597	20.1469	18.9971	20.507	19.4652	20.1039	19.6515	20.6886	19.6524	20.4143	20.4569	19.9731	20.2723	19.5068	19.8943	19.7904	19.9071	19.48	19.8474	20.195	19.1975	20.1045	19.7413	19.7891	20.3606	19.9149	19.8103
81	sp|P02790|HEMO_HUMAN	EVGTPHGIILDSVDAAFICPGSSR	3	16.0705	17.9225	16.2767	18.2045	17.8364	16.8896	17.2128	17.9754	17.4168	16.6535	18.0906	18.4781	17.8183	19.5464	18.128	18.4233	18.0841	17.3528	18.2732	18.3682	18.684	18.3763	18.8352	18.8174	18.4603	18.6849	18.5374	18.533	18.3955	18.7878	18.2245	18.364	18.4709	18.2953	18.8553	18.1554	18.2127	18.8692	18.9604	18.2743	18.3825	16.7396	18.6068	18.7318	18.2721	18.8106
82	sp|P02790|HEMO_HUMAN	GGYTLVSGYPK	2	17.2656	18.4415	16.7942	18.7148	18.4193	17.7475	18.0623	18.3433	17.5806	17.868	18.295	18.4445	17.7767	19.4542	18.2732	18.376	18.141	18.1311	18.4486	18.4186	18.6733	18.2791	18.8686	18.8821	18.4639	18.5757	18.3811	18.6405	18.2787	18.8201	18.5069	18.3259	18.4543	18.4253	18.8139	18.4775	18.188	18.7712	19.1779	18.363	18.4321	18.4125	18.5755	18.549	18.2381	18.8161
83	sp|P02790|HEMO_HUMAN	NFPSPVDAAFR	2	17.4619	18.9329	17.3589	19.1151	18.7825	18.0546	18.4892	18.6668	18.1529	18.3279	18.6273	18.7919	18.1423	19.7012	18.5761	18.7382	18.4661	18.4126	18.7483	18.7398	19.0523	18.6797	19.1177	19.2167	18.8275	18.9348	18.7168	18.9382	18.6016	19.1898	18.8669	18.6638	18.8286	18.7083	19.0654	18.9499	18.5356	19.1108	19.5508	18.6946	18.7614	18.6323	18.8742	18.8958	18.5173	19.0107
84	sp|P04003|C4BPA_HUMAN	NGQVEIK	2	13.4648	14.5324	13.0573	14.6041	14.2494	14.268	13.9391	14.4286	13.7808	14.0319	14.6484	14.1513	13.515	15.0794	14.395	13.7571	13.8166	12.6926	14.6091	14.0559	14.6385	14.5733	14.5706	14.8504	14.1529	13.9321	14.1097	14.4947	13.6931	14.4232	14.7457	14.8352	14.2382	14.3577	14.7434	14.4465	13.8274	14.8467	15.2978	14.3338	14.275	13.8841	14.1953	13.5839	14.5642	14.2796
85	sp|P04003|C4BPA_HUMAN	QSTLDKEL	2	14.3138	15.4802	14.1227	15.5174	15.2538	15.0363	14.7346	15.2321	14.7216	15.1137	15.3331	15.5426	14.5814	16.1507	14.8338	14.2273	14.4858	13.537	15.4745	14.7637	15.596	15.8145	15.6581	15.4383	15.094	14.7288	14.7444	15.226	15.0302	15.3727	15.2277	15.5625	14.9128	15.2564	15.6759	15.5801	14.2499	15.9224	16.0514	15.2531	15.0936	14.5757	15.0417	13.9723	15.3186	15.1684
86	sp|P04003|C4BPA_HUMAN	YTCLPGYVR	2	16.1512	17.2509	15.3891	17.5056	16.9301	16.9413	16.6244	17.1752	16.5077	16.7813	17.3411	17.1687	15.7787	18.0047	17.2278	16.5709	16.4925	15.5846	17.3786	16.8128	17.644	17.3736	17.2915	17.7408	16.7335	17.03	16.9908	17.3867	16.4595	17.3097	17.5028	17.7162	17.1207	17.0898	17.3766	17.3045	16.3895	17.6119	18.0285	17.2352	16.9228	16.6977	17.1865	16.1283	17.4604	17.12
87	sp|P04114|APOB_HUMAN	IEIPLPFGGK	2	15.3942	16.8078	15.4242	17.0858	16.4166	16.5439	16.2592	16.8587	15.7577	16.3185	17.4036	17.8376	16.4651	17.2126	16.7881	17.0683	16.7434	15.9859	16.1759	16.9163	17.291	17.3237	17.4603	17.1093	17.1604	17.022	17.3708	16.0965	16.8585	17.6332	17.6483	17.4994	16.9106	17.1858	16.2603	15.7415	16.106	17.0986	17.1251	16.4951	17.1526	16.5203	16.5462	16.3777	16.9015	16.6207
88	sp|P04114|APOB_HUMAN	SVSLPSLDPASAK	2	14.5694	15.3259	13.9926	15.8257	15.0147	15.229	15.039	15.4993	14.14	14.8753	15.8709	16.304	14.9688	15.7248	15.2678	15.3459	15.1437	14.6109	14.7117	15.3785	15.8104	15.7151	15.9785	15.6143	15.6879	15.3208	15.7956	14.5873	15.4569	16.1343	16.084	15.9195	15.239	15.5668	14.8307	14.3867	14.4902	15.702	15.4659	15.111	15.4814	15.5747	15.027	14.7209	15.3209	15.0304
89	sp|P04114|APOB_HUMAN	TGISPLALIK	2	14.6263	15.5546	14.4844	15.8149	15.1996	15.5658	15.3584	15.6301	14.505	15.2021	16.1482	16.6119	15.0194	15.957	15.4039	15.656	15.4256	14.6474	14.8009	15.4951	16.019	15.8613	16.1685	15.5941	15.8577	15.544	15.8813	14.7718	15.6071	16.263	16.2668	16.0515	15.5171	16.0336	14.8452	14.5948	14.7128	15.8381	15.7817	15.0925	15.7716	15.6123	15.0826	14.7968	15.7021	15.3551
90	sp|P04217|A1BG_HUMAN	ATWSGAVLAGR	2	13.859	15.1366	13.416	15.3864	14.8214	14.1871	14.7013	14.9862	14.2979	13.6315	14.7049	15.7183	13.6899	15.9647	14.6932	15.0452	14.6232	14.8871	15.3546	14.8248	15.6153	14.8575	15.6349	15.4959	14.6145	16.088	14.6977	15.2726	14.4696	15.1039	15.2007	15.4307	15.1187	14.9056	15.9126	15.6091	14.6309	15.4134	15.3618	15.2602	14.4264	14.1558	15.0607	14.8011	14.5527	14.867
91	sp|P04217|A1BG_HUMAN	CEGPIPDVTFELLR	2	10.3208	12.2641	10.9315	12.3183	11.9801	11.0519	11.7736	12.7415	12.1662	9.6987	12.837	13.9577	12.3465	14.3612	12.719	13.0468	12.7863	11.178	13.0269	12.7758	13.7551	13.1115	13.5249	13.5564	13.0279	14.1319	13.1253	12.9952	13.6406	13.0317	12.6147	13.4428	13.1835	12.7707	14.1887	13.2715	12.6948	14.0264	13.0539	13.074	12.6076	10.5304	13.2962	13.2011	12.9065	13.0619
92	sp|P04217|A1BG_HUMAN	HQFLLTGDTQGR	3	14.5715	15.8977	14.5762	15.585	15.4686	14.836	15.3365	15.6375	14.9666	14.7241	15.5141	16.0212	14.8055	16.4985	15.2812	15.5409	15.5181	15.3412	16.235	15.4412	16.0361	15.5287	16.1669	16.1936	15.3335	16.2689	15.2598	15.9219	15.6367	15.8359	15.6626	15.9681	15.7003	15.7706	16.3369	16.1159	15.4525	16.1678	15.8756	15.7745	15.3306	15.3435	15.6302	15.5482	15.3804	15.433
93	sp|P04217|A1BG_HUMAN	LLELTGPK	2	17.2141	18.3798	17.1928	18.3545	18.037	17.4797	18.0473	18.1665	17.3745	17.3557	17.9409	18.6426	17.3152	18.8654	17.9086	17.9984	17.7972	17.7839	18.7379	18.0206	18.6357	17.9557	18.6545	18.6126	17.8724	19.048	17.8273	18.3342	18.0924	18.4628	18.2574	18.5245	18.2663	18.2257	18.8876	18.7346	18.0348	18.6564	18.346	18.3519	17.7594	17.7966	18.0425	18.0965	17.7762	18.1249
94	sp|P05155|IC1_HUMAN	LEDMEQALSPSVFK	2	12.6177	15	10.3117	14.9223	13.725	11.9622	14.6199	14.4573	14.5765	11.1948	14.09	14.8152	10.7871	15.6954	12.4765	15.2571	13.9596	14.5075	14.514	14.2554	15.7907	14.8849	15.0601	15.4623	11.8838	16.169	15.4429	15.4695	13.9447	14.5509	15.1246	15.2399	14.997	12.733	15.5983	15.4485	15.1031	15.1964	14.2874	14.6658	11.733	14.6975	14.7646	13.8	12.3501	13.8626
95	sp|P05155|IC1_HUMAN	LLDSLPSDTR	2	17.3293	18.4292	16.8212	18.157	18.1488	17.509	18.5223	18.4295	17.7078	17.6272	18.5883	17.7797	17.2773	18.981	17.9882	18.5051	17.0976	17.9755	19.1471	17.6549	19.0588	18.5522	18.2477	19.4069	17.8474	18.7395	18.4881	18.7908	17.3437	18.086	18.5414	18.4593	18.4057	18.319	18.9868	18.9402	18.6641	18.9845	18.4257	18.475	17.5051	18.2821	18.2079	18.0522	18.0487	18.7297
96	sp|P05155|IC1_HUMAN	TLYSSSPR	2	15.9857	17.1267	15.4195	16.7964	16.7325	16.1953	17.1483	17.0268	16.3349	16.1463	17.1165	16.5078	15.9083	17.598	16.5507	17.0747	15.8521	16.545	17.8659	16.3397	17.6963	17.2177	17.0378	18.0907	16.6659	17.4202	17.12	17.497	15.9829	16.842	17.2541	17.127	16.9684	17.0015	17.4829	17.4635	17.3635	17.6627	17.0851	17.1923	16.2084	17.0731	16.891	16.7663	16.6527	17.3946
97	sp|P05156|CFAI_HUMAN	GLETSLAECTFTK	2	10.8796	12.4924	11.3247	12.9604	12.7136	12.0671	12.4263	12.5805	11.8595	11.875	12.9651	12.9189	11.6344	13.3472	12.7557	13.0946	12.1494	12.0684	13.2592	12.7574	13.2442	12.7981	12.683	13.5232	12.0805	13.7414	12.4833	12.9602	12.1886	13.2058	12.6636	12.8277	12.6294	12.2779	13.3791	13.0319	12.792	13.0736	12.9431	12.8752	12.3004	12.0549	12.7252	11.2167	12.7709	12.4131
98	sp|P05156|CFAI_HUMAN	IVIEYVDR	2	13.2082	14.9126	13.4153	15.1966	14.7023	14.1281	14.3632	14.6091	13.768	13.9694	15.0001	15.1398	14.2341	15.5389	15.0681	15.0518	14.4719	14.1374	15.355	14.8189	15.205	14.9161	15.1101	15.665	14.675	15.651	14.7101	15.3683	14.7019	15.3397	14.9901	15.0313	14.6605	14.6832	15.6783	15.0968	13.8107	15.2341	15.4333	15.2012	14.8287	14.3305	15.0429	13.4616	14.8993	14.7904
99	sp|P05543|THBG_HUMAN	AVLHIGEK	2	11.1319	12.7534	11.242	12.5199	12.3137	12.0664	11.7372	12.3032	11.4398	11.6821	12.0614	11.9809	11.464	12.8138	12.2983	12.7729	12.0802	12.0748	12.4194	12.2897	12.2929	12.1453	12.3306	12.662	12.6202	11.8277	12.2252	12.5075	12.577	12.7605	12.1244	12.3197	12.1376	12.7881	12.3451	12.758	12.4171	12.6823	12.3529	12.25	12.2892	12.2321	12.0566	12.608	12.6555	12.0931
100	sp|P05543|THBG_HUMAN	GWVDLFVPK	2	12.4602	14.7232	12.4821	14.7393	14.3282	13.8964	14.086	14.4352	13.1891	13.4731	8.74483	15.0744	11.2052	15.5728	14.5791	14.716	15.0247	14.3932	14.8654	15.0411	15.2952	14.653	13.8684	14.7646	15.0515	15.2989	14.6288	14.6988	15.138	15.1797	14.6152	15.1801	14.7743	15.0683	10.2095	15.3325	15.0643	15.3604	14.8428	14.483	13.6987	13.3166	13.5498	12.8461	14.8045	14.8998
101	sp|P05543|THBG_HUMAN	SILFLGK	2	14.2248	15.2799	13.723	15.3377	15.1215	15.054	15.1555	15.1631	14.0709	14.5898	14.9693	15.2948	14.2569	15.6251	15.3098	15.4969	15.178	15.0551	15.3747	15.1411	15.6142	15.0151	15.1846	15.4756	15.6778	15.099	15.2783	15.3745	15.2142	15.6118	14.9649	15.3076	15.1708	15.4838	15.1558	15.7489	15.3078	15.6482	15.3634	14.8038	15.1019	14.5727	15.1139	15.567	15.3444	15.227
102	sp|P05546|HEP2_HUMAN	LNILNAK	2	14.8878	15.9399	14.2989	16.4823	15.7281	15.6399	15.6176	15.7792	14.7729	15.4417	16.0244	16.2542	15.243	16.7024	15.9126	16.0641	15.9937	15.579	16.1412	15.6779	16.5401	15.5018	16.1354	15.5889	16.3269	16.1635	15.9286	16.1735	15.8729	16.4944	16.0946	16.0376	16.4539	16.3114	16.2533	16.2853	15.9853	15.945	16.8035	16.1001	16.0633	15.6423	15.9863	16.4905	16.1033	16.6526
103	sp|P05546|HEP2_HUMAN	NYNLVESLK	2	14.4851	15.5154	14.079	16.069	15.3844	14.9688	15.1261	15.3818	14.3993	15.2076	15.5871	15.8676	15.0215	16.4636	15.4774	15.5541	15.371	15.2189	15.6692	15.1316	16.0405	15.2218	15.6131	15.1152	15.8714	15.6224	15.3418	15.4945	15.4913	15.9854	15.5355	15.5492	16.0576	15.9479	15.7948	15.9443	15.4781	15.578	16.4282	15.3529	15.5584	15.2684	15.5475	15.895	15.7463	16.2561
104	sp|P05546|HEP2_HUMAN	SVNDLYIQK	2	14.3104	15.3955	13.7104	15.801	15.2451	15.1183	14.8675	15.1702	14.2461	14.8141	15.6173	15.6713	14.6537	16.2417	15.2859	15.4838	15.5057	14.8094	15.6334	15.069	15.9946	15.2091	15.569	15.1472	15.8334	15.6746	15.3886	15.4882	15.5382	16.0171	15.344	15.473	15.7854	15.748	15.7512	15.8835	15.3482	15.4349	16.1287	15.3637	15.3764	15.3273	15.3098	15.8695	15.5469	16.134
105	sp|P05546|HEP2_HUMAN	YEITTIHNLFR	3	13.0255	15.1366	13.4747	15.5152	14.6651	14.1018	14.383	14.8588	13.9283	14.5664	15.1411	15.3739	14.4279	15.9993	14.8674	15.2156	15.0605	14.4955	15.185	14.5775	15.4846	14.7666	15.2076	14.4421	15.294	15.1949	15.1003	14.9007	15.0751	15.3417	14.9542	15.1361	15.434	15.1163	15.1948	15.266	14.9469	15.1643	15.786	15.0273	15.1571	14.2825	14.9254	15.5194	15.1001	15.77
106	sp|P06276|CHLE_HUMAN	IFFPGVSEFGK	2	11.1098	12.4538	6.04439	13.7171	12.7237	11.933	12.4075	12.6138	12.6328	11.8929	12.8078	13.2674	11.5255	14.1193	11.9968	13.1651	13.0846	12.4656	11.9618	12.1938	13.8225	13.177	13.5093	13.7262	13.1285	13.7507	10.6751	13.3803	13.3527	13.7936	13.1816	13.7551	12.9164	13.0454	13.689	12.9933	13.0866	13.2412	13.7779	13.2879	12.8498	12.5826	13.4284	12.7966	13.0777	13.0524
107	sp|P06276|CHLE_HUMAN	NIAAFGGNPK	2	10.7969	9.96723	9.16491	11.4707	11.4863	10.9658	11.3966	11.6724	10.8681	11.7698	11.1892	11.7764	10.5401	11.9701	11.5618	11.4569	11.258	10.9723	11.5831	11.2432	12.272	10.9837	11.9399	10.944	11.1241	10.8392	11.2691	10.749	11.0647	11.902	11.6817	11.3174	11.5665	11.0688	11.2101	11.2935	10.2432	11.6216	12.23	10.983	11.605	10.7056	11.8435	11.1567	11.4833	11.3821
108	sp|P06276|CHLE_HUMAN	YLTLNTESTR	2	12.2518	12.8078	11.5603	13.4569	12.6808	12.0485	12.1709	12.6124	11.7026	12.3998	12.6041	13.1895	12.5651	13.2427	12.2509	13.0206	11.7465	12.1232	12.4808	12.8929	13.1978	11.817	13.3254	12.426	13.051	12.3523	12.7613	12.8467	12.8355	13.1513	12.7983	13.1021	12.7549	12.741	13.0002	12.85	12.1539	12.5744	13.1286	12.0293	12.7584	12.5718	12.3842	13.2713	12.8595	12.9687
109	sp|P06396|GELS_HUMAN	AVEVLPK	2	9.5157	13.5838	8.97441	12.8005	10.363	10.1812	15.7978	10.7108	9.07414	10.1662	10.9009	13.1172	10.6119	16.7344	13.2581	11.236	10.7142	10.3531	10.6644	10.4998	11.0021	16.0002	11.5206	10.9366	11.4651	15.5557	12.3767	11.1712	9.13955	10.9009	16.6972	16.7682	16.1419	11.5401	10.8329	10.7074	10.8392	10.5353	13.389	15.6664	9.73132	10.6357	11.4993	12.4888	12.7926	10.9114
110	sp|P06396|GELS_HUMAN	GGVASGFK	2	12.5199	13.1757	11.92	13.68	14.2881	13.3414	13.5696	14.9073	14.1248	14.0309	13.3578	14.4206	12.8717	14.3727	13.4301	13.479	13.073	12.7624	14.4372	13.11	13.6588	13.5755	13.6155	14.4121	13.7398	12.7912	13.7773	13.6736	13.1901	13.6682	13.1445	13.6282	14.4177	13.3729	13.7004	14.933	13.6081	13.7043	13.8432	13.77	13.5651	12.838	13.7858	12.8657	13.4297	13.7186
111	sp|P06396|GELS_HUMAN	QTQVSVLPEGGETPLFK	2	11.6847	13.4606	10.796	13.0379	12.6757	11.7432	12.1886	13.3772	12.1257	12.0684	13.2951	13.6154	12.4689	13.1071	12.8729	12.7912	12.314	12.4471	12.4826	12.6629	13.1523	12.3731	13.0026	11.7895	13.1843	11.9586	12.9252	11.8688	12.9785	12.5209	12.7151	13.2303	12.5915	12.7432	11.9683	12.3674	11.643	12.8702	12.513	11.7846	12.883	12.292	11.8838	12.3915	13.2838	12.6407
112	sp|P06681|CO2_HUMAN	AVISPGFDVFAK	2	12.9409	14.5884	13.0555	14.3482	14.2094	13.6443	14.0976	14.1789	13.821	14.0833	14.6285	14.0341	13.7175	14.9925	14.1609	14.5096	14.1016	12.2381	14.9098	13.1676	14.6362	13.5474	14.6758	14.9775	14.5209	15.0568	13.9763	14.9353	13.9928	14.8779	14.3164	14.6415	14.7275	14.4601	14.8251	14.8669	14.8502	14.6792	14.9427	14.7794	14.4207	12.5824	14.5765	14.5065	14.141	14.4241
113	sp|P06681|CO2_HUMAN	EILNINQK	2	12.7742	13.7653	12.1774	13.7585	13.5	13.2637	13.2806	13.4093	12.9018	13.2078	13.8615	13.0746	12.7603	14.175	13.4106	13.9023	13.1152	11.6786	14.263	12.5006	13.9294	12.8519	13.6948	14.5113	13.6592	14.1391	13.4699	14.2838	13.3684	14.1839	13.5658	14.1337	13.9611	13.7154	13.9931	14.3154	14.1986	13.8384	14.2501	14.1327	13.8223	12.372	13.9323	13.6525	13.5271	13.6221
114	sp|P06681|CO2_HUMAN	RNDYLDIYAIGVGK	3	10.3674	12.6018	11.1267	12.3767	11.9894	11.4625	11.9611	12.4909	11.8482	11.6457	12.7033	12.5751	11.9498	13.4428	12.3295	12.9478	12.4333	10.42	13.077	11.2767	12.906	11.6883	12.8613	13.4201	12.6391	13.5657	12.4674	13.0626	12.3567	12.9194	12.3699	12.976	13.086	12.8021	13.0578	12.9901	13.1008	12.9194	13.0076	13.1323	12.7721	10.7364	12.9858	12.6493	12.4091	12.5774
115	sp|P07225|PROS_HUMAN	SFQTGLFTAAR	2	9.81858	11.5929	9.31288	12.5469	11.5498	10.1674	9.89178	11.8463	10.6357	11.0293	11.9542	11.722	10.5878	12.1573	11.851	11.2461	11.1649	10.1935	12.4463	11.7636	12.9571	10.4009	11.4691	13.009	10.3729	11.4393	12.6334	11.6917	11.7436	11.8811	11.7789	12.585	11.8074	11.6357	12.7187	11.9476	9.28309	10.8788	13.0504	12.4054	9.92926	11.2479	11.5275	10.9578	11.4067	10.5058
116	sp|P07225|PROS_HUMAN	VYFAGFPR	2	13.8252	15.1269	12.9899	15.2114	14.5754	14.5826	14.3442	15.0031	13.8632	14.3637	15.1515	15.2778	13.9297	15.5142	14.9604	14.5108	14.3034	13.8426	14.9963	14.7274	15.4956	14.6287	15.1863	15.3823	14.8829	15.0857	15.1259	14.7398	14.7306	15.2359	15.2235	15.4426	14.8623	14.9315	15.0231	14.9938	13.8974	15.0059	15.6042	14.8854	14.6576	14.6142	14.698	14.1602	14.9362	14.8303
117	sp|P07357|CO8A_HUMAN	AIDEDCSQYEPIPGSQK	2	10.0888	11.2527	9.54882	12.0039	10.973	10.5555	11.0947	11.6519	11.0389	10.9744	11.4424	11.3247	10.0634	12.214	11.5127	11.605	11.1624	11.1867	11.5488	11.1774	11.8688	11.5013	11.7993	11.944	11.2052	11.9159	11.4543	11.6344	10.4919	11.4924	11.2509	11.7936	11.3044	11.6502	12.0317	11.2975	11.5971	11.4762	9.76984	11.821	11.2946	11.1267	11.7768	10.8297	11.4445	11.6698
118	sp|P07357|CO8A_HUMAN	LYYGDDEK	2	11.8757	13.0396	11.1655	13.7064	12.7513	12.5319	12.63	13.0818	12.2946	12.6744	13.0715	12.8916	12.0566	13.7091	13.1924	13.1033	13.0165	12.5694	13.0863	13.0081	13.475	13.0878	13.4484	13.7051	12.9699	13.3624	13.062	13.3795	12.1846	13.3938	13.3723	13.5489	12.8887	13.1	13.4098	12.967	13.2871	13.1162	13.5263	13.4342	13.0923	12.6878	13.3071	12.5248	13.1372	13.1992
119	sp|P07357|CO8A_HUMAN	SLLQPNK	2	13.8716	15.1192	13.3353	15.8543	14.7991	14.4592	14.6012	14.9292	14.3226	14.5584	15.1549	14.8753	14.1168	15.7031	15.4739	15.1754	14.9968	14.5314	15.0786	15.0128	15.2936	15.0193	15.3051	15.6337	14.9922	15.3961	15.0441	15.5205	14.1319	15.4294	15.3219	15.5036	14.9024	15.0557	15.4422	15.0061	15.348	15.0574	15.6464	15.433	15.0764	14.8194	15.3907	14.5653	15.0776	15.2621
120	sp|P07360|CO8G_HUMAN	FLQEQGHR	2	11.1053	12.2348	10.4221	13.265	12.7818	12.7185	13.1815	13.1799	12.5435	11.6773	13.0427	16.2658	12.5814	13.9153	13.0582	13.6662	12.8408	12.318	12.1241	13.2411	14.641	13.3116	12.919	13.4797	12.9267	16.3635	13.2475	12.2574	13.6014	12.8325	12.7448	13.1643	13.3776	12.1267	12.5641	12.4186	12.1771	13.3994	11.9016	12.2662	12.2674	11.3509	12.6744	12.6598	13.4616	13.1914
121	sp|P07360|CO8G_HUMAN	VQEAHLTEDQIFYFPK	3	11.3707	13.3051	11.7495	14.2235	13.2136	12.1762	12.8202	13.3565	12.6987	12.7087	13.8135	14.0083	13.0831	14.2966	13.9024	13.8925	13.6213	12.9183	13.4134	13.5618	14.0372	13.4582	13.8766	14.2853	13.6554	14.2555	13.6604	13.6667	12.8463	13.9753	13.7508	14.2835	13.3247	13.5699	14.1961	13.6073	13.6032	13.7406	13.959	13.8384	13.7535	12.5302	13.9784	13.2606	13.6178	13.8192
122	sp|P08185|CBG_HUMAN	ITQDAQLK	2	13.3485	14.1894	13.3302	14.5327	14.4464	13.491	14.3949	14.4653	14.0769	13.5427	14.2365	14.4312	13.5302	15.2749	14.233	14.7386	14.5223	14.0264	14.889	14.4565	14.5043	13.9388	14.7908	14.8503	14.9956	14.5999	14.0762	14.5915	13.9471	14.9199	14.7187	14.6437	14.3772	14.6588	14.821	14.6433	14.4866	14.4781	14.2806	14.6686	13.9897	14.526	14.327	15.5154	13.9052	14.984
123	sp|P08185|CBG_HUMAN	QINSYVK	2	16.0384	16.8895	15.0163	17.0653	17.1852	15.8486	16.8521	16.5193	15.7019	15.9236	16.4965	16.9707	16.0404	17.1754	16.5618	16.321	16.6089	15.8933	16.2653	16.4197	16.8146	15.607	17.0494	16.238	16.9729	16.549	17.1124	16.4915	17.1317	17.054	16.6171	16.8832	16.3932	16.6159	16.3779	16.5981	15.9039	16.4175	16.7829	15.8265	16.8359	16.4661	16.5199	17.0773	16.8075	16.3203
124	sp|P08603|CFAH_HUMAN	AVYTCNEGYQLLGEINYR	3	10.058	12.0961	10.4252	12.4448	11.6115	11.2161	11.8811	12.2309	11.4574	10.207	12.5321	12.8343	11.8521	13.5706	12.3788	12.9977	11.9222	10.9535	12.6262	12.6131	13.4863	12.5413	12.7317	12.9011	12.8796	13.2834	12.2726	12.3032	13.0566	12.6972	12.3112	13.2518	12.8212	11.8765	13.0683	12.6584	12.2503	13.3066	12.6553	12.1646	12.2565	10.421	12.6152	12.1827	12.67	12.7224
125	sp|P08603|CFAH_HUMAN	NGFYPATR	2	12.3309	13.3744	11.7586	14.9468	13.4312	13.8178	14.0418	14.0603	13.1551	13.0386	14.3704	14.5612	12.7536	14.4414	14.7676	15.0488	14.1399	14.4091	15.0998	14.8615	15.5936	14.1735	14.9685	15.3313	14.8145	15.1529	14.7869	15.0492	14.2729	15.5374	15.0448	15.2692	14.6874	14.8758	14.8355	14.453	14.617	13.9801	14.8963	15.0973	14.4861	14.9448	15.23	14.7539	15.1187	15.0922
126	sp|P08697|A2AP_HUMAN	LFGPDLK	2	13.4218	14.4442	12.857	14.6544	14.3578	13.5729	14.0699	14.0886	13.6664	13.4017	14.2185	14.7742	13.607	15.2838	14.2483	14.3714	14.6608	14.0094	14.6942	14.5624	14.8656	13.8993	14.9211	15.3702	14.3736	15.1433	14.2081	14.3926	14.2064	15.1105	14.6941	14.5014	14.3914	14.6189	14.8513	14.5954	14.947	14.6141	14.6598	14.5771	14.4518	14.4698	14.3287	14.7699	14.2503	14.8979
127	sp|P08697|A2AP_HUMAN	LGNQEPGGQTALK	2	11.7211	12.8704	11.043	12.8337	12.7349	11.9469	12.0708	12.5985	11.9028	11.5641	12.2662	13.1663	12.1286	13.4925	12.3699	12.6382	12.8899	12.1293	12.9093	12.7895	13.1111	12.1602	13.1632	13.6005	12.6257	13.3522	12.8908	12.7962	12.4569	13.4132	12.4737	12.8663	12.768	12.8246	13.3311	13.2851	13.0588	13.0689	13.0007	13.0936	12.6762	12.7861	12.55	13.0026	12.3701	13.2883
128	sp|P08697|A2AP_HUMAN	NKFDPSLTQR	3	11.3674	12.5892	10.7474	12.7194	12.3742	11.5637	12.416	12.3225	11.3848	11.6253	12.043	12.9674	11.9304	13.0888	12.1007	12.4863	12.5845	11.7822	12.592	12.6569	12.9453	12.056	13.1364	13.0418	12.2146	13.0317	12.5048	12.5401	12.3707	13.1007	12.5786	12.7932	12.3611	12.6595	12.6106	12.8063	12.4102	12.8576	12.9485	12.5404	12.0095	12.3942	12.224	12.6177	12.2282	12.823
129	sp|P09871|C1S_HUMAN	LLEVPEGR	2	16.4247	17.2497	15.885	17.5284	16.3656	16.4804	17.2788	17.6232	16.8587	16.8071	17.4708	17.1567	16.7765	17.9716	16.7994	17.5335	16.8843	16.7568	17.2846	16.7875	17.7291	17.6238	17.7891	18.0826	17.7136	17.3778	17.5551	17.4394	16.8996	17.6294	17.1507	17.7063	17.2698	17.5075	17.4141	17.0486	17.6409	17.5877	17.7219	16.9051	17.1329	17.4203	17.544	17.0786	17.2003	17.2483
130	sp|P09871|C1S_HUMAN	SSNNPHSPIVEEFQVPYNK	3	12.5981	13.7094	12.5821	14.0085	12.9394	13.1238	13.8805	14.2871	13.6074	13.6126	14.0619	13.9507	13.3871	14.4405	13.395	14.0871	13.6037	13.2467	13.9793	13.1978	14.2795	14.2484	14.4848	14.5214	14.4185	13.9104	14.0003	13.968	13.6578	14.1732	13.6154	14.1582	13.8086	14.118	13.8297	13.5805	14.0994	14.02	14.371	13.1748	13.6485	13.7621	14.0862	13.5026	13.671	13.807
131	sp|P09871|C1S_HUMAN	TNFDNDIALVR	2	13.4986	14.5957	13.1833	14.8315	13.688	13.716	14.5238	14.9323	14.2182	14.1374	14.8527	14.5595	14.0566	15.2644	14.2782	14.7728	14.0738	13.9017	14.5253	14.0695	15.1581	14.9399	15.2289	15.4182	14.9931	14.7625	14.9302	14.858	14.26	14.9238	14.3663	14.8888	14.4428	14.7447	14.7725	14.2446	14.8133	14.9102	15.0258	14.1741	14.5277	14.5878	14.8411	14.5671	14.4932	14.6964
132	sp|P0C0L4|CO4A_HUMAN	ANSFLGEK	2	14.2337	15.5644	13.5483	15.8603	15.5558	15.9961	15.1268	16.3224	14.48	14.1601	14.4245	16.0659	15.3445	15.6264	15.4441	14.6704	15.5398	12.5596	16.4063	15.0187	16.4753	16.4202	15.8972	16.087	15.8991	16.1918	15.6201	16.1305	14.9727	16.4856	15.6879	15.8231	15.4912	13.9679	16.3974	15.292	10.4635	15.5476	15.228	13.9581	14.2211	15.3888	14.3971	15.2602	15.2225	15.0925
133	sp|P0C0L4|CO4A_HUMAN	LELSVDGAK	2	15.7955	17.5055	15.3497	17.5441	16.9446	16.2795	16.8412	17.5184	16.7952	16.8073	17.2196	17.5114	17.0283	17.7526	17.6861	17.3398	16.8704	13.452	17.8769	17.2055	17.6645	17.8518	17.7145	17.8559	16.5956	17.6503	17.2555	17.1734	15.8346	17.0801	17.5134	16.8887	17.5195	16.63	17.5965	16.8857	16.5047	17.5904	17.7363	16.9024	17.2471	16.7162	17.3443	17.1254	17.2542	17.0752
134	sp|P0C0L4|CO4A_HUMAN	VDFTLSSER	2	15.1442	16.9163	14.8742	16.8875	16.1226	15.8644	16.1635	16.8771	16.1574	16.1003	16.5066	16.885	16.423	17.1769	17.0051	16.6147	16.3156	13.2258	17.2248	16.4141	17.0302	17.1449	17.1244	17.0936	16.1481	16.8995	16.5906	16.6022	15.3737	16.4421	16.9296	16.4227	16.907	16.039	17.0462	16.3964	15.9236	16.8186	17.3271	16.2015	16.7408	16.2161	16.6228	16.5521	16.7384	16.4581
135	sp|P10643|CO7_HUMAN	LTPLYELVK	2	14.3507	14.087	13.8334	14.6717	15.3581	14.9622	14.9624	15.5018	14.714	14.3947	15.4902	15.2465	14.07	15.5034	15.132	15.2349	14.8541	14.9746	15.5112	14.3895	15.6914	14.7658	15.6319	15.6022	15.3269	14.704	15.7474	15.0039	15.0876	15.8796	15.1321	15.4409	14.8745	15.3052	15.6821	15.4464	15.3525	15.1117	15.6854	14.8707	15.2413	14.4742	15.2863	14.6609	15.9187	15.6363
136	sp|P10643|CO7_HUMAN	VLFYVDSEK	2	14.5371	14.8232	14.4059	15.223	15.752	15.5208	15.377	16.1382	15.3681	14.8463	16.2981	15.8363	14.8407	16.4046	15.9831	16.005	15.6557	15.5827	16.331	15.3795	16.3438	15.774	16.4261	16.4186	16.0847	15.7375	16.5261	15.8502	15.7816	16.6179	15.8588	16.3428	15.5726	16.0806	16.7228	16.2166	16.4669	15.8764	16.2895	15.5362	15.973	15.1856	16.4003	15.6351	16.7245	16.6709
137	sp|P12259|FA5_HUMAN	GEYEEHLGILGPIIR	3	7.59991	9.96145	8.83605	10.6519	10.1033	9.01959	9.46148	10.2668	9.62753	8.31741	10.9016	11.115	10.1254	11.6147	9.98442	10.2946	10.4533	8.91289	9.82337	10.3815	9.82177	10.6733	10.7423	10.66	10.4471	10.9766	10.623	9.56605	10.6856	10.4409	10.2866	10.6856	10.1137	9.64205	11.3608	10.1935	10.5068	10.6874	10.2691	10.0056	10.2312	9.01402	10.8872	10.6073	10.2143	9.36632
138	sp|P12259|FA5_HUMAN	LLSLGAGEFK	2	11.9307	12.5343	11.9274	13.5418	13.3502	11.5137	11.9801	12.8476	12.7273	11.6922	12.2473	12.4427	11.8424	14.0843	13.1499	11.3191	12.1633	12.3864	12.0957	13.2294	12.4003	13.1178	13.4944	14.4665	12.9161	13.9672	12.7653	13.6235	12.6305	13.3012	12.4307	12.9464	12.3853	12.2866	13.6172	14.019	12.826	12.6253	13.0283	13.7572	11.6564	12.8551	13.7239	12.4998	11.9315	13.0793
139	sp|P13671|CO6_HUMAN	GFVVAGPSR	2	13.7796	14.4168	13.5668	15.2691	14.9408	14.7706	14.7811	15.3184	14.4144	14.6354	15.1954	15.3803	14.413	15.8269	15.1225	14.6872	14.7767	14.9571	15.625	15.0786	15.4587	15.1714	15.5	15.5957	15.3741	15.3315	15.3213	15.0554	14.8969	15.3655	15.3232	15.2741	15.2565	15.3569	15.3203	15.5189	15.4306	15.2087	15.3911	15.1343	15.0787	14.6795	14.9806	14.3378	15.1849	14.9788
140	sp|P13671|CO6_HUMAN	QLEWGLER	2	14.966	16.6497	14.4414	17.5006	15.4296	14.9681	15.2045	17.0968	15.6563	16.2424	15.6854	17.4262	15.4159	17.3751	16.6485	17.1649	17.017	16.8541	15.112	16.37	15.8051	14.5194	16.3145	16.9463	16.2438	16.9326	17.0872	16.7396	18.1182	15.685	16.9097	15.912	17.6297	16.7766	15.2491	16.1557	15.8412	15.8159	15.5249	17.5043	17.4025	15.8819	15.8788	16.509	16.4576	16.737
141	sp|P17936|IBP3_HUMAN	ALAQCAPPPAVCAELVR	2	10.8765	11.5162	9.33316	12.824	12.3625	10.7117	10.9866	12.1558	9.10329	10.7372	11.1935	12.5307	10.5498	12.1482	10.9016	10.543	12.1248	11.4783	10.8603	11.0272	12.6611	7.33092	11.9495	8.72451	12.4949	9.00843	11.2324	10.6891	11.4823	11.9263	10.7134	11.8584	10.8588	11.8396	9.59246	10.4242	8.84549	10.445	12.0617	7.09803	11.1059	11.5319	11.1618	12.2989	11.5118	12.3834
142	sp|P17936|IBP3_HUMAN	FLNVLSPR	2	14.7098	15.3461	13.6681	16.0536	15.6836	14.501	15.1993	15.6032	14.4322	14.4665	15.3334	16.1423	13.9965	16.0688	14.8557	16.2989	15.3347	15.3915	14.5237	15.2341	16.174	13.9853	15.6907	14.2808	16.1565	14.7897	16.6594	14.6239	15.3801	15.6336	15.7553	16.2932	14.9541	15.6386	15.0611	14.7856	13.6074	15.1245	15.0413	14.5212	15.336	15.4106	14.5834	15.7965	15.004	15.8109
143	sp|P17936|IBP3_HUMAN	YGQPLPGYTTK	2	11.7809	13.1188	11.2603	13.6704	12.8065	12.526	12.0758	12.6425	11.9509	13.4984	13.7515	13.4197	14.0705	13.8002	13.2556	12.7307	12.3993	11.5221	11.7599	12.2357	12.7432	13.1578	12.1555	12.5248	14.2724	12.7509	13.3926	13.1314	13.423	12.4762	11.8005	13.6369	12.6407	12.5445	13.7038	13.1961	13.2293	12.9324	14.6141	13.6231	13.835	11.4435	13.0437	13.4932	13.906	13.1296
144	sp|P19652|A1AG2_HUMAN	EHVAHLLFLR	2	7.06609	7.12928	6.02237	10.2372	9.46557	7.57743	8.57743	8.41363	7.22882	8.0607	9.63662	7.87036	5.78136	9.37721	9.18239	9.3837	7.53138	8.69	9.21432	7.93074	8.8392	6.24793	8.62571	9.13443	8.70736	8.09276	9.40939	7.85175	7.25739	9.06609	8.99152	7.65821	7.72792	7.65821	9.31061	9.33985	8.07146	8.44708	8.59991	9.29462	8.42206	5.64386	7.89482	9.0634	10.3242	8.87036
145	sp|P19652|A1AG2_HUMAN	EQLGEFYEALDCLCIPR	3	8.04439	11.9166	11.0423	11.3437	11.7215	8.50779	10.0056	11.9755	11.7052	7.60733	11.8584	12.0217	9.73302	14.2954	12.0957	12.1257	12.7557	8.84235	13.3382	12.0758	12.7586	10.9159	12.5399	13.6382	11.9604	14.5131	11.2461	13.4786	12.2009	12.0471	11.5793	12.3261	11.983	11.902	14.2164	13.592	12.2158	13.5442	10.6402	14.3761	10.1472	8.45121	13.3411	12.8733	11.7087	13.9741
146	sp|P19652|A1AG2_HUMAN	WFYIASAFR	2	8.14975	11.8317	9.7879	11.8975	10.9469	9.81858	11.5613	11.9278	11.8842	9.85331	11.2515	11.9106	10.1007	13.2266	11.8588	11.6027	12.0831	10.4757	13.5042	11.8471	12.1824	10.8673	12.7559	13.7607	11.3315	15.5812	11.5098	13.6211	12.1765	11.9571	11.5093	11.9805	12.3851	11.6334	14.2523	14.2147	12.5179	12.2461	11.3998	14.214	10.4533	10.1849	12.7926	11.8681	11.4003	13.3183
147	sp|P19823|ITIH2_HUMAN	IYLQPGR	2	16.9311	18.0215	16.1317	18.1896	17.9017	17.3954	17.5578	17.6858	16.7113	17.1612	17.8796	18.0265	17.075	18.5247	17.7862	18.1518	17.8304	17.6789	17.5885	17.345	18.2455	17.6868	18.2872	17.4677	18.2039	17.1087	18.1045	17.2045	17.9917	17.8447	18.0278	18.4064	17.7695	18.101	17.3754	17.5015	17.0168	17.9809	18.3707	16.9537	17.9364	17.5459	17.3966	17.3869	18.1834	17.4504
148	sp|P19823|ITIH2_HUMAN	NDLISATK	2	16.0089	17.098	15.296	17.4021	16.9971	16.4848	16.7584	16.8919	15.853	16.1506	16.9308	17.2702	16.113	17.7215	16.8915	17.2648	16.9703	16.8496	16.7566	16.4695	17.4394	16.83	17.5461	16.71	17.2275	16.3611	17.2037	16.4426	17.2764	17.0093	17.1391	17.5301	17.0389	17.2105	16.5927	16.6589	16.2294	17.0879	17.5864	16.0504	17.1272	16.8443	16.6213	16.5814	17.3648	16.5713
149	sp|P19823|ITIH2_HUMAN	VQSTITSR	2	14.7696	16.04	14.411	16.3619	15.8369	15.4021	15.6454	15.8047	14.6142	15.195	15.731	16.2481	14.859	16.6485	15.9284	16.161	15.6751	15.8107	15.5802	15.3897	16.4077	15.5983	16.4624	15.6382	16.3359	15.2833	16.1972	15.3755	16.1613	15.8758	16.0163	16.4405	15.9582	16.1614	15.5593	15.6057	15.0273	15.8736	16.5585	14.9906	16.1179	15.862	15.7164	15.4434	16.4968	15.5036
150	sp|P19827|ITIH1_HUMAN	EVAFDLEIPK	2	13.8238	15.6979	14.1655	16.0876	15.7186	14.8822	15.2024	15.8125	15.0054	14.329	16.226	16.3357	15.5684	17.0134	16.2229	16.4576	16.124	15.11	15.9776	15.8289	16.5755	16.1299	16.6476	16.1306	16.6797	16.0132	16.6348	15.8347	16.438	16.1807	16.0416	16.5416	16.2876	16.3987	16.0194	15.339	15.4544	16.357	16.625	15.4594	16.5592	14.5777	16.4195	16.1382	16.8011	15.8169
151	sp|P19827|ITIH1_HUMAN	LDAQASFLPK	2	15.929	17.0663	15.3655	17.1709	16.8949	16.474	16.665	16.6886	15.7894	16.5227	16.8929	17.2002	16.1357	17.6588	16.8177	17.1537	16.8128	16.4324	16.8635	16.3286	17.2795	16.7014	17.3675	16.6758	17.2382	16.5029	17.1467	16.4639	16.9926	16.7902	17.0157	17.2088	17.0259	17.1775	16.6364	16.4124	16.0111	17.0224	17.5533	16.1417	17.082	16.64	16.7711	16.5871	17.3109	16.3536
152	sp|P19827|ITIH1_HUMAN	VTYDVSR	2	15.0654	16.1453	14.4413	16.3025	16.1021	15.5733	15.8063	15.8586	14.8694	15.4391	15.9676	16.2606	15.1706	16.7048	16.0596	16.2857	15.8548	15.6625	15.9145	15.6125	16.4126	15.8148	16.4602	15.8029	16.384	15.4962	16.182	15.4715	16.1064	16.0614	16.1133	16.2196	16.0474	16.1682	15.6423	15.6932	15.1972	16.1383	16.7109	15.3213	16.1987	15.7855	15.8162	15.5844	16.4492	15.3695
153	sp|P22792|CPN2_HUMAN	GQVVPALNEK	2	14.8288	15.5644	14.3287	15.9649	15.9264	15.5587	15.4136	16.0648	15.1197	15.2183	15.7784	14.6668	15.0179	16.8351	15.857	15.9313	15.918	15.2955	15.9947	15.7393	16.1567	15.7538	16.4511	16.1101	15.9642	15.4159	15.3728	15.8156	14.7735	16.079	16.0094	16.0948	15.7678	16.0959	16.0481	15.9501	15.7933	16.2436	15.9218	16.0288	15.4331	15.6549	15.4071	15.9189	15.5572	16.1792
154	sp|P22792|CPN2_HUMAN	LELLSLSK	2	14.1361	15.0386	13.9116	15.4253	15.2794	15.086	15.0274	15.4907	14.6306	14.7599	15.1848	14.4658	14.5985	16.2179	15.5021	15.3952	15.2025	14.6499	15.4061	15.1953	15.6099	15.0846	15.8926	15.5762	15.3597	14.9107	15.4248	15.0203	14.922	15.4622	15.415	15.5951	15.1661	15.4285	15.3205	15.1515	15.0296	15.6571	15.3246	15.2508	14.9569	14.8615	14.7764	15.2665	14.9754	15.5881
155	sp|P22792|CPN2_HUMAN	QLVCPVTR	2	13.7079	14.4883	13.3602	14.7501	14.5475	14.2345	14.2283	14.898	14.2648	14.0773	14.372	13.7069	13.7457	15.6769	14.6003	14.6425	14.6055	14.0604	14.7071	14.6944	15.0324	14.5894	15.493	14.7546	14.5707	14.0722	14.1257	14.5526	13.7974	14.6744	14.7928	14.8113	14.8064	14.8249	14.8714	14.7567	14.3725	15.2331	14.813	14.723	14.177	14.4898	14.2127	14.7324	14.4735	14.9422
156	sp|P27169|PON1_HUMAN	IFFYDSENPPASEVLR	2	11.8819	13.217	11.0382	13.5749	13.499	11.8754	12.5677	13.1894	12.7011	12.2476	12.2497	13.5031	13.2741	14.2668	13.3712	13.2052	13.3922	12.36	12.6837	13.3628	13.7779	12.6909	13.0957	12.8615	14.0421	13.2315	13.5923	12.1592	13.2864	13.6835	13.8898	14.0736	13.1971	13.3837	13.0835	12.6253	11.96	13.2239	13.441	12.6689	13.6449	11.9024	12.27	13.2326	13.6818	13.5731
157	sp|P27169|PON1_HUMAN	SFNPNSPGK	2	13.2845	13.9681	11.7586	14.5183	14.3171	13.1846	13.5587	13.9852	13.4189	12.9977	12.8733	14.0376	13.7389	14.7126	14.0038	13.7231	14.1789	13.399	13.5589	14.1854	14.3874	13.4833	13.644	13.602	14.7547	13.7878	14.4056	12.8969	13.8781	14.3853	14.7601	14.7141	13.8703	14.0624	13.5651	13.5761	12.5774	13.8014	14.1326	13.4265	14.4361	13.6742	12.9306	13.9224	14.3369	14.1104
158	sp|P27169|PON1_HUMAN	STVELFK	2	14.5353	15.185	13.329	15.8356	15.581	14.4352	14.8022	15.2841	14.5838	14.3725	14.0033	15.2438	14.7966	16.0777	15.1589	14.7832	15.4246	14.3319	14.7847	15.3971	15.6126	14.6318	14.8145	14.7122	16.0138	15.1104	15.4345	14.1095	15.1726	15.6299	16.0615	16.0277	15.1787	15.3443	14.6306	14.7001	13.7762	15.0343	15.0938	14.6992	15.6612	14.8851	14.2611	15.1911	15.4581	15.513
159	sp|P36955|PEDF_HUMAN	LAAAVSNFGYDLYR	2	8.92481	12.3639	10.1898	11.0888	10.5803	10.1059	9.66534	10.5651	10.7599	9.88722	11.2064	11.7599	10.7977	12.0021	10.5661	10.8447	10.9527	10.2204	11.6266	10.6952	11.0028	10.7515	11.5882	11.9509	11.0748	12.1144	11.9643	11.1215	11.6027	11.233	11.6321	11.3432	11.5551	10.9542	12.0502	12.2488	11.6653	11.672	12.5375	11.9341	11.4696	9.27612	11.3674	11.4584	10.9469	11.1749
160	sp|P36955|PEDF_HUMAN	SSFVAPLEK	2	13.0821	14.965	13.1647	14.5183	13.8569	13.4713	13.258	13.7916	13.3602	12.9383	14.2875	14.1658	13.224	14.4478	13.8043	13.8826	13.5077	13.6324	14.1162	13.8684	14.4079	12.8946	14.5479	14.2061	13.6239	13.9582	14.4929	13.4818	14.0947	14.6545	14.2726	14.2784	13.7649	13.9849	14.0281	14.3453	14.0741	14.0714	15.0522	14.1636	13.9603	14.2347	14.0655	13.9116	13.7652	13.7761
161	sp|P51884|LUM_HUMAN	FNALQYLR	2	14.2494	15.5293	14.2229	15.6638	15.5022	15.1165	16.0219	15.5818	15.2908	15.0003	15.9977	15.9352	14.8011	16.5591	15.7493	16.1125	15.1035	15.6414	15.337	15.6039	16.5027	16.0211	16.2205	16.2322	15.9261	14.981	16.4964	16.0691	15.6017	16.1447	15.7976	16.5414	15.8048	15.8575	16.4076	16.2627	15.4939	16.1271	15.7416	15.1271	15.6785	15.3249	16.4031	15.0252	16.2364	15.6769
162	sp|P51884|LUM_HUMAN	ILGPLSYSK	2	16.2135	16.8458	15.531	16.9007	16.7562	16.3512	17.3974	16.7379	16.6068	16.1752	17.2289	16.9602	16.0436	17.7798	16.5969	17.2809	16.2612	16.8165	16.606	16.4979	17.5731	17.445	17.491	17.3397	17.1475	15.6056	17.4968	17.2294	17.1861	17.409	16.854	17.6801	16.9804	16.917	17.6319	17.7151	16.7037	17.4568	16.8506	16.274	16.6354	16.7999	17.4809	16.039	17.45	16.8205
163	sp|P51884|LUM_HUMAN	ISNIPDEYFK	2	15.3619	16.2141	14.9167	16.3285	16.397	15.9714	16.7876	16.2296	16.0742	15.4766	16.5511	16.2831	15.3281	17.2133	16.1472	16.7105	15.6163	16.1737	15.9366	16.2258	17.0846	17.1412	16.7926	16.7451	16.6894	15.1616	16.9649	16.698	16.5344	16.7416	16.119	17.0671	16.4699	16.6889	17.1515	16.9635	16.3452	17.0532	16.3838	15.6597	16.0771	16.3908	17.1539	15.5507	16.721	16.3328
164	sp|P51884|LUM_HUMAN	LKEDAVSAAFK	3	16.0927	16.3612	15.34	16.6726	16.5341	16.2487	17.1824	16.5989	16.3529	15.8321	17.0697	16.6173	15.7999	17.4884	16.5463	17.0702	15.9839	16.5992	16.3407	16.5502	17.4551	17.3761	17.1354	17.1541	17.1537	15.6028	17.197	17.0494	16.7237	17.1135	16.5812	17.4917	16.7925	16.9425	17.36	17.4011	16.5059	17.446	16.8821	15.9794	16.4921	16.8226	17.6012	15.9481	17.1792	16.8102
165	sp|Q06033|ITIH3_HUMAN	ALDLSLK	2	13.8926	15.1915	13.975	14.9767	14.954	14.6749	15.0592	15.0169	14.5734	14.3271	15.0969	14.2682	14.4917	15.393	15.6926	14.7324	14.8031	15.2665	15.8104	14.2881	15.8191	15.6543	15.575	16.897	14.6008	15.9806	15.055	15.2968	15.8201	14.7768	14.7423	15.4948	15.5809	14.4213	15.8357	15.6277	15.693	15.0012	15.4818	15.8521	14.9363	14.3046	15.4654	13.7786	14.8144	14.987
166	sp|Q06033|ITIH3_HUMAN	DYIFGNYIER	2	9.99577	12.0997	11.0396	12.137	11.8443	11.6542	12.0447	12.2393	11.5211	11.8568	11.9136	11.8591	11.3231	12.9556	12.7783	11.9348	12.0217	11.9719	12.713	11.2975	12.5824	12.4788	12.8271	13.9786	11.8045	12.9442	12.0855	12.3443	13.1891	11.9366	11.9823	12.7484	12.461	11.6795	12.8809	12.9551	12.5758	12.3095	12.6711	13.1214	11.7524	11.0954	12.3939	10.9715	12.0758	11.8517
167	sp|Q06033|ITIH3_HUMAN	EHLVQATPENLQEAR	3	15.5161	16.2009	14.35	16.209	16.0724	15.9814	15.9321	15.995	15.4934	15.8322	16.0348	16.1382	15.5587	16.5805	16.1729	15.9006	15.5865	15.4042	16.3452	15.4983	16.3222	16.1637	16.3638	16.507	16.6842	15.8228	15.9448	16.1951	16.0856	15.8652	15.6563	15.9757	15.7884	16.0391	16.2233	16.2937	15.9953	16.3618	16.596	16.1228	16.1127	15.3093	15.8627	16.0004	16.2872	16.2027
168	sp|Q08380|LG3BP_HUMAN	SQLVYQSR	2	8.13443	9.37938	7.60733	8.9629	9.07682	8.11894	8.39232	7.34873	7.04439	7.02237	9.18982	8.90388	9.08746	10.0279	9.06878	8.73471	8.0607	8.13443	8.53528	8.03342	8.60363	8.31288	9.13186	9.53722	10.1046	9.53333	8.98584	9.52552	7.36632	9.38586	9.01123	8.6865	7.74819	8.77149	7.67243	8.52748	8.62936	8.88874	9.36413	8.81698	7.83289	8.95128	9.37287	9.25503	9.90238	7.9542
169	sp|Q08380|LG3BP_HUMAN	TIAYENK	2	8.19967	8.75822	7.37504	9.71939	9.46964	8.58496	10.4645	10.0056	7.80735	9.2503	10.9894	8.96578	9.79928	11.0389	11.0007	9.51175	9.1267	8.92481	9.39017	9.16491	9.23362	10.0914	10.9016	9.64386	9.36632	10.0808	8.26209	9.39017	9.43879	9.74987	8.44708	9.20212	10.374	8.92778	8.50779	9.85953	10.8178	10.6439	11.4645	9.86728	9.71939	10.3641	10.6847	10.6266	8.92481	9.31061
170	sp|Q14624|ITIH4_HUMAN	ILDDLSPR	2	16.021	17.4554	16.165	17.5381	17.5299	16.474	17.168	17.3769	16.6553	17.1556	17.0676	16.9839	16.6103	18.2811	17.3602	17.6014	16.8904	17.0329	18.3153	16.8815	17.9887	17.2154	17.6198	18.6629	17.1345	17.6782	17.4425	17.7337	17.2402	17.1726	17.5729	17.5889	17.8464	17.3924	18.4839	18.0746	17.4577	17.813	17.559	17.8889	16.993	17.1368	17.5934	17.0422	17.256	17.2441
171	sp|Q14624|ITIH4_HUMAN	LGVYELLLK	2	13.6436	15.8303	14.7504	16.0772	15.6851	14.6528	15.4672	15.9493	15.2507	15.3844	15.7657	15.6243	15.2972	16.9647	16.1213	16.2246	15.5843	15.3056	16.8932	15.6774	16.5745	15.8084	16.3079	17.22	15.7559	16.5578	16.2099	16.3425	15.8767	15.7449	16.1079	16.324	16.4711	15.9739	17.2081	16.4077	16.0132	16.5031	16.0363	16.4379	15.7128	14.9071	16.3169	15.774	16.0237	15.952
172	sp|Q14624|ITIH4_HUMAN	SPEQQETVLDGNLIIR	2	10.668	12.1577	11.1202	12.3132	12.1235	10.9069	11.6161	12.0471	11.314	10.9454	12.2432	12.0182	11.819	13.3727	12.4173	12.5967	11.9726	11.0881	13.2734	11.6804	12.6284	12.3587	12.4635	13.5049	11.9151	12.8941	12.7292	12.791	12.2494	12.0168	12.258	12.5563	13.0339	12.3092	13.763	12.6987	12.5401	12.9427	12.4893	12.9198	12.1248	10.6573	13.0244	12.2665	12.3044	12.4229
173	sp|Q96PD5|PGRP2_HUMAN	AGLLRPDYALLGHR	3	11.8929	13.0077	11.2715	12.7705	12.4826	12.1023	12.7744	12.9246	11.4299	11.8194	12.4535	13.332	11.7607	13.1249	12.6609	12.7636	12.2603	12.3468	12.3194	12.7803	13.1359	12.2354	13.3534	12.3805	12.8578	13.2234	13.1482	12.4785	13.0642	12.7557	12.5416	13.2866	12.9366	12.8624	12.4773	12.8124	11.9883	12.7717	12.9248	12.1293	12.8784	12.2183	12.9984	11.9024	13.0456	12.8586
174	sp|Q96PD5|PGRP2_HUMAN	DTLPSCAVR	2	14.0379	15.0182	13.0011	14.7646	14.6591	14.1094	14.5444	14.4396	13.2024	13.3102	14.1603	14.6946	13.6274	15.12	14.2328	14.463	14.2389	14.2459	14.1833	14.5871	15.0286	14.2581	14.959	14.0753	14.5569	14.5897	14.8472	14.4952	14.9784	14.8905	14.7396	15.005	14.2683	14.6169	14.5921	14.5028	14.1934	15.0793	14.768	13.8905	14.5112	14.0737	14.6753	14.0385	14.4933	14.8341
[truncated: 36 more columns]

## Sheet: SNA
	Protein	Peptide	Precursor.Charge	A1	A10	A11	A12	A2	A3	A4	A5	A6	A7	A8	A9	B1	B10	B11	B12	B2	B3	B4	B5	B6	B7	B8	B9	C1	C10	C11	C12	C2	C3	C4	C5	C6	C8	C9	D1	D10	D11	D12	D2	D3	D4	D5	D6	D7	D8
1	AACT_HUMAN_SISpeptide	NLAVSQVVHK	2	15.2975	15.5445	15.5337	15.1235	15.4492	15.4772	15.6114	14.9573	14.9913	15.4294	15.3235	15.4453	15.2705	15.3094	15.6294	15.2858	15.0472	15.346	15.472	15.4153	15.4474	15.2525	14.9424	14.8227	15.0957	15.2896	14.9967	15.4135	15.4237	15.3883	15.0474	14.9262	15.3132	15.0736	14.9469	15.098	15.2311	15.116	15.2616	15.288	15.0749	15.3971	15.3483	15.3439	14.9642	15.3763
2	ALS	LAELPADALGPLQR	2	14.2198	14.3063	13.9363	13.4153	14.2183	14.5888	13.8501	13.5772	13.6974	13.9496	13.6294	14.044	14.1911	13.7584	12.7471	13.8554	13.2248	14.6183	13.6777	14.5513	13.8685	13.667	14.2376	13.3485	13.7834	13.1658	13.1813	12.8473	14.2093	11.9296	14.6141	12.354	13.4176	13.1704	12.672	13.4446	13.7993	13.7513	13.3146	13.8709	13.7031	14.0543	13.6681	13.9337	13.5495	14.1137
3	ALS	LEALPNSLLAPLGR	2	13.6422	13.6119	13.5215	12.8039	13.5821	14.1188	13.3151	13.1627	12.9832	13.4362	13.1168	13.4439	13.6376	13.2496	13.4629	13.3615	12.6571	14.135	13.1621	13.9105	13.3278	13.2223	13.7175	12.6631	13.1129	12.526	12.7748	12.247	13.569	11.6234	14.009	11.73	13.0629	12.6264	12.2414	12.7966	13.2139	13.1137	12.6562	13.285	13.1949	13.4431	13.2611	13.5438	13.1206	13.4147
4	CHICK	AFKDEDTQAMPFR	3	17.0929	17.2732	16.965	16.7815	17.0743	17.9023	16.9844	16.5423	16.139	17.2198	16.8014	16.7818	16.8319	17.0764	18.0618	16.6649	16.31	18.469	16.8948	16.946	16.8692	17.8882	16.7735	16.9701	16.9609	17.0089	17.6045	16.4286	17.1485	17.0292	17.7993	16.5171	16.7517	16.1808	16.5848	17.0789	16.958	16.5909	17.5501	16.9969	16.959	16.9536	17.036	16.7217	16.8646	16.6468
5	CHICK	GGLEPINFQTAADQAR	3	15.8059	16.1225	15.7718	15.5476	15.7489	16.7865	15.8886	15.4409	15.2377	16.1385	15.6744	15.8468	15.6176	16.1803	16.8864	15.4341	15.1847	17.2666	15.7565	15.6568	15.7165	16.865	15.7074	15.7139	15.8417	16.0699	16.6452	15.3089	15.9964	15.8311	16.7464	15.5547	15.7758	15.0299	15.5969	15.7892	16.05	15.5724	16.3945	15.9385	15.8369	15.7962	15.8196	15.6105	15.766	15.5524
6	sp|P00450|CERU_HUMAN	EYTDASFTNR	2	15.2157	15.4916	15.4495	14.9101	15.073	15.1603	15.1026	15.4167	14.5259	15.2722	15.1867	14.707	15.0625	15.9799	15.1425	15.1091	14.8296	15.3369	15.5669	15.378	15.1193	15.2639	15.2128	14.6913	14.9336	15.4846	15.3299	14.9766	15.1242	15.2141	15.0597	14.9866	15.0211	14.8766	14.6791	15.1731	16.4254	14.968	15.0819	14.6958	15.1882	15.2858	15.1557	15.0933	15.1523	14.9454
7	sp|P00450|CERU_HUMAN	GAYPLSIEPIGVR	2	17.8385	18.0686	17.9943	17.3192	17.4253	17.8003	17.63	17.6814	16.8952	17.8583	17.575	17.4102	17.34	18.3432	17.7187	17.5423	17.1888	18.0467	17.9668	17.6879	17.5713	17.7179	17.8094	17.0075	17.3855	17.9415	17.7985	17.392	17.5457	17.4388	17.7377	17.0798	17.2379	16.9124	17.0283	17.7236	18.652	17.2994	17.8411	17.098	17.8442	17.7198	17.5462	17.2361	17.6295	17.2515
8	sp|P00450|CERU_HUMAN	TYSDHPEK	2	13.2438	13.4288	13.3038	12.5651	12.785	13.0084	13.2663	12.8337	12.3663	12.8527	13.077	12.6788	12.6436	14.0185	12.9359	12.9776	12.7488	13.2276	13.4324	13.0997	13.2389	13.0514	13.1793	12.7102	12.6922	13.3957	13.1306	12.7209	13.025	13.1427	12.5068	12.917	12.7711	12.5772	12.5649	12.6237	14.4802	13.0478	12.7155	12.6821	13.2335	13.384	13.0487	12.9513	12.925	12.7455
9	sp|P00734|THRB_HUMAN	ELLESYIDGR	2	10.4888	10.3343	11.1267	9.95128	10.8549	11.0314	11.0314	9.71425	8.3443	10.611	11.1923	11.3767	10.1434	9.83605	9.29002	10.352	8.03342	10.6248	10.7364	10.5906	10.7944	9.48784	10.6046	9.89178	9.40727	10.8696	9.21432	10.5718	9.62936	10.6847	9.20701	8.35755	11.2912	9.98868	8.77479	8.21432	9.7211	10.3354	7.56224	11.4336	10.8826	10.9278	10.9106	11.1053	10.2515	9.23362
10	sp|P00734|THRB_HUMAN	ETAASLLQAGYK	2	15.9146	16.1937	15.729	15.4878	16.1859	16.9919	16.3872	16.1936	15.6037	15.6672	15.5555	15.8039	15.8308	16.079	16.4602	15.9071	15.6156	16.7398	16.5944	16.3893	16.1607	16.7653	16.2858	16.0088	15.8407	15.6124	16.0664	15.6956	16.2476	15.8789	16.0396	15.5471	16.4001	15.8692	15.2693	16.4063	16.1161	16.1631	16.4531	15.9283	16.1806	16.3516	15.9225	16.1939	15.9826	15.9005
11	sp|P00734|THRB_HUMAN	SGIECQLWR	2	15.7842	16.1388	15.8411	15.7384	15.7234	15.7939	15.7715	15.3215	15.3662	15.5243	15.8511	15.3918	15.8775	15.0484	14.9913	15.371	15.4442	15.6934	15.9667	15.831	15.1743	15.8308	15.8646	15.7606	16.0667	15.3548	14.4229	16.0236	15.8886	15.8756	15.0765	15.4884	15.5375	15.7921	15.2378	15.7403	16.1262	16.0902	16.5695	15.9407	15.8424	15.8566	15.351	15.8305	15.6084	15.118
12	sp|P00738|HPT_HUMAN	DYAEVGR	2	20.0495	19.851	20.3235	21.0177	20.617	20.5593	20.698	19.691	20.1555	20.4185	20.6637	20.4935	20.0058	19.7536	20.6864	18.637	20.179	21.619	19.8669	20.2991	20.6204	21.3091	19.6438	21.0777	20.4979	21.1856	20.9554	21.1493	20.4937	21.2195	20.0261	21.2167	19.9011	19.2101	21.2118	19.8155	21.0082	20.5422	21.6357	20.4887	19.892	20.0665	21.3219	20.6171	19.9381	21.1286
13	sp|P00738|HPT_HUMAN	LRTEGDGVYTLNNEK	3	18.56	17.6245	18.8567	19.1315	19.2322	19.6289	19.1843	18.5209	18.3085	19.7225	19.1038	19.5212	17.8817	18.2586	19.6868	15.8336	17.6736	20.5779	18.7303	18.881	19.0884	20.606	17.8097	18.788	19.4992	20.1269	20.0189	19.0636	19.4091	20.9538	9.71596	20.133	18.281	17.6237	20.1881	11.0035	19.4409	17.9799	19.8035	19.0718	18.6676	18.9289	20.1075	19.109	18.6217	19.7918
14	sp|P00738|HPT_HUMAN	VTSIQDWVQK	2	20.3198	20.3064	20.7595	21.4454	20.9362	20.6921	20.7788	19.8329	20.25	20.8936	20.7768	21.0806	20.6014	19.8969	20.7653	19.2138	20.4051	21.4956	20.135	20.3953	20.6568	21.6623	20.0576	21.3667	21.0808	21.4873	20.9332	21.4294	20.7629	21.5753	20.3506	21.5382	20.1267	19.0701	21.407	20.3217	20.9596	20.8082	21.5718	20.761	20.0864	20.4209	21.6183	20.9539	19.9854	21.163
15	sp|P00738|HPT_HUMAN_SISPEPTIDE	VTSIQDWVQK	2	20.2614	20.2798	20.6257	21.2007	20.7799	20.6066	20.7101	19.8351	20.1725	20.7352	20.6225	20.8556	20.4937	19.9605	20.5902	19.4349	20.2514	21.265	20.1515	20.3412	20.5276	21.4049	20.0254	21.0557	20.8497	21.26	20.7602	21.2748	20.6447	21.3618	20.2577	21.2731	20.0997	19.3097	21.1278	20.2187	20.77	20.6965	21.3234	20.618	20.0674	20.416	21.397	20.8132	19.955	20.9817
16	sp|P00739|HPTR_HUMAN	NYAEVGR	2	17.7424	17.5517	18.1732	18.7276	18.2184	18.2519	18.4679	17.3756	17.901	18.3304	18.4463	18.3054	17.7568	17.4057	18.3647	16.4157	17.9718	19.2778	17.6777	18.0188	18.2574	18.9803	17.3343	18.7932	18.2428	18.9288	18.5549	18.9289	18.4235	19.0192	17.8083	18.9669	17.646	16.8991	18.9568	17.6105	18.6864	18.2817	19.3146	18.1251	17.6471	17.8898	19.0685	18.4557	17.5736	18.8797
17	sp|P00739|HPTR_HUMAN	VVLHPNYHQVDIGLIK	3	13.5401	13.9865	14.6098	13.3369	14.107	13.42	13.9589	13.4837	13.6174	13.678	14.0568	14.1942	14.393	14.1951	13.7502	13.8699	14.0799	13.5007	13.1087	14.4661	13.2956	13.8369	14.2592	13.9037	13.5234	14.6124	12.9024	13.1555	12.9981	13.667	14.9934	13.1961	13.4086	11.7628	12.63	13.9242	14.8439	14.2994	13.3819	13.7265	13.4791	13.4813	13.9264	14.5755	13.608	13.834
18	sp|P00739|HPTR_HUMAN	YVMLPVADQYDCITHYEGSTCPK	3	13.8206	14.2685	14.6946	13.8716	14.4838	14.1884	14.4032	13.7467	14.3185	13.9641	14.5947	14.5578	14.9144	14.3939	14.4722	14.0498	14.679	14.3271	13.5064	14.9068	13.9389	14.3837	14.5023	14.4766	14.3228	14.8783	13.701	13.4524	13.5572	13.7506	15.4176	13.6063	13.9725	12.4944	13.3841	14.2931	14.9457	14.906	13.8547	14.1108	13.9336	13.7692	14.2782	15.0215	14.0166	14.3392
19	sp|P00742|FA10_HUMAN	ETYDFDIAVLR	2	16.3338	12.9651	16.2078	17.1631	16.6254	17.4382	16.8252	16.1063	11.5488	17.3925	16.8841	17.1908	16.275	15.8263	17.3003	14.829	15.6613	17.8174	16.4162	16.4975	16.859	17.9964	15.3385	16.9983	16.6028	17.5245	17.1501	17.4378	16.9511	17.8117	16.097	17.1798	16.0201	15.4233	16.515	16.2473	17.2757	16.775	18.0863	16.6009	15.9327	16.4907	17.8102	16.7766	15.8866	17.2568
20	sp|P00742|FA10_HUMAN	IVGGQECK	2	13.2142	13.5619	13.4727	12.95	13.4941	13.6202	13.2294	13.1643	12.811	13.338	13.1791	13.734	13.4513	13.4259	13.4033	13.0422	13.1556	13.8018	13.3676	13.8171	13.3257	13.7272	13.7314	13.6747	13.6071	13.3584	12.6726	13.0984	13.3636	13.1785	13.4569	12.6775	13.2656	12.7891	12.8144	13.1759	13.6054	13.3689	12.2571	13.6808	13.7112	13.4774	13.4619	13.5656	13.2913	13.6072
21	sp|P00747|PLMN_HUMAN	EAQLPVIENK	2	18.2181	17.9349	17.982	17.311	18.099	18.2713	17.943	17.6946	17.0897	17.9859	17.8944	18.1832	18.1556	18.1721	16.8202	17.7543	17.6906	18.1577	17.9454	18.5376	18.0289	18.2886	18.1404	18.1473	17.767	18.0134	17.4543	17.9094	18.161	17.8238	18.0998	17.6999	18.0798	17.4266	17.3326	17.7525	18.5677	18.0214	17.0927	18.2752	18.0545	18.1139	18.2224	18.2324	17.9163	17.9566
22	sp|P00747|PLMN_HUMAN	NLDENYCR	2	16.2164	15.9855	16.1414	15.6466	16.127	16.4881	16.0901	15.7614	15.2561	16.1621	16.1394	16.2235	16.2296	16.26	15.192	15.7608	15.7148	16.2415	16.0281	16.5374	16.0305	16.4098	16.185	16.2286	15.7271	16.1544	15.8267	15.9724	16.2803	15.8702	16.1443	16.0002	16.1726	15.5773	15.617	15.7366	16.6467	16.2237	15.5281	16.3334	16.1561	16.2791	16.3089	16.4019	16.1389	16.2321
23	sp|P00747|PLMN_HUMAN	WELCDIPR	2	17.3417	17.2684	17.5128	16.8402	17.39	17.8136	17.3597	17.1	16.4628	17.461	17.5004	17.5295	17.5686	17.657	16.4027	16.2922	17.029	17.5859	17.3312	17.8798	17.3617	17.6257	17.5398	17.6499	17.1234	17.5343	17.0711	17.27	17.4994	17.1615	17.3907	17.3864	17.4533	16.68	16.021	17.1059	18.0135	17.6132	16.721	17.5795	17.4512	17.6254	17.6377	17.7491	17.4358	17.2658
24	sp|P00748|FA12_HUMAN	CFEPQLLR	2	15.9347	15.8105	16.6376	15.6609	15.6189	16.0893	15.4929	16.2362	15.6032	16.5674	16.1471	16.6881	16.7641	15.0218	15.7509	15.5386	15.8674	15.0089	15.3129	16.4986	15.3541	15.8555	16.3345	15.9688	15.6801	15.956	15.4197	15.945	16.3893	15.112	15.9279	15.7113	15.1952	15.6952	15.5148	15.7801	16.4017	16.0367	14.402	16.3591	16.4754	15.5353	16.3113	16.2468	15.6453	15.514
25	sp|P00748|FA12_HUMAN	EQPPSLTR	2	14.9833	15.13	15.7196	14.9056	14.9342	15.6721	14.8203	15.3638	14.9767	15.4791	15.3047	15.6771	15.7299	14.4877	15.3497	14.8144	15.2958	14.6631	14.8636	16.052	15.0011	15.3424	15.7209	15.2564	14.9243	15.1101	14.8052	15.3528	15.5064	14.5358	15.4146	15.0484	14.8041	15.1146	14.9765	15.0845	15.8448	15.2728	13.5392	15.8736	15.7125	15.0934	15.5865	15.3616	14.9975	14.8103
26	sp|P00748|FA12_HUMAN	VVGGLVALR	2	17.8601	17.5524	18.3243	17.7174	17.5673	18.385	17.4398	18.085	17.5687	18.2419	18.0772	18.1784	18.303	17.2157	18.1761	17.6515	17.8966	17.4516	17.521	18.6795	17.676	18.0486	18.3486	17.7627	17.5563	17.9357	17.497	18.0169	18.0594	17.0191	18.0603	17.6163	17.2845	17.7572	17.4613	17.8392	18.4752	18.1438	16.3225	18.5002	18.2508	17.589	18.083	18.0813	17.6752	17.6503
27	sp|P00751|CFAB_HUMAN	DISEVVTPR	2	17.6713	17.9153	17.9386	18.1148	17.6836	17.9516	17.9819	17.6168	17.2673	17.625	17.9771	17.8569	17.5189	17.8754	17.4262	17.2112	17.6261	17.7493	18.0849	18.0324	17.7497	18.3026	17.854	18.5172	17.9182	18.1992	17.2323	18.4272	18.0422	18.4744	17.245	18.4848	17.6013	17.3174	17.941	17.3555	17.6995	17.9521	17.7814	18.2323	17.9352	17.8102	17.8033	17.8037	17.7927	18.0754
28	sp|P00751|CFAB_HUMAN	EELLPAQDIK	2	18.2711	18.3106	18.5434	18.7102	18.4189	19.0299	18.8202	18.1817	17.9361	18.0665	18.6686	18.1854	18.099	18.666	18.7214	17.6551	18.4006	19.068	18.8595	18.8359	18.5822	19.4873	18.4783	19.2542	18.4509	18.9913	18.3073	19.2402	18.7509	19.24	18.3638	19.2908	18.425	18.2955	18.6842	18.13	18.7293	18.8013	18.9397	18.9585	18.8118	18.7045	18.6328	18.6808	18.5395	18.823
29	sp|P00751|CFAB_HUMAN	YGLVTYATYPK	2	16.7893	17.1523	17.2085	17.2884	16.9787	17.709	17.3339	17.0172	16.5792	17.0911	17.4222	17.0412	16.8622	17.3491	17.095	16.5768	17.0516	17.5607	17.3738	17.3491	17.0836	17.9633	17.2296	17.7874	17.0466	17.537	16.9972	17.5652	17.2446	17.8558	16.9516	17.7224	16.9027	16.5847	17.2869	16.7398	17.0439	17.1572	17.4754	17.55	17.1678	17.1898	17.1432	17.0345	17.2752	17.377
30	sp|P01009|A1AT_HUMAN	QINDYVEK	2	18.2813	18.1736	17.625	18.1281	17.6128	18.9942	18.0754	17.9506	17.1886	19.0401	16.6812	18.2621	18.1576	18.0931	19.2139	18.1698	17.5793	19.8033	18.5773	18.6199	18.0925	19.6941	18.0653	17.4767	18.0105	18.4284	19.2279	18.5649	17.8799	18.8583	19.1347	18.9403	18.2079	17.5829	18.2186	18.6801	18.5409	17.9067	19.5202	17.5175	17.9567	18.1969	18.2764	18.0275	18.122	18.3437
31	sp|P01009|A1AT_HUMAN	SASLHLPK	2	18.3453	18.3594	17.9149	18.2063	17.9437	19.1732	18.2905	18.1324	17.3797	19.2376	17.1959	18.3664	18.3795	18.4799	19.1986	18.3105	17.731	19.8331	18.765	18.9027	18.3217	19.7825	18.4161	17.6772	18.1251	18.5697	19.2247	18.7465	18.1897	19.0825	19.1115	19.1344	18.5297	17.8057	18.3274	18.6277	18.8888	18.1667	19.3534	17.7306	18.0753	18.3619	18.4268	18.306	18.1922	18.6179
32	sp|P01009|A1AT_HUMAN	SVLGQLGITK	2	21.5944	21.5598	21.0042	21.4534	21.0582	22.4331	21.5311	21.5233	20.6805	22.463	20.4296	21.5931	21.6166	21.7199	22.5227	21.5349	20.9951	23.1514	21.9455	22.161	21.4986	23.1073	21.6733	20.9171	21.2446	21.8727	22.6326	22.0208	21.3779	22.3027	22.4292	22.4044	21.8457	21.1655	21.6737	22.0185	22.0255	21.3863	22.8235	20.95	21.3432	21.5578	21.6566	21.4785	21.5438	21.895
33	sp|P01011|AACT_HUMAN	ADLSGITGAR	2	18.4031	19.3819	18.6789	18.8863	18.9531	19.2708	19.0397	18.729	18.3213	20.4481	18.6644	19.0586	18.5522	18.9522	19.1097	18.5105	18.5431	19.925	18.6696	19.258	18.5577	20.0562	18.7601	19.1524	18.8287	19.6769	19.155	19.7562	19.2727	20.6323	18.3693	19.5897	18.6993	17.9734	18.9425	18.7023	19.0667	18.7115	18.5582	18.1762	18.8747	19.0268	18.9424	18.8129	18.8734	19.7639
34	sp|P01011|AACT_HUMAN	EQLSLLDR	2	18.4312	19.3975	18.7181	18.8227	19.1372	19.3716	19.049	18.8976	18.4386	20.4521	18.7487	18.7827	18.5047	19.0807	19.2841	18.63	18.5471	19.957	18.9081	19.3502	18.8212	20.1493	18.9059	19.1949	18.8678	19.7833	19.1632	19.5998	19.3987	20.6855	18.4702	19.5425	18.8003	18.1221	19.131	18.8211	19.1618	18.8004	18.6368	18.1875	18.8476	19.0759	19.0743	18.8603	18.8246	19.8819
35	sp|P01011|AACT_HUMAN	ITLLSALVETR	2	17.2009	18.5506	17.7232	17.8293	18.0623	18.5145	17.8525	17.6077	17.2395	19.5927	17.8088	18.021	17.2091	18.1548	18.573	17.7482	17.2828	19.6499	17.8294	18.0677	17.7842	19.3609	17.9355	17.9491	17.8005	18.8907	18.434	18.7511	18.1029	19.4776	17.9992	18.4635	17.7006	16.7571	17.9145	18.0345	18.2005	17.6218	18.0993	17.1239	17.6059	17.9725	17.8952	17.7883	17.806	18.6674
36	sp|P01012|OVA_SIS_CHICK	VASMASEK	2	18.0952	18.2401	18.0758	17.8553	18.1683	18.5157	18.1465	17.8041	17.5765	18.1413	18.05	18.0504	17.9918	18.077	18.5014	17.8955	17.6815	18.6403	18.1151	18.0388	18.0301	18.3437	17.8121	17.7286	17.9719	18.1375	18.1849	17.8818	18.1081	18.0768	18.2464	17.7999	18.0564	17.6867	17.6982	17.9699	18.0922	17.8934	18.1976	18.0306	17.9862	18.1031	18.0363	17.9682	17.8297	18.031
37	sp|P01019|ANGT_HUMAN	DPTFIPAPIQAK	2	16.7474	17.0519	16.9421	16.4184	17.3071	17.0183	16.9846	16.1963	16.6567	17.3446	16.5143	17.0446	17.1894	17.4678	16.7305	16.8012	16.453	17.2036	16.6062	18.38	16.959	16.7747	17.1841	16.721	16.8009	16.1824	16.6043	16.7839	17.178	16.5268	17.8146	16.2176	16.4892	16.3286	15.6192	16.2528	18.3754	16.8234	16.3978	17.1524	17.2337	16.431	16.9972	16.5324	16.5142	16.5833
38	sp|P01019|ANGT_HUMAN	QPFVQGLALYTPVVLPR	3	7.07682	7.35755	7.9542	6	6.44294	7.69349	6.02237	7.60733	6.22882	7.34873	6.53916	7.53916	5.42626	7.14975	7.45943	6.88264	5	7.12928	6.72792	6.79442	6.84549	7.05528	7.08746	4.80735	5.49185	7.54689	7.36632	5.90689	6.71425	7.48382	6.22882	5.2854	7.60733	5.78136	5.80735	6.58496	7.53138	7.87036	8.10329	5.64386	6.76818	7.81378	6.47573	6.88264	6.91886	6.65821
39	sp|P01019|ANGT_HUMAN	SLDFTELDVAAEK	2	15.9933	16.3794	16.2803	15.4474	16.5017	16.5785	16.2768	15.5077	15.8155	16.5876	16.0588	16.1587	16.2953	16.7658	16.179	16.1467	15.5504	16.5682	16.0982	17.9439	16.4283	16.0534	16.5282	16.1746	15.9759	15.739	15.972	16.2678	16.6806	16.1274	17.0496	15.4763	16.0879	15.6922	14.789	15.7401	17.8249	16.302	15.7899	16.6318	16.5906	16.1024	16.4153	16.0541	15.9856	16.121
40	sp|P01023|A2MG_HUMAN	FEVQVTVPK	2	19.5734	19.2408	20.254	18.3633	19.0745	20.4652	19.885	19.8225	18.5949	19.5504	19.3919	19.9356	19.2354	19.2612	20.1876	19.6847	18.7698	20.5497	19.4765	19.2662	19.5891	19.3877	19.5866	18.2714	18.8551	18.942	19.4961	18.3156	19.1791	19.5444	19.8764	17.8838	20.2985	18.8962	17.9518	19.3883	19.2001	18.9806	18.5028	19.3006	19.7364	19.7799	18.9086	19.8066	19.7459	19.2422
41	sp|P01023|A2MG_HUMAN	NEDSLVFVQTDK	2	18.4789	17.6777	19.0009	16.8662	17.6764	19.0992	18.6941	18.7728	17.3089	18.3215	18.0849	18.4313	17.977	17.9985	18.5692	18.2791	17.4365	18.9074	18.4455	18.0815	18.2677	17.863	18.3117	17.0466	17.6952	17.651	17.8312	17.001	18.0579	18.1953	18.2768	16.7255	19.1865	17.5146	16.4242	18.0025	17.7407	17.6467	17.1541	18.0514	18.4039	18.7463	17.4894	18.6091	18.4041	17.8719
42	sp|P01023|A2MG_HUMAN	QGIPFFGQVR	2	19.4311	18.6904	19.7185	17.8624	18.6913	19.8665	19.5089	19.5587	18.111	19.3355	18.8716	19.4799	18.9481	18.7666	19.419	19.2804	18.3095	20.0183	19.1509	18.8908	19.0588	18.7623	19.1627	17.9088	18.6907	18.4613	18.9256	17.7766	18.8184	19.056	19.1884	17.6048	20.0135	18.4925	17.399	19.0391	18.8105	18.4736	18.0029	19.0286	19.4332	19.3751	18.5275	19.3281	19.3374	18.6779
43	sp|P01023|A2MG_HUMAN	SIYKPGQTVK	2	15.3395	14.4299	15.6554	13.6117	14.6466	16.2216	15.62	15.6519	13.9837	15.1042	14.6932	15.0909	14.9383	14.8988	15.7622	15.0858	14.3451	16.4401	15.2413	14.8579	15.2137	14.974	15.1944	14.1192	14.3949	14.3038	15.0615	13.7954	15.0162	15.1358	15.3761	13.4612	16.1573	14.4176	13.277	15.0306	14.9006	14.4667	14.0445	14.9614	15.4351	15.4934	14.5392	15.3843	15.3378	14.8183
44	sp|P01024|CO3_HUMAN	FYYIYNEK	2	17.3039	18.127	17.6469	17.4555	18.2894	17.8722	17.6877	17.2375	16.9206	17.6615	17.943	17.6987	17.5776	18.0991	17.939	16.6852	16.8172	18.4774	17.4075	17.7696	17.4638	18.5756	18.1135	18.2688	18.017	18.1664	17.8481	17.7865	17.3336	18.0662	17.4085	17.8004	17.4304	16.7226	17.756	17.3958	18.1811	17.2337	17.9074	18.228	17.5835	18.1619	17.4392	17.8035	17.8572	17.7712
45	sp|P01024|CO3_HUMAN	ISLPESLK	2	18.9424	19.5824	19.1854	18.918	19.8075	19.3188	19.3756	18.8718	18.3907	19.1669	19.2164	19.1708	18.955	19.8703	19.4076	18.3267	18.1703	20.1397	18.8344	19.382	18.9833	19.8639	19.5528	19.776	19.4831	19.7019	19.25	19.5523	19.1838	19.7473	18.866	19.3539	19.1015	18.5015	19.2717	18.87	19.9031	18.7949	19.4323	19.6965	19.1027	19.5812	18.7482	19.6075	19.3495	19.4494
46	sp|P01024|CO3_HUMAN	VLLDGVQNPR	2	17.6268	19.3055	18.856	18.6632	18.5858	18.3296	19.0486	18.5223	17.9568	18.8407	19.0326	9.24317	18.7361	18.4887	19.2861	17.9665	9.60177	19.1668	17.6092	18.0989	18.738	18.9366	19.2413	19.509	19.1671	19.3743	19.0335	18.2972	17.8875	18.5198	18.7255	18.193	17.8541	18.068	18.8647	17.5785	18.5838	7.60733	19.2287	18.5649	17.5981	19.2877	8.86419	19.2226	19.018	18.1237
47	sp|P01031|CO5_HUMAN	TLLPVSKPEIR	3	17.1662	17.0466	17.0645	17.0986	17.2796	17.2785	17.4228	16.8911	16.254	17.5336	17.4222	17.2713	17.0309	17.3096	16.8412	16.7163	17.0288	17.4453	16.9668	17.5739	16.9307	17.5768	17.0824	17.339	17.0869	17.4382	16.9949	17.5355	17.2769	18.0121	16.5869	17.2844	17.1795	16.356	16.8612	16.5677	17.4434	16.9609	16.9235	17.2153	17.4895	17.4446	17.2376	17.5416	17.1378	17.6157
48	sp|P01031|CO5_HUMAN	VFQFLEK	2	15.4934	15.6367	15.5623	15.5963	15.4665	16.0757	15.6677	15.1662	14.7593	15.6129	15.3867	15.4047	15.2142	15.7432	15.7544	14.9969	15.3349	16.636	15.3503	15.7296	15.2397	16.5612	15.5281	15.7553	15.3281	15.8263	15.9277	15.8422	15.8429	16.3547	15.4254	15.6519	15.4848	14.5865	15.1674	15.0991	15.9259	15.3385	15.834	15.6543	15.8618	15.7088	15.5681	15.6587	15.5099	15.7647
49	sp|P01031|CO5_HUMAN	VVPEGVK	2	14.1193	15.0264	15.0516	15.0226	15.2545	15.5766	15.44	14.9348	14.7318	15.22	15.1922	15.0523	14.7411	15.4669	15.1832	14.7588	15.1038	16.0127	15.068	15.4515	15.228	15.8263	15.145	15.2415	14.9532	15.364	15.4995	15.5361	15.3794	16.0087	15.0213	15.2609	15.2958	14.7076	14.8088	14.6899	15.6439	15.116	15.1193	15.4016	15.5012	15.5614	15.3145	15.547	15.2194	15.5772
50	sp|P01042|KNG1_HUMAN	EGDCPVQSGK	2	16.5212	16.7151	16.6468	16.0451	16.6858	16.8894	16.5384	16.2749	15.9165	16.2732	16.6989	16.6329	16.4725	16.6793	16.4986	16.2065	16.2174	16.6615	16.562	16.6203	16.4609	16.7056	16.4053	16.5898	16.3645	16.3676	15.9158	16.3608	16.6932	16.5949	16.5563	15.9998	16.9287	15.9747	15.3462	16.2772	16.4434	16.4756	15.9682	16.6347	16.5943	17.0914	16.7401	16.5865	16.6338	16.7193
51	sp|P01042|KNG1_HUMAN	ENFLFLTPDCK	2	17.7426	17.9546	17.9334	17.2872	17.9525	18.1769	17.9268	17.6081	17.3381	17.5112	18.0368	17.5493	17.8229	18.0022	17.9317	17.5144	17.587	18.0459	17.8993	18.0466	17.8484	18.086	17.7729	17.867	17.6895	17.7305	17.3267	17.7788	18.0917	18.0579	17.9585	17.4364	18.3143	17.2836	16.6403	17.6404	17.7681	17.866	17.2883	17.988	17.9178	18.4462	18.1579	17.9398	18.0032	18.1616
52	sp|P01042|KNG1_HUMAN	QVVAGLNFR	2	17.7639	18.0939	18.0078	17.3939	17.7925	18.1351	17.6325	17.583	17.1425	17.9083	18.0909	18.016	17.6817	17.8445	18.0629	17.5897	17.4535	18.4328	17.8079	17.8413	17.8113	18.025	17.768	17.8055	17.6978	17.9273	17.3625	17.6407	18.0715	18.1003	18.2418	17.2786	18.206	17.1765	16.4425	17.6173	17.825	17.7836	17.6738	18.0331	17.786	18.45	18.0033	17.8674	17.8566	17.8852
53	sp|P02671|FIBA_HUMAN	LKNSLFEYQK	3	7.33092	7.70736	6.89482	7.85798	8.31741	7.62936	7.48382	8.63662	7.90689	7.49185	7.59991	6.58496	7.66534	6.88264	8.43463	7.94837	6.94251	8.17493	7.50779	7.12928	5.72792	7.22882	7.91289	8	7.20945	7.29462	7.98299	6.71425	6.83289	8.74147	8.31288	7.84549	7.94251	6.52356	6.16993	6.83289	6.70044	7.7211	7.03342	7.09803	6.52356	7.93074	6.64386	7.91289	7.13955	7.96
54	sp|P02671|FIBA_HUMAN	NSLFEYQK	2	13.7293	13.9064	13.8578	13.405	13.9312	14.086	14.2617	13.0593	13.2362	13.8068	13.7348	13.7927	14.1268	14.8405	14.6872	13.9919	13.2475	15.0494	13.7398	14.1462	13.5078	14.1523	14.311	13.5719	13.4748	13.7964	14.6888	13.467	13.9033	14.093	14.1793	14.0294	14.2085	13.6306	12.8343	13.9596	14.0534	12.9311	14.3346	14.3151	14.1187	14.2879	13.8662	14.1073	14.0103	13.9602
55	sp|P02671|FIBA_HUMAN	VQHIQLLQK	3	10.9593	10.5868	9.37938	12.2943	9.74315	11.6808	11.1383	11.1768	9.65284	13.6902	10.9388	9.2738	10.7457	10.9643	11.1267	10.7125	10.6751	11.9996	9.56224	10.3004	10.8424	12.3012	10.0755	10.4838	9.783	11.8126	12.3666	11.6931	9.54303	12.6821	11.5191	14.0759	10.7773	10.151	12.2946	8.86728	11.6957	11.2076	14.2688	10.3185	10.1098	10.2992	10.7177	10.4273	12.1718	13.0647
56	sp|P02675|FIBB_HUMAN	QDGSVDFGR	2	11.1923	10.0607	9.50978	12.0573	9.0954	10.7108	9.35535	10.6724	8.97441	12.6268	10.5187	9.89482	10.2715	10.6055	10.3805	10.1824	10.0168	11.4194	9.20945	10.3264	10.6786	11.4445	9.87958	9.42206	8.26209	11.1066	11.368	11.0314	10.0526	11.6506	11.0028	13.4063	9.47776	10.2515	11.9307	7.94837	11.0841	10.6528	13.2098	9.87652	9.97298	10.2131	10.4263	9.84706	11.6587	12.0386
57	sp|P02675|FIBB_HUMAN	SILENLR	2	12.7106	12.5093	11.4798	14.1655	11.218	12.6411	11.2958	12.3507	11.0587	14.6262	12.431	12.5238	12.4702	12.6384	11.4944	12.2198	12.2372	12.5857	11.1935	11.9043	12.5199	13.3316	11.4163	11.0341	11.1954	13.0483	13.3149	13.519	11.69	14.1007	12.3861	15.7408	11.4998	11.3701	14.0036	10.722	13.2402	12.6704	15.3528	11.0307	10.5999	11.863	11.7486	11.8396	13.6188	14.0814
58	sp|P02675|FIBB_HUMAN	YQISVNK	2	17.1844	16.8371	16.5738	16.5203	17.0944	17.2575	16.5466	16.697	16.1476	16.429	16.6488	16.2704	16.6012	16.9647	16.7587	16.7672	16.307	16.7533	16.5179	16.9916	16.6478	16.1204	16.8756	16.6869	16.4648	16.1318	15.4736	15.5777	17.1346	15.8567	16.274	15.8559	17.3688	16.4096	15.982	17.0649	16.9148	16.0861	15.8692	17.2137	16.7692	16.9381	16.5129	16.9433	16.5307	16.2938
59	sp|P02747|C1QC_HUMAN	FQSVFTVTR	2	17.6829	17.5407	17.6636	16.9969	17.5866	16.9052	16.638	16.4096	17.1241	17.7141	17.6253	17.5529	17.4246	17.2422	17.0836	16.7578	17.853	18.0252	17.3762	17.4734	17.2323	17.0125	17.717	17.9087	16.5385	17.6406	17.929	17.0385	18.0259	16.9332	17.5683	16.5401	16.8542	16.8007	16.899	16.6509	17.6091	17.6439	17.224	17.1381	17.5138	17.7821	17.6681	17.8947	17.4607	16.9425
60	sp|P02747|C1QC_HUMAN	QTHQPPAPNSLIR	3	17.654	17.3911	17.4501	16.9223	17.5585	17.0013	16.4743	16.5711	17.058	17.7108	17.2432	17.4307	17.4437	16.9692	17.0198	16.5903	17.6214	17.5531	17.1023	17.7134	16.8173	16.9252	17.5425	17.6578	16.4225	17.3271	16.8183	17.1728	17.7913	16.7129	17.2325	16.4395	16.8554	16.8285	16.6619	16.8997	17.2994	17.3672	17.029	16.9609	17.2356	17.494	17.5256	17.6593	17.6422	16.9514
61	sp|P02747|C1QC_HUMAN	TNQVNSGGVLLR	2	17.3521	17.1562	17.2101	16.736	17.0759	16.4426	16.2258	15.8909	16.7124	17.3551	17.1356	17.167	17.1421	16.8542	16.3524	16.2596	17.4893	16.868	16.9605	17.1599	16.8365	16.3325	17.1082	17.5485	16.2299	17.1496	16.3405	16.6617	17.6292	16.7081	16.7002	16.315	16.4791	16.4995	16.5384	16.2257	17.2632	17.3024	16.4848	16.7507	17.0099	17.3717	17.3598	17.5386	16.9136	16.534
62	sp|P02748|CO9_HUMAN	FTPTETNK	2	13.3288	13.6152	13.8523	14.1118	13.7112	14.578	14.1978	13.7501	13.3514	14.342	13.9958	13.448	13.1467	13.5057	14.0846	13.2195	13.8575	14.9867	14.1436	14.0261	13.9314	15.0154	13.8003	14.2858	13.4919	14.6014	14.716	14.7226	13.9133	15.3324	13.2226	15.2166	13.8503	13.1416	14.4388	13.6375	14.3427	14.0171	14.8958	13.6142	13.6259	13.864	14.0043	14.2814	13.8364	14.7025
63	sp|P02748|CO9_HUMAN	LSPIYNLVPVK	2	15.0123	15.1955	15.491	15.5643	15.2607	15.6754	15.5038	15.2133	14.6454	15.8473	15.4267	15.1728	15.0426	14.8413	15.2787	14.8974	14.919	16.0628	15.4671	15.5555	15.3529	16.0297	15.0772	15.4476	15.0641	15.823	15.5889	15.9552	15.4387	16.4065	14.6483	16.3416	15.1362	14.3896	15.6765	15.1443	15.4694	15.2527	15.8756	15.0117	15.0634	15.3653	15.3234	15.4365	15.0687	15.8045
64	sp|P02748|CO9_HUMAN	VVEESELAR	2	16.139	16.4166	16.6763	16.9767	16.5008	17.0264	16.7466	16.4842	15.7724	17.2403	16.6704	16.5092	16.0747	16.0568	16.4309	15.8986	16.3151	17.3261	16.8664	16.7584	16.5221	17.4542	16.4043	16.8312	16.3047	17.3278	16.8837	17.3739	16.5337	18.0331	15.5145	17.9158	16.2967	15.3733	17.1993	16.2848	16.8181	16.5948	17.0785	16.2095	16.1838	16.3499	16.6003	16.702	16.4335	17.2504
65	sp|P02751|FINC_HUMAN	SDTVPSPR	2	16.0213	15.9088	15.9823	15.3768	15.811	15.7222	16.0782	14.4847	15.5403	16.3416	16.2142	15.4714	16.1303	15.6969	15.2693	15.4224	15.3852	15.7761	15.7284	16.3457	15.4222	15.4769	16.518	16.5726	15.3253	16.0762	15.7668	17.0108	16.2653	15.5365	15.0199	17.3163	15.8812	15.208	15.266	15.4772	15.7989	15.5787	14.8544	16.1083	15.9676	16.4136	15.6391	16.2678	16.0901	16.1097
66	sp|P02751|FINC_HUMAN	STTPDITGYR	2	15.8115	15.7745	15.6353	15.2061	15.5494	15.6706	15.6377	14.1624	15.2357	16.1001	15.9909	15.3519	15.8475	15.5702	15.2547	15.2	14.9836	16.1623	15.3714	15.9387	15.0442	15.449	16.0527	16.0077	15.1327	16.1876	15.8388	16.8031	15.8581	15.1594	15.2446	16.8652	15.5117	14.8681	14.8634	15.4905	15.6415	15.3528	15.3137	15.5974	15.486	15.9708	15.2046	15.9023	15.6317	15.6919
67	sp|P02760|AMBP_HUMAN	AFIQLWAFDAVK	2	15.1693	15.938	15.5754	15.0468	15.5895	16.1061	15.1503	15.486	14.7804	15.6128	15.4997	15.5607	15.0075	15.6641	15.9991	15.7516	14.8623	17.0026	15.4303	15.6969	15.6256	15.8442	15.4053	14.8608	15.6155	15.631	15.9029	14.9907	15.7677	15.1855	16.1963	14.4947	15.6629	15.0075	14.2326	15.9389	15.1911	15.0304	15.6336	15.2877	15.5165	15.8438	15.3844	15.4437	15.643	15.3448
68	sp|P02760|AMBP_HUMAN	TVAACNLPIVR	2	18.0161	18.3042	18.0577	17.5625	17.9806	18.4157	18.0837	17.8456	17.2571	17.9473	17.8044	17.994	17.913	18.0076	18.0101	17.8044	17.5173	18.3429	17.8841	18.4223	18.1071	18.0994	17.9211	17.8246	18.021	18.0483	18.1981	17.3834	18.2205	17.9405	17.8191	17.2535	18.1258	17.4997	16.8628	18.0636	17.8774	18.0214	17.3327	17.7803	17.898	18.3108	18.1373	18.212	18.148	18.112
69	sp|P02763|A1AG1_HUMAN	EQLGEFYEALDCLR	3	15.1915	16.7784	16.2116	14.9667	15.9449	16.5116	15.8978	15.7896	15.6523	15.6496	16.1724	14.9459	14.6608	16.8532	16.1824	14.3288	15.4278	17.2215	15.6711	15.5821	15.6605	17.7461	15.7011	16.5967	15.1356	16.8072	16.2876	15.7015	16.1296	16.8869	15.4136	16.4003	16.0297	15.0681	15.7898	15.3004	16.7469	15.8873	16.9291	15.7444	15.7444	15.8018	16.0776	15.6483	15.6369	15.6934
70	sp|P02763|A1AG1_HUMAN	SDVVYTDWK	2	16.7582	18.2749	17.4273	16.501	17.3574	17.5347	17.0362	17.0955	17.1463	17.1536	17.4999	16.5663	16.2186	18.1387	17.4104	15.7962	16.6355	18.586	16.6946	16.4858	16.6184	19.0224	16.7723	17.8242	16.6016	18.3049	16.4514	16.9079	17.1923	17.8866	16.98	17.3756	17.1457	16.2394	17.031	16.6395	18.1221	17.0433	18.3984	17.0797	16.8628	16.7663	17.059	16.5839	16.94	16.6437
71	sp|P02763|A1AG1_HUMAN	TEDTIFLR	2	15.9955	17.4325	16.9618	15.4608	16.6274	16.9895	16.4655	15.9815	16.3853	16.0211	16.6291	15.5378	15.2483	17.3767	16.9639	15.054	15.9191	18.4622	16.0131	15.7634	15.8842	18.4493	15.8525	17.0159	15.4339	17.2849	17.0353	15.7737	16.3708	16.8813	16.5584	16.2418	16.3363	15.8379	15.9602	15.8542	17.576	16.2773	17.7666	16.0853	16.1247	16.2021	15.9926	15.8706	16.1386	16.078
72	sp|P02765|FETUA_HUMAN	CNLLAEK	2	18.4653	18.3126	18.2069	17.3746	18.4272	19.1027	18.165	18.3196	17.3272	17.9218	18.0807	18.3184	18.4273	18.344	19.1587	17.9913	17.3968	19.0105	18.3496	18.1852	17.8458	18.5131	18.5866	17.5487	18.3999	17.6027	18.4122	16.9862	18.0853	17.0068	19.3493	17.0202	18.4859	17.4156	17.0154	19.2671	17.9161	17.7872	18.6878	18.4504	17.9641	18.345	17.7156	18.1723	18.0531	17.8009
73	sp|P02765|FETUA_HUMAN	FSVVYAK	2	19.0817	18.822	18.9185	17.9196	19.1018	19.9054	19.0569	18.9437	18.2279	18.3512	18.7524	18.5597	19.0158	19.1933	19.8983	18.5246	18.1876	19.6591	19.0013	18.7508	18.6874	19.1667	19.3521	18.3666	18.9094	18.1839	19.126	17.5506	18.8935	17.6473	19.8381	17.7243	19.122	18.1994	17.713	19.6311	18.6699	18.4179	19.2827	19.1738	18.7397	18.9925	18.3554	18.8994	18.6833	18.5529
74	sp|P02765|FETUA_HUMAN	HTLNQIDEVK	2	16.2419	16.0598	15.9547	15.0834	16.2047	17.03	16.3539	16.1526	15.3938	15.4039	16.0764	15.6175	15.9487	16.3983	16.91	15.5781	15.3077	16.6145	16.3586	16.1989	16.0445	16.2069	16.5336	15.6782	15.8196	15.4297	16.152	14.9955	16.0967	15.1698	16.6839	14.9804	16.5956	15.5155	14.9657	16.8045	16.0769	15.7269	16.257	16.4494	15.9464	16.3114	15.6457	16.3229	15.9212	15.8762
75	sp|P02774|VTDB_HUMAN	ELPEHTVK	2	11.5137	12.0858	11.5755	11.9106	11.9244	14.7308	11.6631	11.9425	11.2656	11.8746	10.9498	11.7686	11.543	11.865	15.2113	11.1421	11.2592	15.9902	11.7317	12.2405	11.6096	15.6743	11.8198	11.7155	11.8106	12.1	15.3715	12.1315	11.7669	12.4755	15.4329	12.0861	11.8677	10.9352	11.7899	13.664	12.5046	11.1898	14.689	11.8301	11.6667	11.8258	12.2018	11.2935	11.643	11.6083
76	sp|P02774|VTDB_HUMAN	RTHLPEVFLSK	3	14.2088	14.7184	14.4075	14.6273	14.8478	17.9141	14.4851	15.0082	14.1099	14.9825	14.0668	14.489	14.1981	14.7054	18.2861	13.8219	14.1727	19.0777	14.5954	15.1399	14.4376	18.8808	14.5786	14.5074	14.4578	15.1444	18.2263	15.1284	14.5653	14.9677	18.6321	14.7156	14.6165	13.8518	14.4194	16.5761	15.4325	14.1654	17.8128	14.5291	14.3844	14.7069	14.7565	14.0037	14.6009	14.5951
77	sp|P02774|VTDB_HUMAN	VLEPTLK	2	15.9946	16.6274	16.0729	16.4009	16.3355	19.3468	16.0076	16.5229	15.7864	16.4682	15.6087	16.5004	15.8664	16.4696	19.6703	15.5642	15.7548	20.4282	16.1086	16.6265	16.1234	20.2356	16.2582	16.3146	16.3298	16.7428	19.8189	16.654	16.3159	16.8606	20.0309	16.456	16.2449	15.4623	16.3232	18.0936	17.0582	15.8278	19.2753	16.1118	16.133	16.2735	16.6069	16.0495	16.0794	16.1193
78	sp|P02787|TRFE_HUMAN	DDTVCLAK	2	20.8699	20.1488	20.2811	20.1875	20.7694	21.6752	20.4042	20.6537	20.1144	20.0689	20.6225	19.3645	19.8369	20.6352	21.2415	20.6673	19.9847	20.9409	20.2139	20.5944	20.5308	20.5693	20.387	20.4602	19.9281	19.6128	19.8061	19.33	20.803	19.6663	20.245	19.2973	21.528	20.1789	19.8085	21.1724	20.7792	19.3943	19.977	20.8725	20.5995	20.7556	20.2627	20.6374	20.3416	20.0837
79	sp|P02787|TRFE_HUMAN	EFQLFSSPHGK	2	18.1953	17.8228	17.6628	17.5818	18.1475	18.8972	17.732	17.9659	17.002	17.6607	17.7166	17.4113	17.5669	17.7363	18.4014	17.7548	17.3063	18.2497	17.6323	18.0127	17.7064	17.9239	17.8546	17.7074	17.4771	17.097	17.1013	16.5492	18.2176	16.8132	17.8309	16.6777	18.63	17.4352	16.966	18.1599	17.9645	17.0808	17.3405	18.1481	17.8595	17.9325	17.7381	17.8846	17.5921	17.3552
80	sp|P02787|TRFE_HUMAN	YLGEEYVK	2	21.8475	21.3433	21.295	21.3158	21.5335	22.2359	21.1709	21.5173	20.7741	21.2614	21.4022	21.0434	21.4124	21.4597	21.7054	21.4095	20.9578	21.589	21.0521	21.6206	21.3823	21.1896	21.5006	21.2104	21.248	20.5281	20.4754	20.2727	21.7483	20.365	21.2988	20.3958	21.9471	21.0272	20.518	21.8012	21.1477	20.6784	20.7945	21.6897	21.2324	21.6592	21.1567	21.4564	21.2172	20.9317
81	sp|P02790|HEMO_HUMAN	EVGTPHGIILDSVDAAFICPGSSR	3	19.9048	20.3355	20.1943	19.8857	20.2807	20.4337	19.9587	19.8957	19.597	20.2603	20.0633	19.9437	20.0231	20.4006	20.2381	19.8032	20.0011	20.4499	20.0797	20.3258	20.3904	20.1545	20.3098	19.9289	20.057	20.3597	19.973	19.6449	20.4873	20.1032	19.7442	19.7465	20.0753	19.4678	19.6555	19.8712	20.095	20.1694	19.797	20.3285	20.1483	19.9911	20.2718	20.0683	19.9776	20.0827
82	sp|P02790|HEMO_HUMAN	GGYTLVSGYPK	2	19.6486	19.8696	19.784	19.6832	19.9965	20.2866	19.7542	19.5869	19.2557	19.9395	19.6867	19.4523	19.8785	20.1349	20.1509	19.3794	19.7323	20.2636	19.8062	20.0654	20.1427	20.0145	20.039	19.6075	19.7416	20.0331	19.8592	19.3052	20.2103	19.8778	19.6044	19.4372	19.9471	19.2504	19.3976	19.5526	19.7827	19.8956	19.6252	20.0165	19.8336	19.7542	20.0285	19.8463	19.7258	19.8978
83	sp|P02790|HEMO_HUMAN	NFPSPVDAAFR	2	19.9602	20.2259	20.0943	19.9482	20.2937	20.3949	20.0495	19.8482	19.5044	20.1737	20.0146	19.8573	20.0834	20.3759	20.0256	19.6642	19.9432	19.9117	19.9487	20.2835	20.3062	20.0315	20.249	19.9215	20.0035	20.3103	19.7671	19.5686	20.373	20.0087	19.4396	19.7831	20.0454	19.4184	19.5722	19.7285	20.0358	20.1278	19.6744	20.269	20.1187	19.9145	20.3021	19.9332	19.9846	20.059
84	sp|P04003|C4BPA_HUMAN	NGQVEIK	2	14.5863	15.0251	14.8947	14.5657	14.8379	14.6108	14.8443	14.215	14.2372	14.9535	15.1144	14.9233	14.7103	14.4135	13.9002	14.3137	14.3328	14.758	13.9324	14.7027	13.6083	14.8104	14.5771	14.9024	14.6344	15.4024	14.4574	14.5231	14.6277	14.9361	13.6455	14.5183	14.4614	14.1137	14.3541	13.9929	14.1593	14.766	14.3803	14.4649	14.8518	14.9847	14.7953	14.6698	14.6092	14.9727
85	sp|P04003|C4BPA_HUMAN	QSTLDKEL	2	16.0838	16.575	16.3239	16.2144	16.351	16.1111	16.2763	15.8163	15.5901	16.6841	16.4731	16.4324	16.3018	15.9782	15.4556	15.8824	15.8911	16.4052	15.3041	16.2931	15.142	16.4264	16.0677	16.4092	16.2856	17.0356	15.9989	16.0711	16.0587	16.6011	15.2427	16.1385	15.859	15.5574	16.0103	15.4956	15.5519	16.3876	15.9844	16.196	16.4626	16.4453	16.3118	16.3051	16.2167	16.5638
86	sp|P04003|C4BPA_HUMAN	YTCLPGYVR	2	17.4794	17.7963	17.6152	17.4417	17.7654	17.7415	17.9227	17.1728	17.1462	17.9175	17.8778	17.8339	17.6179	17.4108	17.1427	17.2378	17.4557	17.9593	16.9671	17.8419	16.5987	17.9445	17.5763	17.8478	17.6171	18.2862	17.4027	17.3778	17.5691	17.9133	16.6684	17.6701	17.437	17.1205	17.3721	16.8972	17.0365	17.8243	17.2672	17.5363	17.9095	18.0671	17.8191	17.7554	17.6234	18.0356
87	sp|P04114|APOB_HUMAN	IEIPLPFGGK	2	17.6459	17.7194	17.9119	16.9957	17.715	17.7917	18.028	17.3317	17.1581	17.3832	17.5955	18.1735	18.1223	18.5787	18.2409	17.8253	17.023	18.5552	17.6394	18.1465	17.3836	17.5298	18.2057	17.5889	17.7032	17.7559	18.3525	17.2474	17.9905	17.7507	17.7005	17.4715	18.0879	17.3858	16.4807	17.5439	17.6571	16.578	17.823	18.252	18.2942	18.1994	17.8939	18.178	17.5743	17.5659
88	sp|P04114|APOB_HUMAN	SVSLPSLDPASAK	2	16.1413	16.1437	16.273	15.4229	16.1881	16.1868	16.3904	15.8011	15.4518	15.8078	15.7571	16.5749	16.5568	16.9066	16.5681	16.0899	15.3767	16.9225	16.0691	16.5553	15.7213	15.8888	16.5335	15.9999	15.9992	16.065	16.6703	15.7692	16.4548	16.1676	15.8781	15.8932	16.4843	15.7318	14.8741	15.9521	15.9581	15.0241	16.0745	16.636	16.7722	16.5147	16.2406	16.4185	15.9084	15.7903
89	sp|P04114|APOB_HUMAN	TGISPLALIK	2	16.8221	16.6646	17.1061	16.0609	16.7351	16.7822	17.1334	16.5444	16.1008	16.5167	16.7761	17.325	17.3197	17.5519	17.2599	16.8129	16.1577	17.5796	16.7329	17.2257	16.3572	16.6432	17.1949	16.6433	16.7686	16.8448	17.4708	16.2144	17.213	16.7774	16.7096	16.5264	17.0507	16.4323	15.6264	16.608	16.724	15.6605	16.7437	17.275	17.5194	17.164	17.0221	17.4154	16.6655	16.7112
90	sp|P04217|A1BG_HUMAN	ATWSGAVLAGR	2	18.2494	17.8669	18.3243	17.6471	17.8601	18.2109	17.9591	17.8275	17.2677	17.8006	17.7161	17.6942	17.8211	17.8524	17.6076	17.6234	17.622	17.7783	17.958	18.2432	17.9857	17.9928	17.905	17.7516	18.0628	17.8141	17.6152	18.0444	18.2126	18.0833	17.3072	17.5688	17.7353	17.2748	17.3277	17.9295	18.0295	17.6912	17.181	17.886	18.0418	18.2761	18.2317	17.9397	17.8118	17.8547
91	sp|P04217|A1BG_HUMAN	CEGPIPDVTFELLR	2	16.5035	16.692	16.874	16.4827	16.7362	16.666	16.4886	16.7384	16.0179	16.9269	16.44	16.9622	16.5991	16.3707	16.2555	16.6741	16.1718	16.3028	16.6845	16.867	16.7021	16.3321	16.6159	16.2469	17.0517	16.5331	16.0963	16.8344	16.8527	16.6731	15.8915	16.2559	16.2647	15.6779	15.8046	16.9711	16.5807	16.3411	15.8342	16.5813	16.7586	16.8553	16.853	16.3215	16.3031	16.1143
92	sp|P04217|A1BG_HUMAN	HQFLLTGDTQGR	3	18.262	18.2634	18.6306	18.0473	18.2904	18.0876	18.2376	18.0454	17.6436	18.2487	18.0598	18.0916	18.3538	18.1674	17.6238	17.9346	17.9385	17.7648	18.1893	18.4918	18.5031	17.8296	18.3255	18.1095	18.3598	18.1672	17.6757	18.3426	18.5911	18.5241	17.1815	18.0782	17.9327	17.513	17.7455	18.1598	18.4877	18.2915	17.2326	18.2838	18.3716	18.4962	18.5115	18.2996	17.9514	18.0357
93	sp|P04217|A1BG_HUMAN	LLELTGPK	2	20.92	20.8763	21.3292	20.6974	20.976	21.1417	20.9705	20.815	20.3022	20.927	20.7261	20.8961	20.949	20.7931	20.6648	20.6831	20.6303	20.4973	20.8901	21.2864	21.068	20.8507	20.9782	20.8623	21.0722	20.7983	20.5958	21.1178	20.9667	21.0241	20.1449	20.5711	20.6186	20.2304	20.419	21.0146	20.9944	20.8991	19.9482	20.7731	20.8919	21.1269	21.2363	20.9162	20.7517	20.7253
94	sp|P05155|IC1_HUMAN	LEDMEQALSPSVFK	2	14.7874	15.5644	15.2957	14.9138	14.954	15.72	15.0582	15.3633	14.6805	15.7358	14.9875	15.1584	14.4262	14.8845	15.6067	14.4957	14.5075	16.1451	15.2818	14.5212	15.157	16.6154	14.5044	15.0148	15.1545	15.6474	15.836	15.2601	14.9079	15.8255	14.7856	15.3413	15.1201	14.1856	14.6963	14.0133	14.2481	14.8844	15.5367	14.5476	15.4288	14.9852	15.4805	15.0257	15.0809	15.3692
95	sp|P05155|IC1_HUMAN	LLDSLPSDTR	2	18.474	19.2094	18.9537	18.6122	18.5565	18.7756	18.6272	18.9073	18.2737	19.3249	18.5477	18.677	18.0984	18.3873	18.6306	18.2054	18.1704	19.2281	18.78	18.1083	18.76	19.6458	18.2046	18.6475	18.7754	19.2089	18.9271	18.7856	18.5147	19.406	17.8193	18.881	18.6178	17.6829	18.2618	17.5908	17.7288	18.453	18.683	18.1081	18.9653	18.4464	19.0575	18.7008	18.775	19.0321
96	sp|P05155|IC1_HUMAN	TLYSSSPR	2	17.0342	17.6433	17.5073	17.1411	17.0877	17.45	17.1594	17.6193	16.8542	17.8568	17.0653	17.3999	16.699	16.985	17.2639	16.6627	16.8126	17.7348	17.3939	16.736	17.1594	18.1922	16.7244	17.2677	17.4335	17.7751	17.5624	17.3903	17.0956	17.9808	16.5909	17.4794	17.1447	16.4063	16.9449	16.1639	16.4491	16.9789	17.1625	16.7739	17.5893	17.1268	17.6086	17.1253	17.328	17.5752
97	sp|P05156|CFAI_HUMAN	GLETSLAECTFTK	2	15.0744	15.4191	15.5804	15.267	15.8885	15.6953	15.6645	15.4395	14.983	15.3687	15.5862	15.5451	15.5501	15.2644	14.885	14.7922	15.2378	15.3752	15.9358	15.7014	15.483	15.8287	15.8846	15.7507	15.4875	15.9548	15.1781	16.1812	15.5982	16.1054	14.5985	15.8375	15.2153	14.554	15.2606	15.2309	15.2768	15.5958	15.1244	15.9755	15.643	15.6471	15.5808	15.4621	15.1582	15.6887
98	sp|P05156|CFAI_HUMAN	IVIEYVDR	2	16.2469	16.9946	16.898	16.5161	16.8452	17.1561	16.831	16.4683	16.1273	16.6151	16.7637	16.7671	16.5289	16.9333	16.8723	16.1509	16.3636	17.4123	16.9408	16.8513	16.5753	17.3623	17.132	16.997	16.6576	17.0898	16.8076	16.954	16.7969	17.0687	16.1453	16.8178	16.4671	15.9867	16.5428	16.332	16.7258	16.7194	16.8658	17.1177	16.867	16.8826	16.6959	16.6878	16.4557	16.9281
99	sp|P05543|THBG_HUMAN	AVLHIGEK	2	12.3674	12.6775	13.1743	12.3685	12.6298	13.2311	13.0097	12.6633	11.9922	12.4136	12.9551	12.6461	12.9176	12.8744	12.7181	12.3907	12.2033	13.2066	12.8935	13.2125	13.0627	12.5599	12.9491	13.0622	12.7793	12.247	12.2691	12.8698	12.5925	13.0585	12.6878	12.6015	13.0168	12.1923	12.2204	12.5145	13.1833	12.7147	12.8601	12.8704	12.6618	12.7461	12.7762	13.0264	12.4919	12.9076
100	sp|P05543|THBG_HUMAN	GWVDLFVPK	2	15.7856	16.1872	16.0395	15.6716	15.8718	16.3539	16.3197	16.018	15.4119	15.1227	15.9162	10.1189	15.8646	16.3816	13.7745	15.7525	15.3797	16.7422	15.5477	16.3454	16.1191	16.3141	16.2799	15.9029	15.9908	15.9017	16.1503	16.1772	14.6664	15.5975	16.2569	15.836	15.528	15.2845	15.0728	16.0226	16.4619	15.9881	16.3347	16.1979	15.6766	16.0544	15.8935	16.1885	15.3172	16.1192
101	sp|P05543|THBG_HUMAN	SILFLGK	2	15.7907	15.9982	15.9632	15.7353	15.834	16.098	16.2503	15.8545	15.1824	15.6361	15.6629	15.6089	15.8834	16.2462	15.6299	15.6115	15.2878	16.2809	16.0465	16.2677	16.0257	15.9928	16.1339	15.9079	15.8745	15.7209	15.721	16.0383	15.71	15.7318	15.8323	15.7535	15.9728	15.1312	15.4248	15.7792	16.2195	16.0358	16.0191	16.0908	15.6044	15.9572	15.8038	16.1904	15.7231	15.9487
102	sp|P05546|HEP2_HUMAN	LNILNAK	2	17.5419	17.4947	17.5601	17.5643	17.8465	17.8892	17.6732	17.3123	16.901	17.2528	17.4894	17.4552	17.667	17.5311	17.6189	16.701	17.3849	17.9334	17.4996	18.0038	17.5628	18.0038	17.4761	17.9097	17.7522	17.9058	17.3289	17.153	17.5098	16.8093	17.538	17.277	17.4494	16.8985	17.1552	17.2698	18.1562	17.7179	17.1396	17.7776	17.5273	17.5212	18.0956	17.9029	17.6725	17.7536
103	sp|P05546|HEP2_HUMAN	NYNLVESLK	2	16.1421	16.1485	16.2618	16.3412	16.5007	16.6559	16.3775	16.1873	15.6436	16.0579	16.4118	16.5024	16.4405	16.0728	16.2536	15.3445	16.0134	16.7375	16.1257	16.6861	16.2617	16.6703	16.135	16.7166	16.3951	16.7515	16.0888	15.8456	16.2938	15.5176	16.2002	15.8705	16.0627	15.5972	15.905	15.9327	16.8556	16.5229	15.9259	16.5145	16.2671	16.2125	16.9491	16.7714	16.4031	16.4705
104	sp|P05546|HEP2_HUMAN	SVNDLYIQK	2	16.0312	16.2485	16.2559	16.3042	16.5512	16.6171	16.5296	16.0732	15.5833	16.0635	16.2205	16.4316	16.3393	16.257	16.3968	15.4434	16.1309	16.8463	16.2298	16.792	16.4597	16.7177	16.2554	16.7034	16.3884	16.7187	16.1023	16.0439	16.346	15.6157	16.2806	16.1983	16.1549	15.6223	15.8891	16.1834	16.7918	16.5307	15.8765	16.5036	16.2552	16.2662	16.8913	16.648	16.4491	16.4824
105	sp|P05546|HEP2_HUMAN	YEITTIHNLFR	3	16.2292	16.3775	16.3631	16.3493	16.6756	16.4529	16.5799	16.044	15.807	16.2235	16.3994	16.5899	16.2318	16.3091	16.342	15.6695	16.0611	16.4775	16.3089	16.8618	16.4894	16.5643	16.2772	16.7184	16.4985	16.944	15.8505	15.9838	16.3716	15.6694	16.2619	15.9903	16.3522	15.6637	15.961	16.0416	17.0275	16.3912	15.9348	16.6413	16.1407	16.3407	16.9767	16.7204	16.2996	16.5135
106	sp|P06276|CHLE_HUMAN	IFFPGVSEFGK	2	14.4772	15.1532	14.8716	14.6531	15.0447	15.1584	14.6275	14.556	13.7724	14.8591	14.8456	14.6214	14.5334	15.1501	15.0046	13.3325	14.3904	15.3207	14.7309	14.9925	14.9737	15.219	15.0409	14.9452	14.8677	15.1056	14.7563	14.6974	14.9248	15.0875	14.5444	14.6268	14.7419	13.9741	14.2642	14.5636	14.9249	14.7712	14.717	15.1838	14.7961	14.8247	14.8583	14.9319	14.7773	14.7626
107	sp|P06276|CHLE_HUMAN	NIAAFGGNPK	2	12.7322	12.1693	12.7628	12.3295	13.0124	13.0126	12.9442	13.0177	12.4745	12.445	13.0023	12.7164	12.9311	12.7983	13.2024	11.9106	11.952	13.4453	13.2816	12.7202	12.7232	12.9445	13.2119	12.5491	12.4263	12.5828	12.3387	11.6092	13.1267	12.2321	12.1115	11.2046	12.3485	12.4988	11.0821	12.7966	12.3918	13.05	11.87	13.2805	13.5452	13.0458	13.0593	12.9287	13.2834	12.4059
108	sp|P06276|CHLE_HUMAN	YLTLNTESTR	2	13.6316	13.1539	13.5015	12.8301	13.7146	14.9059	13.5167	13.7583	13.0326	13.1472	13.1844	12.8978	13.3496	13.9019	14.3765	13.3134	12.9123	14.0146	13.6815	13.7711	13.6887	13.8479	14.368	13.4499	13.5309	12.5901	13.6401	12.0217	13.7397	12.6454	14.0101	12.5365	13.9947	12.9135	12.5558	14.5458	13.6935	13.4585	13.7559	14.1474	13.5907	13.6811	13.0893	13.8546	13.6652	13.5608
109	sp|P06396|GELS_HUMAN	AVEVLPK	2	17.3587	17.7058	16.874	16.4862	17.2176	12.6289	13.145	16.6914	11.7781	13.9431	16.7318	17.5	11.227	11.0279	12.6711	16.8718	10.9204	14.1342	16.9902	17.1609	10.4979	17.4018	17.2628	11.6303	17.1042	12.1551	17.2449	15.9542	17.2472	16.2962	12.453	15.9947	10.7482	16.8624	16.2601	16.8694	11.3515	12.2597	12.5046	17.2039	17.4355	17.3899	17.1157	17.3633	12.6094	16.7498
110	sp|P06396|GELS_HUMAN	GGVASGFK	2	15.738	15.9156	15.8783	15.6552	16.1213	16.0609	16.0097	15.5074	15.4834	16.0529	15.9956	16.0088	15.7982	15.7267	15.8282	15.9254	15.5566	15.8423	16.1234	15.9153	16.1534	15.6265	15.6894	15.8163	15.7727	16.1311	15.3013	15.7858	16.0476	15.9662	15.4761	15.4149	15.9243	15.5724	15.6286	15.5795	15.9364	15.822	15.793	15.8637	15.6289	16.1231	16.0117	16.0405	15.4868	16.0994
111	sp|P06396|GELS_HUMAN	QTQVSVLPEGGETPLFK	2	13.4432	14.0358	12.9339	12.6232	13.3221	13.4954	12.9558	12.6502	12.9294	13.541	12.8556	13.8561	13.6661	13.2502	13.7601	13.0454	12.4281	14.5882	13.174	13.1676	13.5688	13.3611	13.3832	13.1431	13.3754	12.9569	13.1005	11.9058	13.1774	12.1118	13.4589	11.9701	13.1874	12.956	12.253	12.9663	12.5519	13.108	13.28	13.2314	13.4405	13.2663	13.2725	13.4201	13.3511	12.7252
112	sp|P06681|CO2_HUMAN	AVISPGFDVFAK	2	15.3015	15.8935	15.5113	15.3829	15.318	15.6408	15.4989	15.452	14.899	15.9245	15.5635	15.7124	15.027	15.5477	15.4042	14.7992	14.997	15.6619	15.6072	15.7316	14.1951	16.0556	14.8739	15.7476	15.4277	15.6199	14.5704	15.8051	15.4726	15.6819	15.1804	15.8873	15.128	14.808	15.4303	15.0078	15.4336	15.5994	15.2734	15.48	15.5366	15.6682	15.9537	15.637	15.5209	15.6886
113	sp|P06681|CO2_HUMAN	EILNINQK	2	14.3571	15.025	14.587	14.442	14.4545	14.7791	14.5522	14.4834	13.9257	15.0322	14.6507	14.8173	14.1686	14.6043	14.3406	13.9457	14.0257	14.6679	14.5233	14.7596	13.2243	15.0626	13.9264	14.8932	14.4958	14.5149	13.5008	15.1684	14.6102	14.79	14.0447	15.0099	14.3073	13.9528	14.5585	13.9536	14.4361	14.8818	14.341	14.6849	14.6178	14.7882	15.147	14.7846	14.5989	14.763
114	sp|P06681|CO2_HUMAN	RNDYLDIYAIGVGK	3	13.7242	14.3935	13.9843	13.7378	13.8573	14.4351	13.9597	14.0843	13.3629	14.307	14.122	13.986	13.3119	13.9869	14.097	13.4202	13.5401	14.5285	14.1185	14.3529	12.7674	14.728	13.3929	14.3371	13.9044	14.057	13.2619	14.5241	14.0674	14.2135	13.9143	14.3313	13.7428	13.4776	13.8503	13.6399	13.831	14.0606	14.0615	14.1128	14.0326	14.4335	14.5251	14.2312	13.9911	14.2668
115	sp|P07225|PROS_HUMAN	SFQTGLFTAAR	2	10.4471	12.214	10.7698	11.9564	12.5706	12.2636	10.9144	10.1408	11.1849	11.5191	11.7461	11.8364	11.3343	11.294	11.8784	11.6316	11.4828	13.2073	10.9801	12.115	11.1611	13.4508	12.0251	12.5061	12.3896	12.7926	11.6393	11.6861	11.1592	13.3313	10.7591	11.4893	12.8757	9.80896	11.4481	12.4054	10.1674	10.9929	12.1929	11.9798	12.1202	12.6624	12.3166	11.8341	12.0403	11.1793
116	sp|P07225|PROS_HUMAN	VYFAGFPR	2	14.7987	15.1961	14.7457	14.6018	15.2737	15.6272	15.1703	14.6185	14.4512	14.8882	15.0393	14.9175	14.9701	14.7819	15.9179	14.5326	14.5487	16.8953	14.5547	15.0431	14.296	16.2698	15.2205	15.1457	15.127	15.4917	15.9223	14.6683	15.0541	15.4371	15.5744	14.8091	15.0345	14.4827	14.3753	14.9237	14.4342	14.7365	15.8234	15.0918	15.4789	15.4511	15.2058	15.1868	15.1536	15.4021
117	sp|P07357|CO8A_HUMAN	AIDEDCSQYEPIPGSQK	2	11.5821	11.3619	11.4136	11.2491	12.2423	12.1075	11.8568	11.4142	10.242	11.9151	12.0324	11.4481	11.2574	11.8638	11.3608	11.7879	11.2125	12.3197	11.4944	12.3677	12.0399	11.9144	11.888	11.5873	11.3614	12.0213	11.5083	11.9061	11.7198	12.169	11.2485	11.8142	11.6262	11.0063	11.0708	10.4512	11.762	10.6083	11.6147	11.9744	11.7283	12.2024	11.4651	11.6618	11.6896	12.2429
118	sp|P07357|CO8A_HUMAN	LYYGDDEK	2	13.3967	13.4759	13.4823	13.3654	14.1009	13.7404	13.5926	13.3494	12.9436	13.7931	13.6499	13.3622	13.2758	13.4834	13.4094	13.6504	13.2302	14.0355	13.4336	14.0995	13.6014	13.5926	13.8394	13.5373	13.6366	13.8846	13.4351	13.6563	13.8361	13.9967	12.6034	13.8685	13.7069	13.109	13.1131	12.4043	13.6298	13.1302	13.508	13.8889	13.8555	13.9993	13.6316	13.8086	13.7295	14.1411
119	sp|P07357|CO8A_HUMAN	SLLQPNK	2	15.5817	15.6357	15.5727	15.7347	16.3655	15.7962	15.6822	15.5164	15.2399	16.0259	15.941	15.8827	15.4199	15.6955	15.4044	15.8823	15.5593	16.2572	15.5498	16.2039	15.6855	15.8055	15.9686	15.8169	15.8187	16.0609	15.5517	15.828	15.7988	16.1018	15.0116	16.1931	15.7994	15.2361	15.7607	14.4933	15.6402	15.2402	15.5995	15.9967	15.9197	16.0908	15.5925	15.8135	15.9589	16.2679
120	sp|P07360|CO8G_HUMAN	FLQEQGHR	2	14.3109	14.6349	13.664	14.2033	14.7011	17.5552	14.9307	15.4001	14.2627	15.0487	14.0866	14.525	14.412	14.9596	18.2	14.8826	13.9885	19.3649	15.0229	14.9384	14.9375	17.7387	14.7683	13.5198	15.1832	14.6079	17.936	14.251	14.1359	14.9185	18.0312	15.0803	14.6869	13.6392	13.9135	16.5032	14.8777	13.8662	17.4118	14.8094	14.2943	14.7847	15.2345	14.178	14.2277	14.5137
121	sp|P07360|CO8G_HUMAN	VQEAHLTEDQIFYFPK	3	14.2709	14.4819	14.3296	14.5422	15.1412	15.0286	14.1083	14.4548	13.9041	14.6974	14.631	14.8087	14.313	14.3896	15.2089	14.4051	14.1493	16.3623	14.5949	15.2679	14.6504	15.1101	14.9076	14.6978	14.6313	14.8263	15.2274	14.7374	14.7756	15.2487	14.8545	14.6675	14.5187	13.9926	14.5289	13.5729	14.7372	13.9188	14.841	14.9305	14.8666	15.0967	14.409	14.6119	14.6688	15.0061
122	sp|P08185|CBG_HUMAN	ITQDAQLK	2	15.6765	15.5622	15.9645	15.0759	15.7474	16.111	15.5823	15.8335	15.2546	15.6827	15.5268	15.6961	15.7747	15.9239	15.8219	15.9452	15.1919	16.1452	16.1433	16.1492	15.7573	15.9179	15.8601	15.3144	15.4327	15.431	15.3893	14.733	15.7375	15.3992	16.0738	14.9949	15.4831	15.4246	14.9406	15.2416	16.5585	15.7623	15.2697	15.7555	15.8236	15.7754	15.631	15.6261	15.8474	15.4892
123	sp|P08185|CBG_HUMAN	QINSYVK	2	18.5822	18.0232	17.7646	17.7471	18.116	18.7915	17.9624	18.0377	17.429	17.8597	17.7908	17.4537	17.6949	18.0738	18.3193	17.9831	17.4815	18.3053	17.7041	18.2649	17.8743	17.6892	17.9742	17.7049	17.4585	17.2075	17.1895	16.6568	18.1174	17.1451	17.8779	17.0068	18.821	17.736	17.0851	18.3807	17.9889	17.3565	17.3773	18.3981	17.9193	18.2578	17.6513	18.0918	17.9021	17.6708
124	sp|P08603|CFAH_HUMAN	AVYTCNEGYQLLGEINYR	3	13.7691	14.3246	14.1438	13.8174	14.759	14.0339	14.3902	13.917	13.4561	14.4329	14.3975	14.0276	14.2167	14.1759	13.8982	14.1918	14.0045	14.4124	14.5666	13.9427	14.1877	14.3615	14.5506	14.056	14.8974	14.1998	14.2111	14.1852	14.2299	14.2045	13.5986	14.7387	13.7952	13.3247	13.7282	14.3278	14.2722	14.068	13.7816	14.3297	14.1695	14.3778	14.342	13.9998	14.2409	14.3353
125	sp|P08603|CFAH_HUMAN	NGFYPATR	2	14.6197	14.9054	15.1386	14.5787	15.2577	15.7273	15.7826	14.7368	14.2631	14.8493	15.0408	15.0682	14.9753	15.6333	15.8582	14.0663	15.4511	16.569	15.646	15.6188	15.6895	16.3962	16.0842	16.0521	15.0293	14.9061	15.9115	15.182	15.8487	16.0359	15.3231	15.9885	15.635	15.0676	15.4115	15.2476	15.9715	16.1353	15.6494	16.026	15.8536	16.1173	15.9627	16.0124	15.8817	16.1975
126	sp|P08697|A2AP_HUMAN	LFGPDLK	2	15.0831	15.1049	14.8455	14.5848	15.1941	15.9518	15.1407	15.0782	14.6707	15.0307	14.7768	14.5594	15.2933	15.5707	16.2899	15.3113	14.6516	16.6707	15.2752	15.6665	15.401	15.6192	15.2959	14.9251	14.8215	14.7967	15.6598	14.6823	15.53	15.231	15.506	14.5994	15.503	14.882	14.2221	15.1395	15.0391	15.252	15.3994	15.5366	15.2335	15.3143	15.0797	15.2788	15.3197	14.9774
127	sp|P08697|A2AP_HUMAN	LGNQEPGGQTALK	2	13.9936	14.0474	13.5738	13.64	14.0718	14.454	14.0441	13.6074	13.2718	13.8898	13.4291	13.8783	14.2462	14.2669	14.7686	13.9211	13.4881	15.1347	14.0362	14.5216	13.9928	14.2795	14.169	13.7757	13.8767	13.6328	13.9378	13.6203	14.1024	14.0742	14.2989	13.4824	14.2768	13.3637	13.1938	13.9376	13.9317	13.923	14.023	14.4877	13.9052	14.1402	13.9568	13.9287	13.7646	13.4809
128	sp|P08697|A2AP_HUMAN	NKFDPSLTQR	3	14.3779	14.8601	14.3473	14.0244	14.7505	15.3254	14.4617	14.3825	13.6396	14.3667	14.0249	14.3412	14.8338	14.8697	15.3168	14.5234	13.8719	15.9052	14.7254	14.8968	14.5314	14.9287	14.7644	14.3592	14.4436	14.2234	14.4355	13.7418	14.8898	14.55	14.859	13.4993	14.7928	13.8142	13.5125	14.5543	14.0069	14.4061	14.4085	14.8742	14.6933	14.5988	14.617	14.6125	14.5391	14.0934
129	sp|P09871|C1S_HUMAN	LLEVPEGR	2	17.4005	17.4484	17.6366	17.2062	17.5245	16.9324	17.1851	17.425	17.2487	18.0305	17.5794	17.6623	17.2441	17.5749	17.4145	16.9477	17.0633	17.6964	17.4834	17.6025	17.225	17.7423	17.1203	17.6871	17.4072	17.7329	17.2119	17.8893	17.6341	18.1185	17.3968	17.5072	17.5205	16.836	17.0817	16.948	17.2027	17.6049	17.3694	17.5246	17.3992	17.7056	17.5941	17.7221	17.4389	17.54
130	sp|P09871|C1S_HUMAN	SSNNPHSPIVEEFQVPYNK	3	14.0284	14.1938	14.1544	13.654	14.1077	13.4667	13.5771	14.0923	13.9908	14.7486	14.4172	14.3698	13.8995	14.149	14.064	13.3581	13.8907	13.9621	14.013	14.1762	13.9323	14.3165	13.912	14.3716	13.843	14.2054	13.9319	14.4288	14.1817	14.6074	14.0134	14.1354	14.0511	13.34	13.7077	13.5516	13.7386	14.1964	13.9717	13.9828	13.9353	14.2537	14.2389	14.4025	14.092	14.0769
131	sp|P09871|C1S_HUMAN	TNFDNDIALVR	2	14.5356	14.7694	14.9968	14.5185	14.7198	14.1863	14.5163	14.6672	14.4878	15.3165	14.71	14.9255	14.605	14.9081	14.8273	14.2128	14.3103	15.0107	14.7982	14.8752	14.6448	15.0257	14.5842	15.0557	14.6895	15.0579	14.6112	15.1943	15.1113	15.4588	14.691	14.7763	14.9089	14.2353	14.4403	14.2311	14.4997	14.9323	14.5229	14.919	14.7175	15.0944	15.0107	15.1246	14.7741	14.9325
132	sp|P0C0L4|CO4A_HUMAN	ANSFLGEK	2	15.6651	15.9588	15.5632	16.4686	16.0133	16.7997	16.9541	15.8137	16.4174	16.1111	15.1545	14.8937	16.1266	16.3078	17.0299	15.2511	15.1965	17.1571	15.0097	16.5996	13.4231	17.6003	16.1377	17.1831	16.5978	16.5595	17.2638	15.935	16.183	16.4653	16.1794	16.3186	16.0922	15.5241	16.1304	15.5756	15.2158	15.8268	17.5549	16.758	16.1515	16.093	16.2996	14.543	15.1787	15.2581
133	sp|P0C0L4|CO4A_HUMAN	LELSVDGAK	2	16.5608	17.2095	16.7839	17.4489	17.0122	17.7818	16.7462	16.9951	17.1834	17.8227	17.3617	16.8605	16.8218	17.6166	18.3651	16.1408	16.7875	19.045	17.1637	17.2661	14.2797	18.725	17.51	18.0937	16.9596	18.2108	18.4689	17.3091	17.5152	17.5395	16.6711	17.4928	17.4092	16.7981	16.7295	15.7985	17.3843	16.4843	18.7579	16.8686	17.4832	16.5857	17.7411	17.042	17.5741	17.7976
134	sp|P0C0L4|CO4A_HUMAN	VDFTLSSER	2	16.6156	17.2262	16.8457	17.3547	17.0881	17.4111	16.9645	16.9793	16.9686	17.5767	17.2833	16.5765	16.9577	17.8092	17.8971	16.0886	16.7972	18.6063	16.9253	17.2913	14.1763	18.41	17.3012	17.9361	16.8937	17.9676	18.0224	17.0489	17.4904	17.3482	16.4459	17.2397	17.1916	16.6004	16.652	15.7266	17.5912	16.482	18.2848	16.8931	17.3994	16.8228	17.4876	16.8651	17.2999	17.5363
135	sp|P10643|CO7_HUMAN	LTPLYELVK	2	14.8956	13.7985	14.9817	14.259	13.8658	15.2967	14.8839	14.5884	14.5241	15.0293	14.5758	15.0155	14.5161	14.4331	14.7183	14.902	14.0258	15.7678	14.6889	15.1045	14.8389	15.412	14.6596	14.9525	14.7218	13.841	14.8267	14.3333	14.7874	15.2079	14.5666	14.5852	15.2009	14.3626	14.1051	14.6783	13.7096	14.5826	14.5733	15.3565	14.9477	14.9013	14.696	14.9939	14.9154	15.207
136	sp|P10643|CO7_HUMAN	VLFYVDSEK	2	16.0252	14.8714	16.1721	15.5451	15.1682	16.4708	16.1258	15.7353	15.5704	16.3003	15.8036	16.2284	15.5625	15.6404	15.533	15.9416	15.1757	16.5775	15.6801	16.3124	16.0329	16.4223	15.681	16.1302	15.8905	14.8752	15.5821	15.3079	16.0559	16.5131	15.5409	15.6853	16.342	15.495	15.255	15.6881	14.7671	15.9794	15.498	16.4914	16.0401	16.1557	15.8021	16.4	16.1248	16.4771
137	sp|P12259|FA5_HUMAN	GEYEEHLGILGPIIR	3	11.2046	11.5093	11.2342	11.2986	12.2799	12.1636	10.7912	10.6961	11.0546	11.8134	10.8154	11.5911	11.8918	11.4773	12.4065	11.3987	11.7932	12.723	12.1108	11.9593	11.7202	11.7385	11.8887	11.6817	11.9204	11.7616	12.0468	11.8638	11.9784	12.3742	11.8349	11.6421	12.0614	10.8186	10.8895	12.1684	11.4533	11.0947	11.5372	11.9073	12.2992	12.0815	12.157	12.0053	11.7736	11.5387
138	sp|P12259|FA5_HUMAN	LLSLGAGEFK	2	14.2388	14.2504	14.2733	14.0765	15.0575	14.4471	13.7483	13.1517	13.7925	14.6974	13.6703	13.5052	14.3879	14.0541	14.1539	14.01	14.4198	14.1967	9.38586	13.56	14.2406	12.525	14.6192	14.6095	13.1365	8.34873	14.2759	14.1682	14.4782	15.5471	13.9514	14.4922	14.2458	13.4149	13.9033	14.3784	13.9115	13.2816	13.6161	14.4223	13.7919	14.3594	13.7261	13.4638	13.0573	13.4553
139	sp|P13671|CO6_HUMAN	GFVVAGPSR	2	15.031	14.5036	15.619	15.2449	15.5406	15.9963	15.9315	15.3932	15.3629	15.8517	15.9786	15.2647	15.3148	15.2545	15.5992	15.1647	15.326	16.3386	15.3141	15.804	15.8686	16.287	15.8892	16.2212	15.1947	15.7455	15.7384	15.1191	15.6782	16.0258	15.0181	15.6344	15.9176	15.6037	14.9151	14.9951	15.4557	15.9087	15.3571	15.7055	15.8183	15.7163	15.8579	16.1719	15.8567	16.1623
140	sp|P13671|CO6_HUMAN	QLEWGLER	2	16.3856	16.8145	16.8702	14.802	17.0083	16.0468	15.4084	15.4574	16.1785	16.2579	16.7122	15.741	16.6597	17.0819	17.2408	17.0672	15.8138	18.174	16.6541	17.2721	17.0505	15.5674	16.2747	15.7558	14.8673	14.8134	15.013	14.8856	15.6705	16.6146	16.3493	16.2041	16.2072	14.9409	15.558	17.7002	16.556	16.7647	15.1863	15.2421	16.6642	15.1686	17.1086	16.2843	15.4881	14.8156
141	sp|P17936|IBP3_HUMAN	ALAQCAPPPAVCAELVR	2	12.5028	12.5732	11.4863	9.66888	13.3723	13.5103	11.5358	11.6488	12.3026	9.47978	11.6036	11.9196	13.0007	12.5118	12.097	11.144	11.8154	12.2061	10.374	13.4945	12.5343	11.6528	11.7871	12.562	12.8677	9.72792	10.5821	8.62571	12.5245	8.6865	12.6742	7.50779	11.1592	10.9016	10.5943	12.1469	12.378	11.9784	11.0168	12.1715	11.3298	12.4714	11.3891	12.445	12.2926	10.6573
142	sp|P17936|IBP3_HUMAN	FLNVLSPR	2	16.8652	16.5315	16.7488	16.3291	17.0056	16.9033	16.2101	16.2866	16.2684	15.675	16.1331	16.3912	16.9395	16.0721	16.5023	16.0001	16.2016	17.0702	16.0275	17.4483	16.5791	15.5104	16.8099	16.3659	16.6701	15.6863	15.954	15.719	16.8894	14.8932	16.2815	14.8535	16.5952	15.6355	15.6042	16.1653	16.2428	16.4248	14.929	16.85	16.2991	16.7036	16.7463	17.0353	16.2277	16.7703
143	sp|P17936|IBP3_HUMAN	YGQPLPGYTTK	2	13.0875	13.7001	13.0836	11.8884	14.1949	13.9447	13.6001	13.0843	12.6207	12.9708	14.497	14.0954	13.1972	13.3519	15.558	13.7718	12.9816	15.131	13.2406	13.2687	12.6475	12.8807	13.2916	13.1312	13.0218	12.2503	13.8498	12.6204	12.098	12.6702	14.5137	12.7979	13.5601	12.2808	12.6602	13.6487	13.3573	13.0035	14.0745	12.55	12.2423	13.9366	13.0083	12.92	13.3703	12.9981
144	sp|P19652|A1AG2_HUMAN	EHVAHLLFLR	2	12.3146	10.1215	12.4993	9.44915	12.8603	13.601	8.98014	10.3498	10.043	10.3061	13.3417	12.6815	13.0497	12.9209	11.0993	12.3592	9.61655	13.1071	13.318	11.8769	12.445	10.8001	12.4921	12.1338	11.5377	11.0258	12.5125	8.31288	9.45327	9.42836	14.0339	9.58308	12.6145	11.4778	8.41785	9.09803	9.22159	13.7031	10.4346	12.3617	12.8007	10.9773	11.5821	8.79116	8.9542	10.7715
145	sp|P19652|A1AG2_HUMAN	EQLGEFYEALDCLCIPR	3	13.576	15.0354	15.4489	12.7649	14.2938	14.7544	14.3041	13.4066	13.4164	13.2985	14.2266	13.239	13.3039	14.4606	14.4518	13.0962	13.72	15.1453	14.2662	13.9765	13.667	15.2635	14.4538	14.2296	13.3734	14.6884	14.0582	13.2985	13.6728	14.1542	13.8367	13.721	13.6572	13.388	13.5638	13.6044	15.1473	13.9237	14.3837	14.1414	14.1572	14.1348	13.3554	13.8703	13.9189	14.2677
146	sp|P19652|A1AG2_HUMAN	WFYIASAFR	2	13.9814	14.9381	14.6123	13.8982	14.75	15.182	14.2674	14.5057	14.034	14.9986	14.6934	14.4179	13.3983	14.7261	15.5827	13.5946	13.5033	17.4978	14.0676	13.9958	13.9169	16.6082	14.2104	14.3626	14.0383	15.2427	15.55	14.4925	14.3501	14.8861	16.012	14.3677	14.6666	13.4677	13.8347	14.425	14.7142	13.7312	16.6494	14.3052	14.3611	14.2432	14.2216	13.8707	14.2257	14.1722
147	sp|P19823|ITIH2_HUMAN	IYLQPGR	2	18.6462	18.7552	18.8511	18.2071	18.7501	18.9516	18.5902	18.5992	17.9851	18.5204	18.6218	18.4964	18.7406	18.8815	18.1543	18.5484	18.4078	18.5861	18.7357	19.1393	18.8741	18.4963	18.6402	18.4532	18.6245	18.6613	18.3036	17.8537	19.0229	18.1241	18.2476	17.8768	18.7432	18.3731	17.6151	18.5474	18.5932	18.7584	17.6787	18.5591	18.7457	18.9948	18.8025	18.98	18.8668	18.8237
148	sp|P19823|ITIH2_HUMAN	NDLISATK	2	17.8124	17.9408	17.8804	17.3545	17.8558	18.2669	17.7594	17.7935	17.1464	17.8063	17.7329	17.7963	17.8282	17.9682	17.7266	17.6816	17.4739	18.1732	17.8658	18.1801	18.0627	17.7864	17.7842	17.6006	17.8568	17.7979	17.7218	17.1385	18.1615	17.2919	17.6066	17.0133	17.9182	17.5655	16.8932	17.8039	17.7404	18.0565	16.8835	17.5932	17.7537	18.1294	17.9624	18.1778	18.1007	17.9486
149	sp|P19823|ITIH2_HUMAN	VQSTITSR	2	16.421	16.51	16.4127	16.0857	16.466	16.7624	16.3284	16.3954	15.9312	16.2529	16.3592	16.2848	16.4939	16.601	16.2083	16.3082	16.3626	16.7301	16.4285	16.7963	16.6084	16.374	16.4775	16.3149	16.5573	16.3316	16.2654	15.7724	16.7763	15.8401	16.217	15.7558	16.5583	16.3482	15.6345	16.4775	16.3608	16.6528	15.5987	16.2652	16.5689	16.7648	16.6062	16.8076	16.775	16.5593
150	sp|P19827|ITIH1_HUMAN	EVAFDLEIPK	2	16.9977	17.4796	17.4391	16.8004	17.2281	17.8665	17.3668	17.2239	16.6054	17.3895	17.4529	17.3502	17.3382	17.4367	17.2694	17.1631	16.9615	17.9074	17.3725	17.7111	17.3733	17.5708	17.312	17.186	17.2762	17.4429	17.214	16.792	17.6849	16.9299	17.2873	16.6461	17.4021	17.175	16.3489	17.1883	17.3448	17.6416	16.6515	17.0455	17.4802	17.5253	17.5436	17.6392	17.6588	17.6694
151	sp|P19827|ITIH1_HUMAN	LDAQASFLPK	2	17.6556	17.8924	17.9695	17.403	17.6916	18.3712	17.8019	17.6797	17.0703	17.635	17.9588	17.6357	17.8011	17.7904	17.7065	17.5066	17.4807	18.1942	17.8738	18.1661	17.869	17.963	17.7836	17.664	17.7064	17.8824	17.6709	17.127	18.0131	17.3826	17.5927	16.9979	17.9159	17.5107	16.8195	17.568	17.7413	18.0428	16.8206	17.5686	17.827	17.9344	18.0124	18.0616	17.9671	18.0944
152	sp|P19827|ITIH1_HUMAN	VTYDVSR	2	16.8083	16.9811	16.9743	16.4558	16.8437	17.3708	16.9099	16.7524	16.2333	16.8612	16.9953	16.8458	16.9505	17.0389	16.7344	16.7255	16.5181	17.4038	16.9333	17.2196	16.9616	17.116	16.8618	16.7297	16.8455	16.9437	16.7394	16.1924	17.1183	16.3864	16.7721	16.2723	17.0337	16.6561	16.0729	16.6993	16.8163	17.1127	16.005	16.7037	16.8887	17.038	17.0485	17.1388	17.1843	17.173
153	sp|P22792|CPN2_HUMAN	GQVVPALNEK	2	15.8499	16.0121	15.919	15.6708	16.0688	16.1718	16.3098	15.78	15.5823	16.0022	15.9494	16.0103	15.239	15.8149	15.9889	15.9832	15.8225	16.5085	16.1239	16.3327	15.8228	16.0441	16.2362	15.8435	16.1988	15.7563	16.0108	15.5885	16.2233	15.9458	15.8127	15.33	15.7995	15.6309	15.1823	14.9743	15.7508	16.432	15.3994	16.0484	16.4587	16.2292	16.0409	16.1299	16.1627	15.9586
154	sp|P22792|CPN2_HUMAN	LELLSLSK	2	15.6003	15.7172	15.5955	15.3587	15.8008	16.2168	16.1158	15.3067	15.4631	15.8055	15.6998	15.7263	14.7936	15.7112	16.052	15.726	15.516	16.7398	15.8946	15.8772	15.5234	16.1346	15.9309	15.5531	15.7993	15.4651	16.0667	15.2686	15.9319	15.6346	15.8025	14.9081	15.6283	15.6174	14.8756	14.6495	15.6178	15.9772	15.4735	15.7419	16.0456	16.184	15.6536	15.8597	15.9544	15.6116
155	sp|P22792|CPN2_HUMAN	QLVCPVTR	2	14.9644	15.0583	14.9514	14.6317	14.9843	15.2248	15.215	14.715	14.5994	15.055	14.9219	15.1206	14.2524	14.5767	14.946	14.8833	14.7117	15.8093	15.1081	15.2283	14.7424	14.9896	15.3229	14.8501	15.2028	14.6423	15.0813	14.5491	15.3317	14.8713	14.991	14.2302	14.6794	14.6099	13.961	13.8272	14.6172	15.2471	14.4291	15.0835	15.4021	15.3043	14.9	14.8804	15.1147	14.7512
156	sp|P27169|PON1_HUMAN	IFFYDSENPPASEVLR	2	14.3622	14.3656	13.8503	13.5887	14.6506	15.2458	14.166	14.1444	13.741	14.7352	14.1497	13.3486	13.8416	14.7575	15.4902	14.4447	13.907	15.6001	14.0525	14.9339	13.8947	14.358	14.6835	13.6305	14.348	13.7962	14.5994	12.2189	13.8182	13.5636	15.2373	13.1581	14.6575	13.6968	12.5873	14.3747	14.1443	14.3351	13.7458	14.5034	15.1083	15.0556	14.2196	14.4134	14.7228	14.0928
157	sp|P27169|PON1_HUMAN	SFNPNSPGK	2	15.0948	14.7096	14.2234	14.135	15.1102	15.8348	14.621	14.692	14.1396	15.1174	14.4764	13.7711	14.5703	15.3154	15.92	14.9558	14.5732	16.035	14.5266	15.4425	14.4556	14.8778	15.2666	14.027	14.8389	14.2784	15.1067	12.8372	14.3227	14.1018	15.6914	13.7991	15.2735	14.1514	13.0931	14.8057	14.6391	14.8558	14.1844	15.0785	15.6258	15.5148	14.7158	14.8486	15.2488	14.4723
158	sp|P27169|PON1_HUMAN	STVELFK	2	16.4265	16.1314	15.6529	15.5203	16.6713	17.2928	16.0664	16.0395	15.7061	16.5464	15.9159	15.1801	15.9967	16.6241	17.2923	16.3709	16.0319	17.3493	15.882	16.7998	15.8227	16.2655	16.642	15.5799	16.2617	15.7224	16.5728	14.2226	15.7535	15.3678	17.0886	15.2038	16.6033	15.6667	14.573	16.1467	16.0563	16.2477	15.6812	16.5485	17.0224	16.8994	16.1257	16.2719	16.7087	15.822
159	sp|P36955|PEDF_HUMAN	LAAAVSNFGYDLYR	2	12.6106	13.6032	13.2167	12.5122	13.0393	13.5249	12.8232	12.5046	12.1532	13.1485	12.3696	13.3229	12.4561	12.9256	13.8576	12.2375	12.1459	14.1018	12.4398	12.6046	12.9762	13.6693	12.8891	13.2952	12.9407	12.5401	12.6186	12.6713	13.1649	13.06	12.8355	12.3587	13.2467	11.7271	11.9531	12.7603	12.4548	12.2033	13.0743	13.5806	12.9764	13.1038	12.9278	12.8905	12.7389	12.7754
160	sp|P36955|PEDF_HUMAN	SSFVAPLEK	2	14.0694	15.1455	14.8774	14.1084	14.7226	14.834	14.5693	13.8023	13.4892	14.6849	13.7811	14.7404	14.2293	14.6066	15.0206	13.5901	13.6154	15.2019	14.2118	14.3527	14.3638	14.9237	14.3226	14.6533	14.6174	14.0588	13.7622	14.0482	14.5908	14.4406	14.1269	14.0305	14.6502	13.4819	13.4493	14.1384	13.7275	13.9075	14.6315	15.2046	14.8324	14.5771	14.6563	14.5118	14.1727	14.2833
161	sp|P51884|LUM_HUMAN	FNALQYLR	2	13.0899	13.3339	13.5838	12.7973	13.1048	14.4376	12.8516	12.9322	12.6959	13.5299	13.2393	13.1673	12.906	13.1526	14.7463	12.9449	12.62	15.5086	13.1666	13.1821	13.3108	14.6735	13.1597	13.021	13.1235	13.5028	15.159	13.5969	13.6552	13.2178	14.615	13.1478	13.4844	12.6651	13.1676	13.4528	13.1149	12.8362	14.6548	13.2493	13.2243	13.3903	13.3318	13.3991	13.0617	13.1908
162	sp|P51884|LUM_HUMAN	ILGPLSYSK	2	13.5355	13.4808	13.2586	13.1378	12.5658	14.7526	12.8551	13.4547	12.4628	14.05	12.5137	13.1718	13.1053	12.4966	15.2673	12.4476	12.061	16.2038	12.9157	12.1392	13.2789	15.0709	13.1049	12.848	13.2396	13.9216	15.686	13.3042	12.7669	13.3544	15.2801	12.5784	13.1822	12.3382	12.9578	13.9506	12.239	12.9181	15.3184	13.3775	12.8698	13.2894	13.2538	12.9067	12.7013	13.1054
163	sp|P51884|LUM_HUMAN	ISNIPDEYFK	2	11.8788	11.5206	10.7912	11.6294	11.0987	13.5352	12.043	11.7956	11.4419	12.421	11.2491	12.117	11.4522	11.1929	14.0191	10.5479	11.2161	14.6602	11.2929	11.7879	11.5498	13.6829	11.6768	11.9095	9.57743	10.7432	14.4549	11.9787	12.0151	12.2088	13.7942	11.2986	12.2538	10.9136	12.0597	12.4489	10.6564	10.9462	13.6491	11.7944	11.9144	12.2252	11.9035	11.8025	11.5142	12.5442
164	sp|P51884|LUM_HUMAN	LKEDAVSAAFK	3	12.0213	12.8597	12.6952	12.258	12.2021	14.336	12.2411	12.318	11.5137	12.7616	12.2276	12.7303	11.9833	11.9741	14.6168	11.9218	11.9148	15.3725	12.4383	11.9816	12.277	14.3366	12.1299	12.4836	12.5971	13.0696	15.0503	12.4966	12.6578	12.7634	14.5203	11.7936	12.4476	11.902	12.5563	13.2627	11.5957	11.8887	14.4873	12.4328	12.4976	12.77	12.5962	12.4622	12.0481	12.4843
165	sp|Q06033|ITIH3_HUMAN	ALDLSLK	2	15.5037	15.5838	16.0947	16.1908	15.2277	15.9248	15.9251	16.0597	15.4673	16.0642	16.0761	15.7568	14.6331	15.4532	15.771	15.815	15.4741	16.6046	15.193	15.8125	16.3895	16.8167	15.0349	15.7997	15.8035	16.3335	16.5797	16.2494	16.2539	17.0806	14.846	16.226	15.3352	15.1009	15.6071	16.1184	15.4415	15.4024	16.6491	15.0709	15.3505	15.9703	16.0754	15.1551	15.6753	16.3283
166	sp|Q06033|ITIH3_HUMAN	DYIFGNYIER	2	12.6375	12.7543	13.2564	13.2659	12.3337	13.112	13.0159	13.137	12.5162	13.0548	13.0434	12.5831	11.8037	12.7102	12.8648	13.0196	12.3259	13.7229	12.5031	13.0441	13.2463	13.8317	12.6389	13.0831	12.9778	13.5553	13.492	13.5264	13.5105	14.2265	11.5113	13.3643	12.6344	12.3896	12.5384	13.468	12.5694	12.7669	13.6808	12.2644	12.5871	13.3002	13.1392	12.2521	12.8794	13.4082
167	sp|Q06033|ITIH3_HUMAN	EHLVQATPENLQEAR	3	13.476	13.8292	13.3351	14.2167	13.315	14.1302	14.0483	14.0686	13.293	14.1076	14.077	13.661	12.7979	13.6801	13.7317	13.8893	13.3334	14.5735	13.318	13.8337	14.2336	14.8235	13.3146	14.0186	13.8871	14.4476	14.5905	14.3514	14.2674	15.3532	12.7209	14.4103	13.4538	13.1597	13.5314	14.3673	13.539	13.5972	14.5665	13.0761	13.5681	13.9905	13.3497	13.1214	13.9863	13.2696
168	sp|Q08380|LG3BP_HUMAN	SQLVYQSR	2	10.7194	9.40727	9.51175	9.90388	9.77479	10.6573	9.87191	9.05528	9.13186	9.29921	9.2503	8.33092	8.82655	9.22882	10.1799	9.79116	8.66888	11.102	9.0954	9.8392	9.27845	9.48583	9.52552	9.83131	9.64566	9.35755	9.41785	8.54689	9.88874	9.79279	9.76321	9.55267	9.8857	9.91886	8.47573	9.19229	9.75489	9.12412	9.90839	9.03892	9.52356	9.41996	9.16239	9.66178	9.57932	9.88874
169	sp|Q08380|LG3BP_HUMAN	TIAYENK	2	10.7912	11.062	10.314	10.352	10.4615	11.0203	10.2515	10.9636	9.58684	11.2318	11.8297	10.7764	10.9418	11.0868	10.7108	10.5613	10.3185	11.899	10.6644	10.9751	10.4696	11.1762	10.4378	10.5784	10.7657	8.47573	10.8329	10.84	10.5699	10.7599	10.2033	10.0362	9.90087	11.1319	9.97154	10.3454	9.52748	11.0593	11.6371	10.4105	10.3163	10.4878	11.4226	8.79442	11.4988	9.83763
170	sp|Q14624|ITIH4_HUMAN	ILDDLSPR	2	18.5232	18.852	18.7633	18.1936	18.7179	18.9954	18.506	18.7246	17.986	18.807	18.8995	18.4365	18.6509	18.7363	18.9998	18.4949	18.2881	19.5146	18.8278	18.6693	18.6041	19.3031	18.6665	19.0181	18.72	18.7127	18.9427	18.6268	18.6099	19.1367	18.5147	18.1267	18.6509	17.9568	18.1398	18.532	18.7497	18.7358	18.8102	18.2522	18.7993	18.8666	18.8489	18.5209	18.657	18.7982
171	sp|Q14624|ITIH4_HUMAN	LGVYELLLK	2	17.4536	17.9466	17.8624	17.214	17.7763	18.0426	17.5434	17.7429	17.1701	17.8856	17.9799	17.6836	17.5952	17.8915	18.0779	17.6225	17.3081	18.6278	17.8389	17.7354	17.5463	18.4346	17.7333	17.8832	17.8065	17.8458	18.0309	17.6951	17.6388	18.022	17.6927	17.1202	17.6054	17.0213	17.1344	17.6701	17.9486	17.6997	17.926	17.3414	17.8485	17.8043	17.8304	17.4949	17.7516	17.8136
172	sp|Q14624|ITIH4_HUMAN	SPEQQETVLDGNLIIR	2	13.4764	14.0356	13.9772	13.1095	13.9935	14.2949	13.6114	13.9983	13.1523	13.9726	14.1401	13.8705	13.7208	13.7799	14.4645	13.7523	13.405	14.8986	13.9369	13.8624	13.8306	14.5628	13.6518	14.013	13.8255	13.9932	14.1003	13.8421	13.8331	14.1001	13.6977	13.2633	13.9633	13.1175	13.246	13.7092	14.0239	13.7818	13.981	13.4429	13.9904	14.0933	13.8757	13.8623	13.8832	14.0645
173	sp|Q96PD5|PGRP2_HUMAN	AGLLRPDYALLGHR	3	14.3492	14.1995	14.161	13.5565	14.0191	15.1004	14.3433	14.4819	13.4924	13.8746	13.8681	13.7167	14.2614	13.8459	15.1576	13.7304	13.432	15.9243	14.103	14.4627	14.3182	14.5112	14.4636	13.6779	14.3449	13.8401	14.7889	13.3677	14.4073	13.5685	14.8226	13.6896	14.4312	13.697	13.3164	14.8215	13.2853	13.9096	14.4123	14.2064	14.1975	14.4643	14.3681	14.4267	14.4009	14.204
174	sp|Q96PD5|PGRP2_HUMAN	DTLPSCAVR	2	15.9063	15.9864	15.669	15.3525	15.3644	16.2578	15.7941	16.0272	15.1478	15.3786	15.3229	15.2279	15.9324	15.5779	15.8838	14.9885	15.1271	16.2229	15.4456	15.7817	15.8949	15.6231	15.8626	15.3304	15.8248	15.2953	15.6415	14.9968	15.9785	14.942	15.503	15.1789	15.8355	15.4446	14.9921	16.1122	14.6151	15.5091	15.2331	15.8051	15.8309	15.9738	15.7861	15.9464	15.9278	15.7767
[truncated: 59 more columns]

## Sheet: STL
	Protein	Peptide	Precursor.Charge	A1	A10	A11	A12	A2	A3	A4	A5	A6	A7	A8	A9	B1	B10	B11	B12	B2	B3	B4	B5	B6	B7	B8	B9	C1	C10	C11	C12	C2	C3	C4	C5	C6	C8	C9	D1	D10	D11	D12	D2	D3	D4	D5	D6	D7	D8
1	AACT_HUMAN_SISpeptide	NLAVSQVVHK	2	15.7923	15.695	15.5604	15.5897	15.6422	15.6575	15.3639	15.3962	15.4283	15.5815	15.6704	15.6562	15.7216	15.7274	15.6482	15.6721	15.5938	15.6297	15.5333	15.5308	15.3599	15.2494	15.5383	15.6986	15.2488	15.9219	15.8227	15.6083	15.5321	15.5391	15.5992	15.5639	15.6177	15.8518	15.1447	15.535	15.5792	15.5393	15.6689	15.5468	15.7607	15.2894	15.4618	15.6068	15.4192	15.5104
2	ALS	LAELPADALGPLQR	2	14.4514	15.2192	13.8578	13.8449	14.2938	14.34	13.4005	13.7363	13.8929	14.087	14.4161	14.3606	14.5906	13.7298	12.4712	13.3782	13.5159	13.5813	13.4644	14.6171	13.5718	13.2175	14.4079	14.115	13.6305	13.5324	13.025	13.5217	14.0179	12.0954	14.8997	11.7674	13.14	13.5145	13.8857	13.0681	14.2736	13.6388	13.1077	13.9905	13.6308	15.2896	13.2424	13.6876	13.2225	13.915
3	ALS	LEALPNSLLAPLGR	2	14.1658	14.6248	13.5006	13.3707	13.937	14.0015	13.1181	13.3344	13.3727	13.475	13.9072	14.0833	14.1614	13.3548	13.2774	13.1394	13.2597	13.4834	13.1023	14.138	13.3238	12.8313	14.1489	13.7438	13.2447	13.1663	12.8236	13.2439	13.4893	11.7566	14.5609	11.7932	12.9631	13.3519	13.2867	12.6638	13.6771	13.2235	12.6039	13.6769	13.3971	14.8662	12.9009	13.4082	12.8353	13.6024
4	CHICK	AFKDEDTQAMPFR	3	18.1103	19.2258	17.919	17.711	18.0411	18.2223	17.6447	18.0131	17.6705	18.2993	18.0727	17.8591	17.8148	18.0409	17.8817	17.5064	17.7265	18.1039	17.967	18.336	17.7911	17.6967	18.2845	18.2356	18.0238	18.2389	17.8685	18.056	18.0298	18.3571	18.1701	17.8404	17.8998	17.9097	18.2349	17.9819	18.0631	17.6456	17.5766	18.0918	18.1313	19.1765	17.8537	17.6359	17.835	17.8138
5	CHICK	GGLEPINFQTAADQAR	3	16.6998	18.0882	16.4316	16.3731	16.3564	16.7315	16.4358	16.5208	16.3314	16.7322	16.3914	16.6839	16.5746	16.8657	16.4974	16.3189	16.2937	16.7373	16.6469	16.6776	16.4676	16.4545	16.5983	16.7903	16.6663	17.0083	16.7302	16.5546	16.6036	16.9863	16.6535	16.5816	16.5623	16.5373	16.8229	16.4082	16.8577	16.4932	16.2291	16.5878	16.7272	17.8671	16.645	16.4748	16.6451	16.6078
6	sp|P00450|CERU_HUMAN	EYTDASFTNR	2	12.3726	15.2647	12.268	11.9248	11.7891	12.5145	12.1183	12.1338	11.4404	12.3168	12.169	12.4239	12.2831	14.7469	12.633	11.8361	12.5584	12.6078	12.4939	12.3947	12.5868	12.6651	12.9388	12.8836	12.0004	14.3868	13.2116	13.5236	12.4528	12.9442	13.3718	13.3682	12.1812	12.7039	12.4479	12.8912	15.7559	12.3426	12.9318	12.1447	12.9265	14.1474	12.9235	12.1023	12.2682	12.2685
7	sp|P00450|CERU_HUMAN	GAYPLSIEPIGVR	2	15.0951	17.7033	15.1984	14.4593	14.9529	15.1255	14.284	15.0121	13.9983	15.4958	15.0446	14.6321	15.0632	17.0269	14.8693	14.3146	14.9114	14.9267	14.8215	14.9917	14.7769	14.8654	15.2829	15.3822	14.6435	16.7752	15.5041	16.0754	14.8871	15.3596	15.897	15.5779	14.4431	14.7401	15.1832	15.2502	17.9601	14.5913	15.2846	14.5666	15.1614	16.6963	15.1054	14.4202	14.5319	14.3747
8	sp|P00450|CERU_HUMAN	TYSDHPEK	2	10.7805	13.4826	10.8001	10.2854	10.2479	10.8757	10.4041	10.3443	9.92778	11.0458	10.275	10.6421	10.4818	12.92	10.8727	10.3597	10.774	10.9352	10.8186	10.7936	10.8986	11.1053	11.3565	11.2592	10.6184	12.7805	11.4924	12.0681	10.7582	11.403	11.5118	11.8823	10.6321	10.9374	11.1529	11.0314	13.933	10.6239	11.2894	10.2143	11.0272	12.1712	11.0761	10.6439	10.7288	10.5226
9	sp|P00734|THRB_HUMAN	ELLESYIDGR	2	10.6777	9.45533	10.7616	11.461	9.97154	10.4707	11.4294	11.4737	10.1724	10.3498	10.043	10.6175	10.7168	10.2155	10.6926	10.5727	11.4284	10.9233	10.7423	10.0224	10.7977	12.041	11.1618	10.3038	10.2538	10.6795	9.74819	9.54303	10.8619	10.0265	9.45121	8.56224	11.2276	10.6662	9.82337	10.7499	10.7599	10.3117	12.0587	10.6528	10.813	10.4727	11.6064	10.9166	10.875	10.6466
10	sp|P00734|THRB_HUMAN	ETAASLLQAGYK	2	12.1926	15.6997	11.2228	11.8677	11.1338	12.7725	12.6996	11.8005	12.1003	11.9259	11.5118	12.9912	11.7448	13.0676	12.6262	12.67	11.7082	12.9977	12.4448	12.702	12.3276	12.4396	13.5018	12.9796	12.5553	12.6963	12.4507	12.6707	12.5172	13.051	12.2618	13.1419	12.9887	13.7596	12.4645	11.3242	13.1244	12.568	12.6191	13.0573	12.688	15.914	11.8427	12.63	12.5297	12.1121
11	sp|P00734|THRB_HUMAN	SGIECQLWR	2	14.1198	16.1163	13.9724	14.1515	14.2295	14.399	12.9933	13.9723	13.6169	14.0447	14.4851	13.449	13.9153	13.0456	13.3618	13.1388	13.5188	14.1807	13.869	14.1244	13.2362	14.0841	14.2978	14.8494	13.8643	13.7637	12.9237	14.9697	13.8978	14.5374	14.1044	14.5515	13.9707	14.541	14.3671	13.8776	14.326	13.9135	15.3472	14.2561	14.1019	16.2557	13.3652	13.7538	13.621	13.2485
12	sp|P00738|HPT_HUMAN	DYAEVGR	2	19.438	20.6245	19.5061	20.6085	19.7827	20.1602	19.9218	19.2793	19.7355	20.1866	19.86	20.3069	19.2886	19.5252	20.0295	18.2303	19.7648	20.4713	19.6362	19.8084	20.2628	20.4882	19.5842	21.028	20.116	21.1508	20.7065	21.1979	20.0984	21.5638	19.4396	21.2215	19.6972	19.6528	21.3639	19.1067	20.573	19.5957	20.3687	20.2418	19.7899	20.8362	21.0177	19.983	19.7679	20.8638
13	sp|P00738|HPT_HUMAN	LRTEGDGVYTLNNEK	3	19.0618	19.2666	19.1463	19.5501	19.6376	19.9073	19.1466	19.7452	18.3682	20.4714	19.918	19.8665	17.6964	18.5525	19.1107	16.0719	17.6488	20.0811	19.3153	19.5857	19.1691	19.5606	18.4737	19.6222	19.95	20.497	20.1448	20.048	19.8447	21.9218	9.86728	20.6034	18.5456	18.8795	21.352	12.0185	19.6679	17.2444	19.0097	19.4437	19.3955	20.6998	20.2103	18.4224	19.0487	19.8466
14	sp|P00738|HPT_HUMAN	VTSIQDWVQK	2	20.1617	20.6378	20.0532	21.0655	20.4298	20.4646	20.1761	20.092	19.9877	20.968	20.6985	20.6543	19.9046	19.6947	20.157	18.4948	20.2389	20.6854	20.0505	20.4473	20.4311	20.8325	20.0048	21.3839	20.892	21.3709	20.8225	21.7005	20.5431	21.8569	20.0647	21.2685	19.7743	19.6763	21.8513	19.7402	20.7391	19.938	20.7465	20.4328	20.1248	20.9389	21.0377	20.0128	19.9388	20.9169
15	sp|P00738|HPT_HUMAN_SISPEPTIDE	VTSIQDWVQK	2	20.4031	20.6048	20.1682	20.9427	20.4043	20.4933	20.258	20.207	20.0527	20.8823	20.6366	20.6187	20.1064	20.0647	20.3218	19.1592	20.3035	20.6713	20.1029	20.4711	20.4435	20.7947	20.1176	21.1652	20.8023	21.2405	20.8112	21.4947	20.5191	21.5994	20.2305	21.0997	20.0741	19.9484	21.569	19.9649	20.6953	20.0773	20.7223	20.5104	20.1797	20.7855	20.8991	20.2018	20.0448	20.839
16	sp|P00739|HPTR_HUMAN	NYAEVGR	2	17.4648	18.3964	17.3393	18.4281	17.6747	17.9079	17.7578	17.0527	17.5814	18.0658	17.7031	18.1879	17.1217	17.3349	17.761	16.1801	17.6282	18.1959	17.5289	17.6861	18.0888	18.4164	17.4853	19.1015	18.0177	18.9352	18.5726	19.0757	17.9662	19.3638	17.3909	19.0032	17.43	17.5033	19.1905	17.0529	18.3858	17.5416	18.2221	18.1084	17.6163	18.5839	18.8425	17.8593	17.5586	18.758
17	sp|P00739|HPTR_HUMAN	VVLHPNYHQVDIGLIK	3	14.1803	14.6896	14.4333	13.8536	14.4601	14.202	13.7171	13.8801	14.5318	13.9448	14.7178	14.4072	15.108	14.2847	14.112	13.6995	14.8032	13.749	13.1727	15.1137	13.7676	14.0404	14.9165	14.8509	14.1032	14.9736	13.7055	13.9528	13.1375	14.3771	15.8179	13.8702	13.8241	13.1159	13.8778	14.488	14.841	14.4765	13.8344	13.9308	14.0032	13.9512	13.9478	14.8296	13.8731	14.2672
18	sp|P00739|HPTR_HUMAN	YVMLPVADQYDCITHYEGSTCPK	3	14.7278	15.1175	15.1971	14.4774	15.2001	14.9079	14.6638	14.529	15.3451	14.418	15.4622	15.2584	15.5746	14.8463	14.9212	14.3071	15.5608	14.4135	13.9075	15.7285	14.4665	14.6121	15.4977	15.3713	14.9455	15.6189	14.2468	14.4812	13.8112	14.903	16.4129	14.454	14.5483	13.8334	14.4874	15.1611	15.5328	15.1716	14.091	14.8191	14.5043	14.8778	14.6899	15.4524	14.2212	14.9657
19	sp|P00742|FA10_HUMAN	ETYDFDIAVLR	2	15.7881	17.2295	15.6634	17.1149	16.6749	16.57	15.6054	16.662	15.0687	17.3235	17.0074	16.6745	16.0379	16.2113	15.6477	14.6208	15.3714	16.9924	16.3693	16.4794	16.2809	16.3051	16.2774	17.3733	16.3943	17.5645	16.9973	17.7162	16.9639	18.4078	15.4813	17.6066	15.4491	16.0289	18.0421	15.6768	16.7295	15.2512	16.1427	16.2707	16.476	17.5371	17.0519	16.1283	15.9588	16.941
20	sp|P00742|FA10_HUMAN	IVGGQECK	2	13.9989	14.5103	13.9159	13.5666	14.071	14.2524	13.5177	14.2179	13.8522	13.8842	13.9421	14.4774	14.309	13.9895	14.1016	13.5739	14.1678	14.0152	14.1338	14.6389	14.0283	13.9505	14.7455	14.5975	14.32	14.2282	13.4827	14.2431	13.8465	14.057	14.7261	13.4698	13.9269	14.0872	13.8941	14.1253	14.203	14.0435	12.723	14.3299	14.536	14.4902	13.8619	14.011	13.8022	14.2252
21	sp|P00747|PLMN_HUMAN	EAQLPVIENK	2	18.6138	18.6271	18.572	17.9918	18.6908	19.0469	18.1894	18.8017	17.9958	18.621	18.7955	18.6344	18.803	18.7864	17.7859	18.1482	18.5031	18.6011	18.5365	19.3636	18.4265	18.5941	19.1089	19.1042	18.3669	18.9897	18.5829	18.9161	18.5941	18.577	19.4786	18.6598	18.5182	18.5704	18.4701	18.6946	19.1539	18.6026	17.8758	18.8646	18.7697	18.8178	18.6072	18.5456	18.3518	18.6292
22	sp|P00747|PLMN_HUMAN	NLDENYCR	2	16.7825	16.6737	16.6497	16.1065	16.7375	17.0674	16.261	16.7458	16.0201	16.664	16.8766	16.7898	16.9891	16.7617	15.8843	16.1106	16.6279	16.7198	16.5811	17.4112	16.5386	16.6968	17.1309	17.152	16.3377	17.0885	16.7382	17.0399	16.5884	16.7906	17.5187	16.7679	16.6595	16.7555	16.5581	16.7526	17.2625	16.8086	15.9337	16.9008	16.7881	17.0423	16.6963	16.7711	16.4993	16.853
23	sp|P00747|PLMN_HUMAN	WELCDIPR	2	17.9198	18.1721	17.6115	17.0911	17.8813	18.3309	17.4513	18.0889	17.2542	17.8971	18.2551	17.98	18.0648	18.0355	16.9848	16.536	17.9631	17.971	17.8366	18.6265	17.7351	17.8985	18.3945	18.3327	17.733	18.2346	17.9047	18.3613	17.8569	18.0811	18.7691	17.9876	17.9277	17.9899	16.9564	17.9496	18.416	17.9504	17.2799	18.2018	18.08	18.306	17.7826	17.9318	17.6495	17.982
24	sp|P00748|FA12_HUMAN	CFEPQLLR	2	15.9294	15.5227	16.2671	15.5648	15.2749	16.2529	15.0586	16.2106	15.7054	16.1098	16.2583	16.1688	16.489	14.9354	15.9942	15.0937	16.0434	15.3193	15.2912	16.6724	15.3592	15.9247	16.4958	15.8579	15.5595	16.0704	15.8181	16.1589	15.9454	15.5386	16.5053	15.7013	15.2661	16.3254	15.9268	15.7655	16.6114	15.5518	14.8999	16.18	16.2464	15.7325	16.0222	15.7605	15.3368	15.5209
25	sp|P00748|FA12_HUMAN	EQPPSLTR	2	15.0599	15.4223	15.5963	15.0198	14.9623	15.988	14.3566	15.698	15.1976	15.4925	15.5492	15.6963	15.696	14.6035	15.6777	14.6183	15.5091	14.6933	14.8854	16.2906	14.9294	15.326	16.164	15.619	14.9509	15.4133	15.3002	15.9906	15.4373	15.0327	16.2973	15.2922	14.841	15.741	15.5222	15.4617	15.8431	15.1256	14.0908	15.9135	15.8249	15.2306	15.4424	15.1518	14.9109	14.68
26	sp|P00748|FA12_HUMAN	VVGGLVALR	2	17.9826	18.2781	18.216	17.8345	17.8313	18.5068	17.1091	18.3627	18.0563	18.193	18.4257	18.6147	18.531	17.2554	18.5187	17.4848	18.2001	17.5548	17.5432	18.9455	17.4374	17.9592	18.8492	18.2007	17.8376	18.3846	18.0876	18.5796	18.1676	17.7512	19.2103	17.8151	17.6279	18.3998	18.3537	17.93	18.6113	17.8901	16.9877	18.5033	18.5285	18.0056	18.1954	18.0894	17.5907	17.4433
27	sp|P00751|CFAB_HUMAN	DISEVVTPR	2	17.0597	17.6271	17.2336	17.5756	17.0297	17.7146	16.8264	17.4852	16.8532	17.1717	17.7341	17.2978	16.8993	17.286	17.251	16.2315	17.3921	17.2565	17.327	17.6449	17.0681	17.9347	17.5152	18.0933	17.4289	17.8475	17.0485	18.4627	17.1575	18.351	17.487	18.3331	16.9864	17.2749	18.0307	17.1738	17.0391	17.0711	17.4645	17.5678	17.4905	17.5138	17.0148	17.0128	17.0518	17.5243
28	sp|P00751|CFAB_HUMAN	EELLPAQDIK	2	17.361	19.1363	17.6749	18.0541	17.4135	18.3718	17.7826	17.9478	17.8717	17.6981	18.0599	17.9924	17.6183	18.3635	17.9662	17.4225	18.2976	18.0385	18.2263	18.2196	17.9329	18.803	18.3256	19.0321	18.0782	18.7136	18.1631	19.2895	17.8287	19.3742	18.3376	19.2355	18.1223	18.3458	18.5278	17.9439	17.8775	18.0391	18.2942	18.5968	18.1519	18.964	18.2373	17.9308	18.069	18.6164
29	sp|P00751|CFAB_HUMAN	YGLVTYATYPK	2	16.7486	17.8943	16.9203	17.3989	16.8865	17.3218	16.6247	17.4107	16.441	16.9238	17.434	17.0188	16.6178	16.8809	16.783	16.0327	17.2397	17.0153	17.0689	17.4515	16.7669	17.4944	17.2406	17.8313	17.1014	17.4129	16.7547	18.1853	16.7469	18.3005	17.2857	17.923	16.7046	17.001	17.7172	16.9319	16.7239	16.8759	17.5098	17.4255	17.0912	17.6609	16.692	16.5049	16.7276	17.0779
30	sp|P01009|A1AT_HUMAN	QINDYVEK	2	14.0615	18.9882	13.4602	14.1585	13.4583	14.2263	13.5436	14.0892	13.1771	14.7004	12.7696	14.2547	13.8291	14.2464	14.0553	13.2803	13.6171	13.7596	14.2047	14.7746	14.0652	14.5913	14.4257	14.1433	13.8068	15.3012	14.0335	15.4024	13.7112	15.7163	14.3139	15.5897	14.2992	13.762	15.1388	14.3648	15.2611	13.8009	14.4046	13.5793	14.1235	19.3492	14.0572	14.1728	13.5344	14.4756
31	sp|P01009|A1AT_HUMAN	SASLHLPK	2	14.2589	18.87	13.9455	14.1184	13.7379	14.6196	13.6874	14.5413	13.3302	15.2889	14.7719	14.2799	14.2729	14.4724	14.2286	13.5178	14.1945	14.0814	14.2731	14.9657	14.0906	14.655	14.4799	14.487	14.0132	15.5088	14.5974	15.7663	14.0065	15.7509	14.4952	15.5029	14.3007	14.1994	15.1313	14.6156	15.2869	14.4271	14.2629	13.8644	14.4656	19.2996	14.1963	14.2992	13.8912	14.8012
32	sp|P01009|A1AT_HUMAN	SVLGQLGITK	2	17.5174	22.4162	17.1831	17.4871	16.8468	18.0011	16.8799	17.7616	16.612	18.6085	18.0217	17.7305	17.595	17.801	17.5321	16.7922	17.3646	17.2389	17.4553	18.1868	17.3649	18.0297	17.6051	17.6513	17.3235	18.7818	17.7626	19.0246	17.1311	19.0958	17.8002	18.8904	17.6368	17.3865	18.4664	17.8247	18.6389	17.5743	17.5843	16.9638	17.4339	22.9193	17.5538	17.6002	17.2005	18.2238
33	sp|P01011|AACT_HUMAN	ADLSGITGAR	2	18.0639	19.9424	17.9508	18.4238	18.473	18.8224	18.3224	18.7851	18.1784	19.9771	18.6356	18.6671	18.3547	18.8487	18.4647	17.8887	18.3627	18.6828	18.3581	19.1112	18.2349	18.9528	18.8326	19.3414	18.5569	19.6604	18.5269	19.9046	18.6135	20.5565	18.5389	18.9645	18.3867	18.3069	19.0717	18.4188	18.9268	18.1166	17.2841	17.7558	18.534	19.7998	18.3882	18.3297	18.1713	19.2934
34	sp|P01011|AACT_HUMAN	EQLSLLDR	2	16.7807	19.9786	16.8537	17.4272	17.1926	18.1331	17.8164	17.3957	17.8032	18.5466	16.9212	17.9003	17.1311	18.6596	18.0305	17.5737	17.9552	18.2001	17.7944	18.0523	17.986	18.4924	18.3163	18.7932	17.7121	19.1999	18.4605	19.2106	17.9284	20.2969	17.7585	18.7586	18.1623	17.9976	18.2703	17.7048	18.691	17.7419	16.6162	17.2986	17.936	19.7207	18.2091	18.1991	17.9234	19.1994
35	sp|P01011|AACT_HUMAN	ITLLSALVETR	2	16.6564	19.5769	16.4685	16.7606	17.0755	17.4176	16.8209	17.4957	16.8765	18.621	17.2933	17.3096	16.9364	17.554	16.8211	16.149	16.9181	17.3808	17.2004	18.0686	17.0253	17.5206	17.4825	17.9899	17.311	18.1074	16.9091	18.4421	17.26	19.7683	17.28	17.957	17.2973	16.9492	17.6687	17.2573	17.6048	16.3804	15.8749	16.2583	17.3452	19.372	17.2012	17.1591	16.8328	17.9746
36	sp|P01012|OVA_SIS_CHICK	VASMASEK	2	18.6452	19.1637	18.4756	18.4484	18.5673	18.559	18.2791	18.5778	18.1563	18.6259	18.5944	18.4936	18.5262	18.7043	18.5179	18.3171	18.407	18.43	18.385	18.6489	18.3904	18.3315	18.586	18.6603	18.4331	18.8794	18.6042	18.5782	18.5273	18.6975	18.6028	18.468	18.5265	18.4539	18.5283	18.5847	18.6107	18.3876	18.4279	18.5463	18.6211	19.0132	18.4252	18.4303	18.3832	18.3963
37	sp|P01019|ANGT_HUMAN	DPTFIPAPIQAK	2	15.4302	17.3397	15.127	15.1682	15.4885	15.4715	14.9794	14.4708	15.2763	15.4678	14.7968	15.5232	15.569	16.2963	14.852	14.9967	15.1947	14.9984	14.887	17.0159	15.4408	14.6662	16.0125	15.6847	15.1384	15.5451	15.0308	16.0232	15.4449	15.8407	16.5181	15.0086	15.2568	15.333	14.7795	14.6338	17.4565	15.1691	14.6368	15.8112	15.5953	16.8442	15.571	15.1207	14.9945	15.2053
38	sp|P01019|ANGT_HUMAN	QPFVQGLALYTPVVLPR	3	7.90689	10.4305	7.65821	6	6.26679	7.94837	6.93074	9.09011	7.55459	7.97728	7.7211	7.53916	7.78136	7.3837	5.83289	6.45943	7.67243	7	8.03892	6.39232	7.63662	5.24793	8.01681	7.42626	6.83289	5.72792	6.62936	6.96578	6.85798	8.20945	7.46761	5.58496	8.01681	7.72792	6.12928	7.29462	7.01123	6.20945	6.42626	6.59991	7.67243	8.50383	5.83289	7.65821	5.78136	7.32193
39	sp|P01019|ANGT_HUMAN	SLDFTELDVAAEK	2	14.399	16.6838	14.1486	14.2018	14.6133	15.0333	14.4467	13.8423	14.7428	14.9077	14.0073	14.9917	14.4715	15.7502	14.3469	14.3694	14.6875	14.3883	14.5461	16.5765	14.8689	14.0336	15.63	15.1239	14.4272	14.993	14.568	15.6771	14.8072	15.2765	16.0263	14.6553	14.7055	15.0461	14.2037	14.1956	16.8502	14.6054	13.9553	15.1117	15.1432	16.2737	14.9742	14.7101	14.4203	14.8795
40	sp|P01023|A2MG_HUMAN	FEVQVTVPK	2	20.7658	21.0764	20.9135	19.1618	19.7451	21.0487	20.3797	21.2274	20.0905	20.47	20.2241	20.7957	20.4204	20.2416	20.5016	20.4429	20.161	20.4931	20.7405	20.547	20.7546	19.8935	20.9777	19.9766	19.9548	20.1646	19.9201	19.6473	20.1347	20.7955	20.6479	19.2598	21.3902	20.7593	19.4238	20.5396	19.9203	20.1159	18.8984	20.165	20.9273	21.6559	19.8349	20.8529	20.6186	20.4633
41	sp|P01023|A2MG_HUMAN	NEDSLVFVQTDK	2	19.8576	19.4739	19.7165	18.2842	19.0088	20.0788	19.093	20.1023	18.9644	19.5527	19.2317	19.8008	19.4767	18.9561	19.4995	19.3924	19.1113	19.6859	19.4521	19.5265	19.5463	18.7151	19.8853	18.9788	18.9137	18.9626	18.788	18.5917	19.1114	19.4466	19.8285	18.1025	20.1518	19.3339	18.3087	19.6198	18.8495	19.1869	17.9793	19.2567	19.8167	19.9405	18.7936	19.6881	19.5096	19.2784
42	sp|P01023|A2MG_HUMAN	QGIPFFGQVR	2	20.6703	20.2692	20.5645	18.8996	19.7794	20.4764	19.9451	20.929	19.527	20.3272	20.0026	20.4094	20.2493	19.7318	19.9475	20.086	19.759	20.1289	20.1558	20.1126	20.1342	19.4004	20.453	19.5686	19.7353	19.5911	19.4964	19.2197	19.8335	20.1775	20.4042	18.7635	20.6258	20.1492	19.0337	20.162	19.6482	19.6833	18.7608	19.8673	20.4599	21.109	19.3834	20.2236	20.0146	19.8407
43	sp|P01023|A2MG_HUMAN	SIYKPGQTVK	2	16.7164	16.9313	16.7107	14.6809	15.9441	16.9726	16.0136	17.2584	15.7294	16.3547	16.3081	16.5937	16.3561	15.9303	16.4663	16.1859	16.0897	16.5639	16.379	16.5079	16.2931	15.5872	17.1168	15.9124	15.8211	15.939	15.8842	15.5996	15.9823	16.7235	16.7292	14.9581	17.1512	16.6011	15.2549	16.3633	15.8612	15.9815	14.6208	16.2375	16.9352	17.4585	15.6685	16.6027	16.3597	16.0511
44	sp|P01024|CO3_HUMAN	FYYIYNEK	2	17.1151	19.0836	17.008	17.1434	17.6772	17.3473	17.4216	17.2948	17.2628	17.2588	17.2939	17.6608	17.5157	18.4739	17.48	16.5376	16.9394	17.6981	17.3365	17.5747	17.5426	18.0534	18.4354	18.2327	17.8779	18.4481	17.7248	17.9561	17.1232	18.3658	17.5246	17.9332	17.457	17.6967	17.8611	17.3126	18.3848	17.3236	17.3905	17.9761	17.7548	18.8702	17.2975	17.9253	17.5621	17.7556
45	sp|P01024|CO3_HUMAN	ISLPESLK	2	19.2238	20.8055	19.3189	19.204	19.9684	19.665	19.2601	19.4206	19.0815	19.4145	19.9494	19.5365	19.3629	20.2558	19.5588	18.5448	18.8652	19.5492	19.273	19.7235	19.3349	19.7843	20.5051	20.1989	19.7599	20.2127	19.6686	20.136	19.2377	20.4312	19.6178	19.836	19.2788	19.4724	19.8957	19.5315	20.2355	19.2302	19.503	19.9031	19.5964	20.4311	19.0352	19.4621	19.5868	19.7651
46	sp|P01024|CO3_HUMAN	VLLDGVQNPR	2	18.3409	20.7367	19.3294	19.2837	19.2388	18.918	19.1931	19.5616	18.8222	19.3927	19.9939	8.23362	19.4397	19.1311	19.4182	18.4378	10.2095	18.7614	18.2198	18.9345	19.142	18.9136	20.4197	20.2132	19.7745	20.1447	19.5514	19.2372	18.2081	19.4494	19.694	19.0562	18.3118	19.2882	19.9409	18.6872	19.1339	9.89026	19.2703	19.0612	18.308	20.569	9.89936	19.3338	19.4477	18.5261
47	sp|P01031|CO5_HUMAN	TLLPVSKPEIR	3	17.3962	17.6316	17.4183	17.5163	17.6255	17.9899	17.4032	17.8229	16.9339	17.8337	17.763	17.6262	17.4105	17.666	17.4503	16.8417	17.9253	17.8155	17.3499	18.1992	17.2364	17.7226	17.9276	17.9012	17.439	18.1543	17.9466	18.5294	17.5932	18.8088	17.6678	18.2074	17.3669	17.2212	17.7844	17.4724	17.7818	17.3667	17.3512	17.662	18.0483	17.9116	17.5281	17.5538	17.1516	17.7857
48	sp|P01031|CO5_HUMAN	VFQFLEK	2	16.1868	16.9169	16.0392	16.0943	16.2854	16.4434	15.9082	16.2766	15.7309	16.4237	16.3972	16.0812	16.0003	16.3566	15.9346	15.3978	16.3661	16.3647	15.9326	16.6283	15.7277	16.4753	16.4028	16.6222	15.9823	16.7936	16.3357	17.0807	16.1821	17.3318	16.1552	16.4988	15.9234	15.8183	16.3651	15.8375	16.5071	15.9509	15.9922	16.1721	16.5312	17.1262	16.0015	16.0548	15.8189	16.3244
49	sp|P01031|CO5_HUMAN	VVPEGVK	2	13.9213	15.958	14.633	14.907	14.5641	15.3755	15.051	14.7985	14.8217	14.9286	14.6639	14.9846	14.6296	15.5162	14.913	14.6629	15.3488	15.4096	15.108	15.2726	15.1227	15.6487	15.4946	15.5235	14.7953	15.802	15.8302	15.8852	15.0175	16.4183	14.9612	15.9017	15.3384	15.1513	15.0831	14.8951	15.7881	15.1009	14.7616	15.3055	15.5358	16.1633	15.4723	15.4772	15.1736	15.9793
50	sp|P01042|KNG1_HUMAN	EGDCPVQSGK	2	17.0683	17.3801	16.8876	16.5365	17.0022	17.2481	16.7274	17.2357	16.7428	16.8424	17.2205	17.1361	17.1208	17.1738	17.1399	16.5536	17.0535	17.0352	17.0267	17.2958	16.8808	16.8778	17.2016	17.4571	16.9781	16.9722	16.8694	17.2822	17.165	17.3201	17.7202	16.8283	17.4573	17.1645	16.2785	17.1461	17.0126	16.9794	16.4303	17.273	17.3012	17.5451	17.135	16.9648	17.0044	17.1331
51	sp|P01042|KNG1_HUMAN	ENFLFLTPDCK	2	17.7577	18.8109	17.6866	17.0181	17.9042	18.2946	17.8798	18.0064	17.9578	17.6378	17.844	18.2014	17.9736	18.4574	18.2577	17.9237	18.2179	18.1773	18.2032	18.2738	18.257	18.0388	18.5052	18.5685	17.9322	18.1968	18.2348	18.4283	18.1025	18.6239	18.8481	18.0564	18.721	18.5272	17.278	18.1691	18.2422	18.2235	17.4883	18.4429	18.3627	18.9233	18.3794	18.2133	18.2346	18.5223
52	sp|P01042|KNG1_HUMAN	QVVAGLNFR	2	18.7656	19.0313	18.4357	18.2638	18.7283	18.5707	18.0739	18.7757	18.1655	18.5199	18.8755	18.7679	18.6947	18.5233	18.3195	17.9633	18.4555	18.5795	18.6025	18.7604	18.5166	18.3851	18.7911	18.8703	18.5941	18.364	18.2854	18.6794	18.4331	18.9458	19.2861	18.2281	18.9867	18.4845	17.8315	18.1699	18.5224	18.1351	18.1048	18.7888	18.6853	19.4014	18.5736	18.4099	18.427	18.7017
53	sp|P02671|FIBA_HUMAN	LKNSLFEYQK	3	6.18982	8.42626	8.31741	7.17991	6.80735	7.57743	7.70044	6.65821	7.85798	7.2384	6.55459	7	8.17991	7.25739	6.47573	6.06609	7.04439	7.08746	7.45121	8	6.16993	5.35755	6.83289	7.56986	6.10852	8.10852	6.61471	6.50779	6.76818	8.07146	6.79442	6.82018	6.97728	7.44294	7.69349	7.2854	6.20945	6.37504	7.99435	7.75489	7.47573	8.16491	6.40939	6.52356	7.36632	7.63662
54	sp|P02671|FIBA_HUMAN	NSLFEYQK	2	13.854	15.573	13.5847	13.449	13.3837	13.6568	14.0582	13.4903	13.9777	13.8603	13.2513	14.5052	14.4012	15.1484	13.9174	14.0449	14.1096	13.8769	13.955	13.8594	13.7447	13.4196	14.4099	13.8929	13.9204	14.354	14.791	14.0048	13.7199	14.3523	13.5944	14.5376	14.3339	14.5466	13.1233	13.7461	14.1808	13.242	14.3715	14.3285	14.5509	15.8191	14.049	14.4709	13.8087	14.4175
55	sp|P02671|FIBA_HUMAN	VQHIQLLQK	3	11.7838	9.19967	11.5755	12.6553	11.4094	12.2958	11.411	12.0546	11.4273	13.7349	12.0512	5.72792	11.817	8.85175	11.5182	10.3934	11.4398	12.0468	11.7989	10.9965	11.7117	12.3371	11.9091	11.7478	10.7279	11.9776	12.4856	12.6264	11.5608	13.4681	11.9542	14.3547	11.7997	11.7727	12.8502	10.4168	11.9687	11.3929	13.3421	11.6448	11.927	11.7078	10.8819	11.4893	12.0203	13.2983
56	sp|P02675|FIBB_HUMAN	QDGSVDFGR	2	11.242	9.59059	9.80574	12.3559	10.2796	11.1396	10.1674	11.4445	10.0755	13.3221	11.2975	10.7846	10.9513	11.444	10.7674	10.2586	11.0334	10.4273	10.69	10.7254	10.7541	11.6931	10.5498	10.7524	10.0928	11.6874	11.7017	12.2894	10.5098	12.4517	10.9542	14.2938	10.0967	10.9809	12.9121	10.8138	11.0553	11.1843	13.4446	10.0848	10.4868	11.8876	10.716	10.4388	11.5172	12.2037
57	sp|P02675|FIBB_HUMAN	SILENLR	2	12.3134	12.0901	11.0091	14.5272	11.0077	11.9643	10.8696	11.8584	11.4883	14.5126	12.2049	11.8329	12.3473	12.3507	12.041	11.9005	11.9726	12.4078	11.3923	11.9414	12.0303	13.2365	11.0161	12.0539	11.2527	13.2528	13.4569	14.1356	11.5377	14.2314	12.3923	16.1301	10.8872	12.0914	14.5293	10.7928	12.6799	12.2405	15.514	10.7065	11.7121	11.6724	10.9873	11.3376	12.6216	13.9613
58	sp|P02675|FIBB_HUMAN	YQISVNK	2	16.509	16.9706	15.7851	15.9554	16.05	17.1794	15.5884	16.4881	15.8557	16.075	16.2951	16.0454	16.0046	16.186	16.4861	15.8713	15.9668	16.0272	15.984	16.4647	16.1656	15.7247	16.5701	16.5722	16.0262	16.0128	15.2211	15.9009	16.3573	15.6624	16.351	15.6527	16.7432	16.514	16.0763	16.5564	16.2395	15.4649	15.527	16.2769	16.3742	16.9852	15.8695	16.324	15.8763	16.0544
59	sp|P02747|C1QC_HUMAN	FQSVFTVTR	2	19.234	18.7705	18.7629	18.7436	18.8257	18.3649	18.1715	18.839	18.7117	18.8408	18.8719	18.8821	19.0092	18.8244	19.0835	18.5585	19.3031	18.695	18.6576	19.2129	18.6363	18.408	18.9778	19.1	18.6875	19.1122	18.9951	18.9379	19.2802	19.2222	19.2223	18.8389	18.8075	19.0074	19.0583	18.6685	18.6347	18.9797	18.7365	19.1782	18.943	18.9849	18.7977	18.979	18.7022	18.5719
60	sp|P02747|C1QC_HUMAN	QTHQPPAPNSLIR	3	19.0411	18.4535	18.7096	18.7177	18.8513	18.0404	17.7985	18.6882	18.3284	18.624	18.7063	18.817	18.8349	18.6112	18.6192	18.243	19.3904	18.4415	18.5513	18.8557	18.1087	18.0159	18.9432	18.6563	18.3191	18.6952	18.8667	18.4086	18.8655	19.0641	18.8142	18.3334	18.3957	18.926	18.5706	18.5963	18.4749	18.8219	18.5674	19.0302	18.5771	18.5548	18.4491	18.6804	18.423	18.2783
61	sp|P02747|C1QC_HUMAN	TNQVNSGGVLLR	2	18.5836	17.9037	18.2958	18.166	18.2762	17.8076	17.4966	18.1224	18.0468	18.2927	18.1928	18.1824	18.3866	18.2809	18.3773	17.8674	18.729	18.1445	17.991	18.5462	17.8988	17.7621	18.5342	18.4906	18.0704	18.4994	18.357	18.2346	18.5956	18.3965	18.7009	18.1796	18.2297	18.6125	18.3283	18.1124	18.0279	18.5236	18.1518	18.2983	18.3081	17.91	18.2608	18.5072	18.1692	17.9575
62	sp|P02748|CO9_HUMAN	FTPTETNK	2	13.6419	15.1135	13.9265	14.7139	13.7908	14.6438	14.2195	14.1809	13.9952	14.6977	14.0937	14.2055	13.7243	13.9153	14.1859	13.7064	14.5221	14.7915	14.5592	14.4009	14.4517	15.1007	14.6317	14.9498	14.0769	15.5092	15.3109	15.63	14.1224	16.2379	13.6886	16.1481	14.2701	14.0668	15.2742	14.1971	14.7765	14.4664	14.9295	13.9884	14.1401	14.8094	14.6353	14.7257	14.2683	15.4348
63	sp|P02748|CO9_HUMAN	LSPIYNLVPVK	2	16.0414	16.3226	16.0086	16.3546	16.0236	16.5161	15.8786	16.4019	15.6587	16.7452	16.2182	16.1124	15.9239	15.7498	16.0879	15.6042	16.2069	16.4355	16.1966	16.5298	15.9445	16.5192	16.3264	16.6351	16.0153	16.9198	16.7305	17.2575	16.1231	17.6874	15.8926	17.3888	15.8985	15.7693	16.9465	16.2121	16.2762	16.1062	16.642	15.9403	16.0892	16.3251	15.94	16.0826	15.7344	16.5817
64	sp|P02748|CO9_HUMAN	VVEESELAR	2	17.0876	17.5451	17.2963	17.7921	17.3327	17.7514	17.0872	17.7265	16.8902	18.0736	17.8093	17.1698	17.0357	16.7982	17.1693	16.5339	17.5482	17.7717	17.4735	17.7575	17.1361	17.9439	17.6109	17.9188	17.3392	18.3909	17.9698	18.774	17.2073	19.1225	16.7978	19.0165	16.9896	16.8047	18.4459	17.4033	17.6721	17.3518	17.94	16.9577	17.2572	17.5931	17.3459	17.1965	17.0049	17.9584
65	sp|P02751|FINC_HUMAN	SDTVPSPR	2	16.5859	15.9826	15.8459	15.8347	15.9354	16.2782	15.9046	15.348	15.7685	16.9237	16.0202	15.4784	16.5744	15.7541	16.0474	15.5147	15.6468	16.4021	15.6686	16.2787	15.4271	15.7334	16.7834	16.82	15.8044	16.5183	16.8107	17.3147	15.9858	15.5498	15.8555	17.7224	15.6406	15.7999	15.4608	16.0745	15.7477	15.6796	16.2026	15.7308	15.8348	16.0225	15.4147	15.7531	15.8771	15.929
66	sp|P02751|FINC_HUMAN	STTPDITGYR	2	16.4002	16.3567	15.9017	15.6982	16.1391	16.4496	15.9774	15.6512	15.9392	17.2616	16.4229	15.6752	16.6046	15.8964	16.1145	15.544	15.8158	16.5623	15.8272	16.6789	15.4623	15.9016	17.0961	16.7004	15.9025	16.7517	16.8883	17.5844	16.335	15.9272	16.2086	17.8301	15.7709	16.0668	15.8159	16.3447	15.9692	15.7628	16.2659	16.1352	16.1567	16.863	15.7211	16.1537	16.1909	16.1017
67	sp|P02760|AMBP_HUMAN	AFIQLWAFDAVK	2	14.7579	17.7961	14.7902	13.7236	15.3274	15.328	14.3924	15.6779	14.5558	15.0873	15.5362	14.8728	14.5816	15.0687	14.2222	13.9089	14.3932	14.8461	15.0496	15.7806	14.7719	14.2855	15.1306	14.4093	14.9876	14.6432	13.8935	14.9389	14.6148	15.8044	14.9302	14.3613	15.04	14.6217	13.8536	15.0834	14.759	13.4658	13.4967	14.207	15.0129	18.0909	14.4482	14.4615	14.4658	14.3813
68	sp|P02760|AMBP_HUMAN	TVAACNLPIVR	2	18.4072	19.2811	18.3587	18.0999	18.5626	18.8516	17.9582	18.7184	17.9487	18.4623	18.5773	18.288	18.2635	18.4439	18.2975	18.1024	18.4542	18.5952	18.3526	19.058	18.3879	18.1703	18.5975	18.5683	18.5286	18.8517	18.4147	18.6792	18.5352	18.6769	18.7295	18.1235	18.4497	18.6534	17.8394	18.8285	18.3429	18.2981	17.5447	18.2669	18.504	19.424	18.3874	18.2647	18.3711	18.4556
69	sp|P02763|A1AG1_HUMAN	EQLGEFYEALDCLR	3	11.6303	17.1524	12.2363	11.7419	12.4986	12.4215	11.7444	11.5464	12.8636	11.0382	13.2666	12.1121	12.332	15.0069	11.4378	11.1408	11.9095	11.6991	11.0681	11.0049	11.4752	13.3725	12.1003	14.6336	12.595	14.6214	12.1614	11.908	11.4584	12.6069	12.5946	11.5684	11.883	11.3123	12.0144	12.1228	14.9705	12.4891	12.3729	12.954	12.535	14.9162	11.7768	12.0941	12.4215	11.0293
70	sp|P02763|A1AG1_HUMAN	SDVVYTDWK	2	14.2759	18.6521	14.5126	13.6562	14.5278	14.4189	13.6881	13.8092	14.7777	13.4031	15.4318	14.2942	14.4623	16.9258	13.5012	13.1012	14.0751	13.7666	13.493	13.3014	13.4828	15.3559	14.0883	16.4447	14.757	16.3807	13.1207	13.3989	13.6631	14.6174	14.5365	13.4508	13.9221	13.2007	13.8625	14.0605	16.9189	14.619	14.5899	14.932	14.397	16.4586	13.5707	13.662	14.3098	13.0865
71	sp|P02763|A1AG1_HUMAN	TEDTIFLR	2	10.374	17.7652	11.599	10.8517	10.4179	10.1059	11.1768	10.5167	11.5343	9.33762	10.978	11.1799	11.3264	13.8596	11.0417	10.7134	10.8001	10.7515	11.0802	10.3945	10.4645	12.0654	10.4367	12.7756	10.7305	13.0688	11.3837	10.3998	10.4645	11.4409	11.1	11.0855	10.933	11.2738	10.007	10.1898	13.8825	11.7846	11.5651	11.2246	11.1364	15.7001	10.6519	10.4115	11.3592	10.4126
72	sp|P02765|FETUA_HUMAN	CNLLAEK	2	18.3563	19.0662	17.5875	16.9862	17.9867	17.934	17.5206	18.0098	17.1925	17.4488	17.9357	17.6502	18.2595	17.8674	17.7934	16.8095	17.3892	17.6221	17.8465	18.0779	17.5281	17.0815	18.4135	17.7599	18.0461	17.4872	17.3203	17.3214	17.6557	17.1888	18.2532	17.1913	18.1281	17.6238	17.3251	18.2496	17.7506	17.2769	17.267	18.0731	17.909	19.8243	17.4082	17.667	17.4523	17.4554
73	sp|P02765|FETUA_HUMAN	FSVVYAK	2	18.8878	19.5737	18.5756	17.8882	18.9149	19.078	18.4869	18.9187	18.0974	18.3011	18.8128	18.545	18.9026	18.7563	18.736	17.9814	18.3118	18.5093	18.6485	18.9382	18.4768	17.9806	19.3472	18.7267	18.8226	18.3338	18.2201	18.287	18.5724	18.0602	19.1902	17.9531	18.9855	18.6061	18.2521	17.6685	18.5129	18.1597	18.0696	18.9909	18.7072	20.4843	18.2086	18.551	17.9944	18.3967
74	sp|P02765|FETUA_HUMAN	HTLNQIDEVK	2	15.1638	17.1892	14.5533	14.3402	14.8287	15.6069	14.9961	14.701	14.7524	14.3138	14.4322	15.0172	15.0973	15.8367	15.4314	14.8594	14.9505	15.1259	15.2716	15.2925	15.2143	14.5289	16.0917	15.3917	15.2217	15.1971	15.19	14.8971	15.1122	14.8781	15.5309	14.8954	15.9041	15.6799	14.5293	15.5915	15.3718	15.0726	14.3506	15.495	15.4777	17.2263	15.0984	15.6346	15.137	15.4531
75	sp|P02774|VTDB_HUMAN	ELPEHTVK	2	12.0546	16.2824	12.1684	12.4473	12.3429	12.535	11.9654	12.8502	11.9218	12.5715	12.1347	12.5221	11.9315	12.3829	12.0454	11.5736	12.2064	12.4861	12.1193	12.9582	12.0272	12.3429	12.6221	12.5362	12.5324	12.9773	12.4136	13.1241	12.224	13.1652	12.5387	12.8502	12.1485	12.0651	12.8634	12.3861	13.1172	11.9392	11.8258	12.136	12.5632	16.6253	12.4213	11.7322	11.7389	12.2146
76	sp|P02774|VTDB_HUMAN	RTHLPEVFLSK	3	14.8568	19.4257	15.0121	15.2261	15.3317	15.1964	14.202	15.3502	14.6103	15.0513	14.9892	15.213	14.8374	15.3329	14.8971	14.1666	15.0366	15.2598	14.9459	15.7532	14.7177	14.9559	15.672	15.4416	15.0809	15.7412	15.0179	16.1041	14.8304	16.0219	15.4356	15.4888	14.9613	15.0068	15.6068	14.7122	15.9247	14.5168	14.8757	15.3138	15.1759	19.6972	15.0183	14.5418	14.5021	14.9111
77	sp|P02774|VTDB_HUMAN	VLEPTLK	2	16.5472	20.9059	16.7613	16.953	16.8472	16.9092	16.1136	17.0581	16.2686	16.9117	16.5805	16.9774	16.4688	17.0357	16.4112	15.7431	16.5517	16.9571	16.5205	17.4221	16.5312	16.8145	17.0673	17.0992	16.8094	17.517	16.8557	17.5839	16.7491	17.5159	16.9996	17.2407	16.6655	16.6529	17.4409	16.8752	17.5995	16.3135	16.376	16.7327	16.8696	21.062	16.8313	16.2152	16.1354	16.5226
78	sp|P02787|TRFE_HUMAN	DDTVCLAK	2	19.7823	20.9453	19.2804	19.5796	19.5807	20.6883	19.2287	19.747	19.6804	19.3825	19.5773	19.0617	19.1483	20.1965	20.2048	19.9305	19.6234	19.4597	19.5131	19.8844	19.9901	19.5067	20.2409	20.0616	19.3645	19.445	19.1268	19.2799	19.779	19.7025	19.4144	19.3245	20.9941	20.0405	19.642	20.4125	20.176	18.5639	18.8026	20.3433	20.0724	21.3703	19.8323	20.0829	19.7033	19.7902
79	sp|P02787|TRFE_HUMAN	EFQLFSSPHGK	2	17.1549	18.371	16.3817	16.4984	16.8614	17.6678	16.2413	17.2956	16.3505	16.791	16.8443	16.5097	16.7125	16.8219	17.0313	16.4756	16.7927	16.4758	16.4692	17.3086	16.7111	16.32	17.1787	17.2485	16.5892	16.6396	15.941	16.3081	16.8106	16.588	16.8517	16.3396	17.4617	17.1249	16.6642	17.3618	16.9424	16.01	15.8666	17.1061	16.9724	18.4689	16.5226	16.7096	16.457	16.6718
80	sp|P02787|TRFE_HUMAN	YLGEEYVK	2	21.2748	21.772	20.7275	20.8424	21.1428	21.828	20.258	21.5796	20.6441	20.9895	21.2936	20.5667	20.7567	20.8898	21.1234	20.4078	20.7789	20.8359	20.6201	21.434	20.7942	20.4687	21.29	21.2932	20.8836	20.5788	20.1351	20.4905	20.9508	20.6166	21.0178	20.3847	21.39	21.192	20.8194	21.5287	21.0113	19.954	20.0324	21.1939	21.0212	21.8889	20.5909	20.7142	20.4312	20.5863
81	sp|P02790|HEMO_HUMAN	EVGTPHGIILDSVDAAFICPGSSR	3	19.8618	20.6566	19.7908	19.782	20.0835	20.5374	19.5543	20.2256	19.5787	20.2684	20.1851	19.8358	20.0384	20.1866	19.95	19.1532	20.0844	19.945	19.775	20.5656	20.1187	19.7691	20.4302	20.2	19.8959	20.514	19.9381	20.1745	20.1196	20.5427	20.3242	20.0556	19.9782	19.9991	20.1191	20.0212	19.889	19.7586	19.2282	20.0885	20.0901	20.3331	19.9391	19.7967	19.6394	20.0279
82	sp|P02790|HEMO_HUMAN	GGYTLVSGYPK	2	19.0033	19.8917	18.7971	19.0498	18.9151	19.5074	18.72	19.1316	18.8951	19.149	18.9122	19.0498	19.1641	19.3989	19.1716	18.5604	19.3377	19.1077	19.018	19.5353	19.4909	18.9975	19.4815	19.378	19.0348	19.7193	19.4848	19.2865	19.26	19.5369	19.3582	19.3614	19.3076	19.3995	19.2961	19.1932	19.0953	19.1744	18.8834	19.2886	19.3114	19.5476	19.3079	19.232	18.9676	19.4274
83	sp|P02790|HEMO_HUMAN	NFPSPVDAAFR	2	19.7923	19.9439	19.6092	19.7714	19.8754	20.3066	19.444	19.9686	19.5207	19.982	19.7494	19.6429	19.9398	20.0485	19.8486	19.1304	20.0047	19.8112	19.6844	20.2873	19.9742	19.5119	20.3892	20.0833	19.7631	20.3342	20.0074	20.0419	19.9573	20.3031	20.0912	19.936	19.8293	19.92	19.8666	19.85	19.7677	19.7855	19.2882	20.0579	19.9062	19.703	19.8448	19.6371	19.5237	19.9087
84	sp|P04003|C4BPA_HUMAN	NGQVEIK	2	16.5014	16.0804	16.5385	16.4646	16.6543	16.7515	16.7364	16.8081	16.535	16.9689	16.8156	16.9342	16.7276	16.2629	16.3903	16.1146	16.9021	17.0636	15.8832	17.0034	15.6092	17.0123	16.7686	17.1834	16.9183	17.5447	17.0336	16.95	16.5547	17.3372	16.136	17.1205	16.5159	16.7743	16.7848	16.6836	16.0766	16.6257	16.5419	16.4365	17.1622	16.2451	16.8827	16.5818	16.4932	17.0337
85	sp|P04003|C4BPA_HUMAN	QSTLDKEL	2	18.3798	17.436	18.0592	18.202	18.3647	18.3291	18.0264	18.3975	17.8819	18.5081	18.6098	18.4416	18.4795	17.7714	17.9833	17.3605	18.5006	18.6266	17.3787	18.7062	17.0786	18.5029	18.5027	18.6945	18.4356	19.1733	18.573	18.61	18.1986	19.0249	17.7944	18.8472	18.0394	18.2053	18.4573	18.0439	17.709	18.1485	18.2563	18.143	18.7476	17.8878	18.3264	18.0208	17.9833	18.5784
86	sp|P04003|C4BPA_HUMAN	YTCLPGYVR	2	19.3384	19.1626	19.0817	19.1937	19.5529	19.5362	19.3726	19.3771	19.1451	19.5512	19.6958	19.7172	19.5679	19.0115	19.0926	18.7154	19.7956	19.6817	18.7109	19.7185	18.3298	19.6501	19.8602	19.9985	19.5807	20.218	19.8071	19.8182	19.2135	20.3519	18.9182	19.8949	19.3316	19.5347	19.5444	18.5782	18.7666	19.4986	19.0986	19.425	19.917	19.2126	19.7228	19.442	19.1108	19.792
87	sp|P04114|APOB_HUMAN	IEIPLPFGGK	2	18.3547	19.3343	18.2499	17.8161	18.1584	18.2934	18.3169	18.1759	18.1388	18.033	18.1633	18.8216	18.8317	19.3472	18.5927	18.3646	18.0898	18.3506	18.4151	18.7935	17.9885	17.7128	19.166	18.6361	18.2131	18.7586	19.0128	18.5736	18.5137	18.784	18.5553	18.593	18.8164	18.8544	17.6449	18.15	18.3636	17.3419	18.2142	18.994	19.1974	19.6667	18.4275	18.814	18.0092	18.2942
88	sp|P04114|APOB_HUMAN	SVSLPSLDPASAK	2	17.5262	17.6774	17.4626	16.7433	17.5919	17.2846	17.1986	17.446	16.967	17.2379	17.5628	17.7833	17.895	18.0355	17.4154	17.1628	16.9255	17.2713	17.3506	17.9737	16.7111	16.4899	18.1401	17.5922	17.2656	17.6236	17.7653	17.5866	17.4808	17.6251	17.6059	17.3957	17.5704	17.5794	16.689	17.3091	17.0696	16.1472	17.0174	17.7192	18.0708	18.1688	17.1579	17.5389	16.7124	16.9574
89	sp|P04114|APOB_HUMAN	TGISPLALIK	2	18.352	18.3649	18.2514	17.4778	18.2131	18.0759	17.9785	18.2239	17.7402	18.0248	18.2862	18.4867	18.6668	18.6953	18.2648	17.8672	17.8062	18.0624	18.0195	18.7024	17.6158	17.3559	18.759	18.3338	18.0149	18.2868	18.5304	18.3359	18.2874	18.4229	18.344	18.1467	18.2623	18.4186	17.5079	18.0419	17.8134	16.9284	17.9092	18.5021	18.8349	18.9543	17.9738	18.344	17.5747	17.7598
90	sp|P04217|A1BG_HUMAN	ATWSGAVLAGR	2	15.5793	17.4455	15.7965	15.0438	15.4681	15.9301	15.2283	15.9326	15.1811	15.7347	15.7986	15.6873	15.6329	16.1217	15.7299	14.8379	15.6057	15.6942	15.5469	16.2354	15.5093	15.5985	16.171	15.9957	15.5974	15.9938	15.4627	16.2296	15.6598	16.2574	15.8658	15.3074	15.3662	15.4686	15.7052	14.3787	16.2629	15.202	15.1392	15.652	16.0394	18.3289	15.3566	15.3128	15.1138	15.0245
91	sp|P04217|A1BG_HUMAN	CEGPIPDVTFELLR	2	14.3026	16.1953	14.1766	13.8199	14.329	14.3873	13.7041	14.7278	13.6614	14.4282	14.4034	14.1798	14.2333	14.4529	14.013	13.2114	13.8215	14.0897	14.1167	14.6692	14.0377	13.9601	14.6677	14.3698	14.3041	14.5	13.5522	14.5355	14.1048	14.5791	14.2255	13.965	13.8564	13.8663	13.9893	14.5376	14.6002	13.2961	13.4472	13.9243	14.5376	16.8477	14.0133	13.709	13.7704	13.5454
92	sp|P04217|A1BG_HUMAN	HQFLLTGDTQGR	3	15.9369	18.1088	15.9777	15.3504	15.9447	16.169	15.5667	16.1594	15.413	16.0882	16.1124	15.8141	15.8369	16.3827	15.8796	15.2506	15.6683	15.8301	15.5279	16.4578	15.8813	15.8264	16.2597	16.1695	15.8983	16.2516	15.5325	16.4868	15.9524	16.1133	15.9063	15.5167	15.672	15.6584	15.9139	16.1821	16.4119	15.3804	15.4063	15.8039	16.2768	18.5003	15.6689	15.6173	15.6294	15.2785
93	sp|P04217|A1BG_HUMAN	LLELTGPK	2	18.5955	20.6836	18.5672	18.0851	18.3248	18.6455	18.0759	18.7233	18.0263	18.6058	18.4984	18.4551	18.3049	18.7898	18.3825	17.7226	18.213	18.3749	18.1486	18.9829	18.2886	18.4082	18.8804	18.7988	18.4292	18.715	18.2752	19.0675	18.4247	18.7884	18.5902	18.1156	18.1634	18.3239	18.4565	18.727	19.0132	17.9539	18.0864	18.4376	18.7648	21.1095	18.3406	18.0966	18.0934	17.8533
94	sp|P05155|IC1_HUMAN	LEDMEQALSPSVFK	2	13.4639	15.7372	13.4267	13.6254	13.2646	13.8661	13.1759	14.2571	13.6851	14.0144	13.253	14.1698	13.4513	13.6874	13.6235	13.1391	13.7606	13.6949	13.9295	13.2976	13.983	14.3878	13.565	14.1631	14.0323	14.6803	14.5706	14.2441	13.6331	15.2172	13.5118	14.3547	14.0426	13.7327	14.0319	13.1943	12.9717	13.4405	13.7813	13.2897	14.1472	15.0559	14.0582	14.0239	13.7783	14.2299
95	sp|P05155|IC1_HUMAN	LLDSLPSDTR	2	17.2069	19.1091	17.2825	17.3746	16.9129	17.7639	17.0442	18.1518	17.5663	17.951	17.1464	17.8945	17.086	17.3606	17.4122	16.8069	17.7108	17.4567	17.7605	17.1543	17.71	18.2845	17.275	17.8955	17.8153	18.3801	18.2695	18.1154	17.3698	18.9016	17.2194	18.0668	17.7847	17.5446	17.8542	16.7408	16.5676	17.1331	17.7316	17.0682	17.9467	18.6861	17.8396	17.6518	17.5809	17.9194
96	sp|P05155|IC1_HUMAN	TLYSSSPR	2	16.5581	17.8447	16.6097	16.5901	16.3007	16.8461	15.9235	17.3565	16.4228	17.0627	16.481	16.9551	16.282	16.3027	16.4634	15.8052	16.5764	16.5539	16.5927	16.1879	16.6414	17.2232	16.3008	16.9386	16.8766	17.534	17.2369	17.1168	16.4247	17.9237	16.2876	16.9715	16.6593	16.3853	16.9991	15.9515	15.5577	16.1957	16.7087	16.0982	16.9653	17.3619	16.8429	16.4283	16.6052	16.7032
97	sp|P05156|CFAI_HUMAN	GLETSLAECTFTK	2	13.6547	15.1672	13.8144	13.9609	14.3216	14.5359	13.8199	14.6017	13.6133	14.4529	14.3294	13.9325	13.929	13.6416	13.9093	13.1695	13.9839	14.2335	14.4958	14.6593	13.9097	14.3414	14.737	14.4225	14.1573	14.3336	14.3482	15.0901	13.9117	14.9182	13.9454	14.8179	13.8852	13.8614	14.407	14.0609	13.6839	13.9665	13.5687	14.2419	14.2297	15.0674	13.8952	13.5716	13.3645	14.1808
98	sp|P05156|CFAI_HUMAN	IVIEYVDR	2	15.0297	16.5353	15.0218	15.4214	15.0197	15.7049	15.3449	15.241	15.1366	14.9605	14.9086	15.3585	15.3197	15.6779	15.1841	14.7716	15.2855	15.5408	15.51	15.3838	15.4791	15.7095	15.9145	16.0235	15.4523	16.1891	15.7631	16.1565	15.1979	16.1285	14.8797	15.8896	15.4571	15.4517	15.5296	15.1929	15.4949	15.4979	15.0651	15.4361	15.5831	15.9966	15.4661	15.396	15.1742	15.9149
99	sp|P05543|THBG_HUMAN	AVLHIGEK	2	13.3929	13.5758	13.0284	12.8345	13.0521	13.4211	13.0493	13.5797	12.6257	13.1998	13.3965	12.9243	13.3615	13.2164	13.018	12.5245	13.178	13.2414	13.1074	13.8356	13.2858	12.9737	13.557	13.4573	13.1018	13.3052	13.01	14.0458	12.9311	13.4314	13.7443	13.4128	13.3654	13.108	13.2088	13.3224	13.4712	13.1682	13.0056	13.2633	13.1921	12.8681	12.8648	13.0959	12.7436	13.1997
100	sp|P05543|THBG_HUMAN	GWVDLFVPK	2	15.8639	16.9736	15.7182	15.7305	15.8047	16.157	16.153	16.2766	15.6443	15.0711	15.8986	8.40939	15.9953	16.3658	13.4232	15.4131	15.7302	16.247	15.6294	16.488	16.128	15.8841	16.6104	16.3379	16.1046	16.0522	16.1303	16.8132	14.3843	16.3095	16.4444	16.2525	15.5416	15.9429	15.5155	16.2327	16.5052	15.9095	15.8809	16.1804	15.8479	16.8792	15.8387	16.1052	15.0724	16.2176
101	sp|P05543|THBG_HUMAN	SILFLGK	2	16.2291	16.4591	16.0524	16.0575	16.101	16.4812	16.2778	16.6356	15.837	15.9873	16.3128	15.9242	16.2773	16.4306	15.9703	15.7454	15.9753	16.3775	16.3577	16.8324	16.2702	16.0013	16.8006	16.6558	16.3172	16.2877	16.4022	17.1623	15.7846	16.56	16.8255	16.3824	16.2183	16.1248	16.2687	15.8906	16.5173	16.2442	16.1481	16.4865	16.0239	16.183	16.0932	16.2181	15.7522	16.267
102	sp|P05546|HEP2_HUMAN	LNILNAK	2	17.6149	18.2019	17.5226	17.3797	17.8442	18.0264	17.4945	17.7604	17.274	17.47	17.7645	17.8992	17.7598	17.7337	17.7392	16.7311	17.7242	17.7013	17.605	18.3827	17.6775	17.7543	17.8973	18.4628	17.8696	18.3625	17.6269	17.9978	17.5239	17.2716	18.0792	17.764	17.6512	17.5995	17.9299	17.3177	18.3497	17.7661	17.2476	18.0691	17.6474	18.1499	18.1305	17.8829	17.509	17.8246
103	sp|P05546|HEP2_HUMAN	NYNLVESLK	2	16.4417	17.2534	16.5191	16.6408	16.8121	16.89	16.4144	16.8229	16.0303	16.4402	16.786	16.9236	16.7761	16.6482	16.4865	15.6676	16.6894	16.7107	16.4048	17.347	16.4782	16.622	16.7019	17.3358	16.8571	17.3387	16.4751	16.8558	16.5539	16.3201	16.9796	16.4774	16.5713	16.3493	16.7941	16.599	17.3036	16.6585	15.9234	16.8403	16.7035	17.1045	17.0036	16.883	16.3783	16.8359
104	sp|P05546|HEP2_HUMAN	SVNDLYIQK	2	16.6322	17.2022	16.4738	16.7065	16.826	16.9135	16.3828	16.7644	16.1811	16.3898	16.7005	16.8727	16.7304	16.575	16.6425	15.6096	16.6251	16.5893	16.4236	17.3465	16.714	16.5722	16.9064	17.3391	16.8023	17.3106	16.6657	17.0548	16.5673	16.2898	17.1241	16.6187	16.5327	16.5383	16.8074	16.6121	17.2125	16.5433	16.0073	16.9218	16.7698	17.2246	17.0466	16.7638	16.448	16.7489
105	sp|P05546|HEP2_HUMAN	YEITTIHNLFR	3	14.8987	16.5539	14.6858	15.3852	14.7854	15.5472	15.2791	14.7558	15.3592	14.4354	14.3343	15.6602	15.0802	16.0605	15.3796	14.7795	15.5286	15.4084	15.5333	15.6461	15.867	15.5273	15.6586	16.071	15.2315	16.425	15.8295	15.5609	15.0026	15.3312	15.4978	15.8332	15.94	15.7519	14.972	15.1398	16.3129	15.6783	15.0044	15.6247	15.6614	16.1147	16.2413	16.3814	15.7283	16.1901
106	sp|P06276|CHLE_HUMAN	IFFPGVSEFGK	2	14.4136	15.7001	14.5021	14.4634	15.0822	15.0893	14.4429	14.9259	14.4152	14.787	14.9129	14.7662	14.6884	15.1883	14.6067	13.8727	14.6928	14.913	14.6396	15.2245	14.9093	14.8467	15.4813	15.234	14.9221	15.1855	14.9351	15.2497	14.5248	15.543	14.946	15.2281	14.7391	14.5836	15.02	14.7988	15.1371	13.1178	14.2281	15.1025	14.9265	13.8888	14.7232	14.4993	14.3876	12.445
107	sp|P06276|CHLE_HUMAN	NIAAFGGNPK	2	14.7056	13.4876	13.7496	13.5258	14.7112	14.06	14.2768	14.64	14.0635	14.1743	14.0819	14.1941	14.4605	14.1703	14.4839	13.4384	14.172	14.7438	14.8113	14.4103	14.3265	14.3989	15.0126	14.3395	14.6936	14.5233	14.2683	13.7932	14.4028	13.5039	14.6229	12.988	14.3383	15.0718	13.3754	14.584	13.9652	14.8634	13.7759	14.8135	15.1449	14.3467	14.582	14.4125	14.3754	14.0175
108	sp|P06276|CHLE_HUMAN	YLTLNTESTR	2	12.7875	14.2497	11.9204	12.1222	12.4126	12.6396	12.6159	11.8834	12.3081	11.6578	12.2467	12.6963	12.6305	13.464	13.3814	12.27	12.7035	12.4853	12.8212	12.8258	12.8254	12.1784	13.6019	12.8267	12.7415	12.4843	12.1302	12.602	12.2533	12.4556	12.7626	11.9741	13.7092	13.1155	12.0961	12.8995	12.8605	12.2012	12.2387	13.4717	12.8301	14.7111	11.9784	13.1779	12.9177	13.0505
109	sp|P06396|GELS_HUMAN	AVEVLPK	2	10.2738	14.2253	12.0974	9.73809	17.5037	10.8361	10.5651	17.6038	17.6378	13.4146	17.5536	17.9366	10.84	11.4686	17.5827	11.314	12.837	17.6008	11.1542	11.4507	17.6469	11.0694	11.5527	17.3992	17.4456	17.214	17.2749	16.7043	11.628	16.9197	17.8101	16.4598	17.56	11.7528	17.0161	17.5843	13.5601	12.0074	16.7083	17.3715	12.8669	14.2948	17.1468	11.7151	17.4436	17.0752
110	sp|P06396|GELS_HUMAN	GGVASGFK	2	15.2881	14.5059	14.7418	14.5575	14.9891	14.8673	14.7115	15.0479	14.8345	14.7648	14.6914	15.1274	14.6671	14.8122	14.9024	14.853	15.0308	14.8127	14.6958	15.1263	14.9103	14.8315	15.1497	15.0526	15.7491	15.1457	15.4002	14.8688	14.8001	14.8565	15.2379	15.2011	15.0238	14.9833	15.3871	14.6045	15.1374	15.056	14.7072	15.0735	15.1139	14.2275	15.0393	15.0359	14.5815	15.0428
111	sp|P06396|GELS_HUMAN	QTQVSVLPEGGETPLFK	2	14.0049	15.1998	13.3015	12.8525	13.6543	13.6095	12.7215	13.7532	13.5707	13.8059	13.678	13.9549	14.1751	13.3447	13.7147	13.1991	13.3096	13.6588	13.4995	13.7828	13.6778	13.133	13.8935	13.4729	13.6434	13.2333	13.3453	12.9101	13.5467	12.9651	13.9261	12.5233	13.597	14.0635	13.132	13.7779	12.9981	13.7001	12.8757	13.3864	13.9529	14.8465	13.1558	13.5892	13.3569	13.0919
112	sp|P06681|CO2_HUMAN	AVISPGFDVFAK	2	16.3134	16.6973	16.035	16.141	16.051	16.5593	15.9917	16.5527	15.938	16.606	16.5168	16.4575	16.0009	16.0531	16.1659	15.5805	16.0842	16.2193	16.2555	16.6584	14.7481	16.5808	15.5693	16.8585	16.2437	16.4289	15.5023	17.176	16.1632	16.6722	16.4358	16.8151	15.858	16.2823	16.6158	16.0253	15.889	16.4102	15.9247	16.4008	16.3597	16.6609	16.6245	16.1476	16.073	16.422
113	sp|P06681|CO2_HUMAN	EILNINQK	2	15.5114	15.5562	15.2192	15.4437	15.2023	15.7333	15.116	15.701	14.9466	15.7652	15.7117	15.6539	15.2104	15.2008	15.2668	14.6477	15.2392	15.3217	15.4112	15.9421	13.9424	15.7574	14.7591	16.0451	15.3976	15.618	14.6041	16.4513	15.2015	15.8992	15.6106	16.0764	15.0848	15.4564	15.73	15.1784	15.0686	15.5368	15.1039	15.5539	15.5443	15.506	15.6652	15.3885	15.2728	15.6294
114	sp|P06681|CO2_HUMAN	RNDYLDIYAIGVGK	3	14.6885	15.3776	14.2616	14.2447	14.4248	15.0051	14.3773	14.9361	14.1752	14.7455	14.7242	14.8863	14.2806	14.6178	14.5494	13.8607	14.3494	14.6677	14.7065	15.1453	13.3109	15.0376	14.0002	15.2597	14.5187	14.8492	13.8071	15.6201	14.3733	15.2301	14.9345	15.368	14.5065	14.8189	15.0442	14.3473	14.3428	14.6863	14.2502	14.7475	14.817	15.2541	15.1085	14.6635	14.5927	14.9488
115	sp|P07225|PROS_HUMAN	SFQTGLFTAAR	2	11.5483	13.6046	11.5887	12.6106	13.0301	12.4878	11.3515	11.5831	12.1066	12.3977	12.8832	12.6119	12.6653	11.5503	11.8206	12.3412	12.688	12.7115	11.4661	12.8761	10.4969	13.3538	13.0417	13.5921	12.9866	13.5659	12.0818	13.072	12.1561	14.2146	10.9723	12.7622	13.4336	11.3531	12.6904	12.1883	10.7879	11.8273	12.236	12.5285	13.0435	14.1115	12.7264	12.6142	12.5304	12.3287
116	sp|P07225|PROS_HUMAN	VYFAGFPR	2	15.1038	16.9417	14.8792	15.0666	15.5358	15.4328	14.9209	15.1119	15.1785	15.3221	15.6316	15.5247	15.3326	15.0785	14.8836	14.9165	15.5542	15.4378	14.7406	15.7104	14.4656	15.761	15.9574	16.0477	15.5439	16.1209	15.6483	15.6305	15.1594	16.5877	14.9922	15.4297	15.6225	15.219	15.5083	15.3983	14.7374	15.0446	14.9745	15.5154	15.8463	17.3332	15.4252	15.356	15.267	16.0205
117	sp|P07357|CO8A_HUMAN	AIDEDCSQYEPIPGSQK	2	12.3851	12.8535	12.2076	12.239	12.7908	12.5394	11.713	12.4468	12.1724	12.8396	12.732	12.6662	12.0468	12.5147	12.1957	12.2577	12.6569	12.816	12.214	13.2064	12.4059	12.097	13.2952	12.8384	12.3485	13.263	12.9344	13.2754	12.4378	13.0671	12.5272	13.3072	12.4638	12.6375	12.785	11.6207	12.5632	12.0782	12.1338	12.6357	12.9105	13.1426	12.3298	12.5033	12.3315	13.1531
118	sp|P07357|CO8A_HUMAN	LYYGDDEK	2	13.4959	14.4183	13.1404	13.1142	13.8876	14.0514	13.3139	13.5326	13.5721	13.8305	13.6714	13.903	13.2603	14.0311	13.7446	13.7736	13.9343	14.3591	13.7098	14.5379	13.9209	13.9355	14.5981	14.3171	13.764	14.678	14.4132	14.5179	13.8188	14.7841	13.7866	14.7519	14.0174	14.2053	14.2747	12.937	14.0538	13.7013	13.5335	14.0959	14.3521	14.5051	13.8378	14.0791	14.0139	14.7247
119	sp|P07357|CO8A_HUMAN	SLLQPNK	2	16.2137	16.5018	16.1919	16.3927	16.8024	16.6132	15.9442	16.4273	16.1332	16.8035	16.7869	16.4177	16.0586	16.2917	16.1147	16.15	16.3206	16.7344	16.1348	17.1215	16.2468	16.3182	16.9338	16.7634	16.4561	17.0081	16.662	17.0861	16.3437	17.1065	16.3772	17.0621	16.2442	16.3545	16.9867	15.3978	16.3472	15.8759	16.2438	16.6388	16.7786	16.8326	16.0192	16.2586	16.2264	16.8441
120	sp|P07360|CO8G_HUMAN	FLQEQGHR	2	13.4934	18.6015	12.7372	13.0126	13.7055	14.2049	14.1206	14.901	13.6616	14.3011	13.5236	13.451	13.9894	13.5451	13.7709	13.8123	13.6475	13.7811	14.4232	14.2918	14.1714	13.2306	15.0843	13.0265	14.6085	13.8953	14.3328	13.7783	13.5889	14.7094	13.8715	14.543	13.9063	13.6884	13.4454	14.6777	13.3252	13.0179	12.0908	13.7359	13.6689	19.1271	14.3865	13.3483	13.0956	13.8592
121	sp|P07360|CO8G_HUMAN	VQEAHLTEDQIFYFPK	3	14.9052	16.0793	14.6535	14.9845	15.6082	15.0665	14.1879	15.2218	14.5331	15.0284	15.2577	15.1392	14.8397	14.911	14.929	14.5809	15.038	15.3003	14.9243	15.825	14.7722	14.5713	15.749	15.1197	14.9938	15.5545	15.0714	15.6766	14.9773	15.8596	15.1057	15.4685	14.8024	15.0044	15.311	14.4519	15.0128	14.2922	14.4269	15.312	15.2632	16.7457	14.5266	14.7731	14.8825	15.2811
122	sp|P08185|CBG_HUMAN	ITQDAQLK	2	14.6277	15.3966	14.7341	14.041	14.6807	14.9697	14.1055	15.0766	14.3538	14.8121	14.7804	14.6558	14.7332	15.1033	14.4736	14.4656	14.4383	14.7206	14.8556	15.3634	14.5553	14.4129	15.1073	14.7379	14.4041	14.9808	14.3405	14.488	14.5427	14.9952	15.7358	14.355	14.6007	14.908	14.4551	14.5468	15.8854	14.3344	13.8887	14.8735	14.9406	15.7809	14.4387	14.4442	14.4488	14.4702
123	sp|P08185|CBG_HUMAN	QINSYVK	2	17.3509	18.2746	16.7479	16.5404	17.1734	17.822	16.4527	17.3049	16.6841	16.8089	16.8985	16.6449	16.7175	17.4201	17.1573	16.6003	16.7072	16.8971	16.6907	17.0927	16.8165	16.2929	17.3502	17.2189	16.7847	16.6778	16.5425	16.2391	16.9222	16.7122	17.0013	16.4371	17.7451	17.4274	16.7748	17.6563	16.9941	16.4432	16.2447	17.299	17.0588	18.2321	16.7642	17.0209	16.7445	16.9274
124	sp|P08603|CFAH_HUMAN	AVYTCNEGYQLLGEINYR	3	14.0642	14.5851	13.9856	14.1449	14.6976	14.5228	14.4419	14.905	14.2035	14.7306	14.5018	14.4429	14.5593	14.3579	14.4366	14.1265	14.5032	14.7933	14.8403	14.3875	14.7417	14.5016	15.4075	14.6269	15.387	14.6202	14.8672	15.0916	14.4346	15.2991	14.8305	15.5533	14.1802	14.4041	14.4459	15.1139	14.3959	14.0647	14.1472	14.659	14.5553	15.0446	14.8379	14.1784	14.3441	14.6442
125	sp|P08603|CFAH_HUMAN	NGFYPATR	2	15.5549	16.878	15.6945	15.6718	15.9242	16.5001	15.002	15.7775	15.2029	15.6763	15.9598	15.6736	15.8753	15.9344	16.5072	15.7379	16.2347	16.551	16.2713	16.7641	16.2613	16.5483	17.3252	16.8789	16.0977	16.0984	16.7338	17.2269	15.8879	17.2857	17.1121	16.9289	16.3787	16.4121	16.7509	15.9382	15.7111	16.4807	15.6805	16.9647	16.519	17.262	16.5352	16.3651	16.6626	16.8754
126	sp|P08697|A2AP_HUMAN	LFGPDLK	2	13.9611	16.3295	13.6947	13.3022	13.8609	14.5552	13.5954	14.2316	13.6841	14.2376	13.7279	14.0282	13.9641	14.6482	14.4282	13.8979	13.9122	14.0101	14.1891	14.8882	14.2473	13.8763	14.7109	14.5586	13.9213	14.3389	14.1032	14.5291	14.235	14.8819	14.206	14.185	14.6351	14.1473	14.1821	14.0465	14.3761	14.1495	13.2963	14.644	14.495	16.5279	14.299	14.3395	14.0743	14.2902
127	sp|P08697|A2AP_HUMAN	LGNQEPGGQTALK	2	13.3056	15.0173	12.7288	12.8978	13.4802	13.6258	12.8568	13.2344	12.7942	13.0787	13.0914	13.0901	13.5317	13.5209	13.344	12.6133	13.0095	13.1892	13.1984	14.0203	13.0213	12.8112	13.7433	13.7011	13.1312	13.5878	12.6339	13.5392	13.4061	13.7994	13.4857	12.8773	13.4677	12.9174	13.11	13.1853	13.2593	12.9753	12.4046	13.6981	13.3249	15.1234	13.1735	13.1559	12.8978	12.8055
128	sp|P08697|A2AP_HUMAN	NKFDPSLTQR	3	13.9086	15.7544	13.5026	13.372	14.2766	14.2138	13.3126	14.1752	13.1157	13.8181	13.8554	13.7847	13.6627	14.2633	14.0475	13.2715	13.4625	13.9177	13.9065	14.4934	13.6683	13.2959	14.2736	14.0908	13.922	13.8585	13.0871	13.6849	13.8302	14.4518	14.1369	12.9267	14.3134	13.5979	13.5643	13.7767	13.9697	13.429	12.5868	14.3201	14.0532	15.9349	13.5581	13.4546	13.5189	13.1762
129	sp|P09871|C1S_HUMAN	LLEVPEGR	2	18.3556	18.6448	18.4728	18.1374	18.4095	17.5918	17.3161	18.9588	18.5256	18.9952	18.5987	18.5825	18.1396	18.5389	18.6407	17.8298	18.4585	18.1063	18.3422	18.8463	17.9501	18.368	18.4058	18.8011	18.5146	18.8678	18.8977	19.3016	18.4621	19.4795	18.6084	19.267	18.599	18.441	18.5756	18.3691	17.7273	18.5154	18.0139	18.3252	18.3654	18.6261	18.5067	18.4045	18.1934	18.6455
130	sp|P09871|C1S_HUMAN	SSNNPHSPIVEEFQVPYNK	3	14.9643	15.2091	15.244	14.9888	15.1771	14.415	14.5002	15.7189	15.3687	15.6779	15.4136	15.3655	15.0991	15.3258	15.4478	14.6841	15.21	14.8057	15.1658	15.6984	14.9434	15.2322	15.118	15.4837	15.3711	15.5592	15.6036	15.9786	15.3784	16.2643	15.4449	15.9957	15.5884	15.3946	15.3786	15.3318	14.6372	15.4317	14.7229	15.2579	15.2323	15.143	15.442	15.3939	14.9782	15.497
131	sp|P09871|C1S_HUMAN	TNFDNDIALVR	2	15.5926	15.8556	15.6134	15.2435	15.5563	14.7433	14.4607	16.1088	15.645	16.2309	15.5688	15.7089	15.3299	15.7411	15.7271	14.9559	15.6188	15.2055	15.5176	16.0548	15.064	15.3916	15.5756	15.9097	15.5874	15.993	16.1312	16.4095	15.5877	16.674	15.8063	16.4046	15.841	15.8044	15.721	15.4867	14.8669	15.6591	15.2916	15.4627	15.5001	15.9064	15.6963	15.6883	15.3482	15.8323
132	sp|P0C0L4|CO4A_HUMAN	ANSFLGEK	2	16.4978	17.4843	16.3492	16.9786	16.7978	17.2246	17.4384	16.9946	17.3326	16.9335	16.2584	15.7378	17.2402	17.0445	17.4997	15.8508	16.5	16.9717	15.6682	17.5525	14.2186	17.7662	17.0846	18.2044	17.5391	17.6401	17.8792	17.2363	16.8753	17.6795	16.991	17.4796	17.0257	16.9886	17.4775	16.3451	16.179	16.4798	17.6216	17.6178	17.1283	17.5082	16.9884	15.1339	15.7978	16.0444
133	sp|P0C0L4|CO4A_HUMAN	LELSVDGAK	2	16.4417	19.001	16.289	17.4376	16.5326	17.2788	16.0912	16.9706	17.4824	17.5425	16.8539	17.1014	16.7009	17.8588	17.754	16.2243	16.9695	17.7846	17.259	17.2313	14.1637	18.1093	17.8977	18.3639	16.9812	18.675	18.6007	17.7959	17.0977	18.1918	16.253	18.0827	17.529	17.3178	17.0789	15.5336	17.2388	16.4783	17.9575	16.8858	17.7098	18.0179	17.9339	17.092	17.59	18.1148
134	sp|P0C0L4|CO4A_HUMAN	VDFTLSSER	2	16.514	18.6942	16.5067	17.413	16.8923	17.289	16.4291	16.9821	17.4166	17.6193	17.1682	17.0424	17.0127	18.1699	17.7398	16.2818	17.1243	17.7007	17.198	17.3582	14.2435	18.0158	17.9125	18.3373	17.0947	18.5762	18.288	17.8185	17.3426	18.0868	16.5597	17.7481	17.4147	17.404	17.1836	15.7604	17.6781	16.5738	17.935	16.9726	17.7141	17.9878	17.6635	16.901	17.4787	17.8069
135	sp|P10643|CO7_HUMAN	LTPLYELVK	2	15.8442	15.1331	15.7119	15.316	14.7779	16.2861	15.6372	15.8242	15.8028	16.0662	15.4026	16.0859	15.6309	15.3472	15.323	15.7482	15.3127	15.9396	15.6451	16.2842	16.0255	16.0121	15.841	16.3228	15.883	15.0464	15.6993	15.8516	15.7146	16.6573	15.8414	15.9251	16.3872	16.1862	15.6104	15.8088	14.6042	15.686	15.2868	16.3815	15.9922	16.4393	15.4986	15.9736	15.8503	16.3116
136	sp|P10643|CO7_HUMAN	VLFYVDSEK	2	16.9397	16.3106	16.8108	16.408	15.7221	17.3058	16.7099	16.9416	16.9319	17.135	16.5185	17.1763	16.6677	16.5336	16.4664	16.8945	16.5438	17.1133	16.8355	17.4058	17.1411	17.2684	16.9985	17.3872	16.8832	16.1815	16.9155	16.834	16.8749	17.8028	16.9027	17.2208	17.4713	17.2809	16.67	17.0185	15.5106	16.9017	16.5517	17.4354	17.2127	17.3926	16.8072	17.0689	17.0207	17.4654
137	sp|P12259|FA5_HUMAN	GEYEEHLGILGPIIR	3	11.9377	12.3859	11.6896	11.5859	12.7353	12.8995	11.5971	11.9719	11.7026	12.5314	11.6188	11.6644	12.5387	11.9784	12.4998	12.0172	12.1299	12.6656	12.4645	12.5725	12.1082	11.5522	12.8084	12.62	12.1589	12.4149	12.3581	13.2755	12.2983	13.0158	12.2943	12.7256	12.0074	12.1141	11.9304	12.4202	12.1118	11.7334	11.8009	11.7507	12.713	13.1074	12.2627	12.2677	11.7503	12.0338
138	sp|P12259|FA5_HUMAN	LLSLGAGEFK	2	13.9055	13.8265	13.1658	13.407	14.772	14.0411	12.879	12.8053	13.5552	13.6421	13.4575	13.2863	14.4038	13.5656	14.4184	13.4599	14.2043	14.2886	9.02237	13.6149	13.5333	11.8823	14.444	14.6747	13.009	7.49185	14.2254	13.1461	13.6328	15.0959	14.6292	12.4027	14.3783	13.5324	13.2285	14.3126	13.3052	12.4528	12.7926	13.9414	13.4209	14.1904	12.9148	12.9097	12.4194	12.5587
139	sp|P13671|CO6_HUMAN	GFVVAGPSR	2	15.8989	15.5249	16.1587	16.2007	16.1809	16.594	16.0821	16.2436	16.2344	16.6659	16.6083	16.3707	16.265	15.7625	16.2785	15.7237	16.5075	16.4493	15.7677	16.6251	16.4031	16.4819	16.8067	16.8403	16.194	16.8637	16.531	16.6132	16.2247	17.0896	16.4294	16.7212	16.3497	16.8112	16.1184	15.9682	15.9126	16.4685	16.1282	16.4459	16.3983	16.3726	16.3165	16.4755	16.1339	16.8275
140	sp|P13671|CO6_HUMAN	QLEWGLER	2	17.3639	18.0544	17.1865	15.4462	17.7528	16.3168	15.5656	16.3732	17.1703	17.1178	17.7139	16.3886	17.4611	17.554	17.1392	17.3285	17.0168	17.7005	17.4281	18.3217	17.4774	15.4673	17.5744	16.925	15.8846	15.7411	15.2355	16.1236	16.3599	17.8756	16.8166	17.4997	17.0428	16.1603	16.9379	18.346	17.2916	17.3738	15.3215	15.9432	17.7056	16.921	17.631	16.7104	15.9073	15.5483
141	sp|P17936|IBP3_HUMAN	ALAQCAPPPAVCAELVR	2	12.0098	12.5263	10.2633	7.44294	12.9758	13.1632	10.2009	10.9136	12.116	8.26679	10.9744	11.0861	12.2802	11.8595	11.8906	8.76155	11.6416	10.8634	9.37938	13.132	11.713	10.4767	10.9218	12.5699	12.4826	8.93958	6.97728	6.14975	11.8684	6.14975	12.4479	5.88264	10.2479	10.6537	10.3049	11.5929	11.592	11.3842	6	12.2195	10.0251	12.2726	9.98157	11.8615	11.5732	8.10852
142	sp|P17936|IBP3_HUMAN	FLNVLSPR	2	17.0233	17.4851	16.9107	16.5104	16.8701	17.3701	16.5425	17.4012	16.1552	16.518	16.4363	16.8927	16.8692	16.2259	16.5276	16.4867	16.5145	16.871	17.0151	17.4322	16.8739	16.0248	17.3403	16.6662	16.4618	16.0951	16.4766	16.0844	16.2867	17.3104	17.189	15.6638	17.4167	16.9593	15.8024	16.6661	16.3247	16.2999	15.0549	16.9472	17.1381	18.0722	16.1907	16.8222	16.7371	16.6781
143	sp|P17936|IBP3_HUMAN	YGQPLPGYTTK	2	12.2842	14.3771	11.9181	11.0437	12.7162	12.0522	11.9076	12.3603	11.3603	11.9374	13.3493	12.5634	12.1886	12.7818	13.8679	11.7026	12.384	12.702	11.9965	12.4605	11.1066	10.9129	12.0661	12.1299	11.9196	12.0091	11.8146	12.0751	10.9837	12.1023	13.007	11.6991	12.203	11.8408	12.3493	12.1134	12.4871	11.8065	11.9099	11.0775	11.5435	14.9036	11.3449	10.8948	11.8849	11.5689
144	sp|P19652|A1AG2_HUMAN	EHVAHLLFLR	2	9.04166	11.6746	10.4398	9.96	11.2935	11.8872	9.18488	11.5382	9.48985	9.69697	10.1293	9.33762	10.69	11.9088	10.6909	10.1687	9.90839	8.90087	11.1799	11.4712	11.8474	6.44294	12.1886	8.25739	10.5216	8.81378	9.22882	10.5118	8.82018	10.3387	8.13955	9.42206	8.26209	12.4336	9.67596	10.9352	9.40514	12.4144	7.8392	8.33985	11.2408	11.2155	8.85487	8.27146	10.5498	8.82337
145	sp|P19652|A1AG2_HUMAN	EQLGEFYEALDCLCIPR	3	9.49185	14.9539	13.0649	7.62936	9.71768	9.42417	9.21189	8.81698	9.71768	8.56605	10.3542	9.04985	9.88722	12.103	9.31515	8.26209	8.73809	9.65464	9.21432	8.83289	8.92184	9.56796	10.0251	11.3146	9.37721	12.1864	7.55459	8.93664	8.0607	9.28771	9.97154	8.10329	8.62571	9.12153	9.43671	9.04439	12.7795	8.57365	8.73132	9.65105	10.3837	12.7145	8.19967	9.16239	9.32193	9.54882
146	sp|P19652|A1AG2_HUMAN	WFYIASAFR	2	11.3078	17.5135	10.1624	9.90238	11.2946	10.2119	11.0755	10.1189	11.163	11.2408	10.9593	10.4939	11.3576	12.9281	9.74651	10.2432	10.6768	11.3112	10.5382	10.5127	9.73132	11.1917	10.9527	12.0454	11.183	12.1306	10.6724	10.7541	10.4294	11.4838	11.0423	10.2082	10.4615	10.1749	10.3465	10.4798	13.4161	10.4979	10.9322	10.9837	11.3896	16.063	10.2503	10.7731	10.821	10.0993
147	sp|P19823|ITIH2_HUMAN	IYLQPGR	2	19.2727	19.4648	18.9535	18.6671	19.1784	19.5753	18.7167	19.525	18.6276	19.114	19.34	19.0488	19.2776	19.2531	18.8644	18.7772	19.1888	19.1866	19.1356	19.8761	19.264	18.7882	19.2888	19.1661	19.1351	19.3658	19.1267	19.1925	19.2988	18.999	19.3706	18.7553	19.3	19.399	18.6293	18.863	19.1497	19.1265	18.2266	18.9197	19.2669	19.269	19.0756	19.1702	19.0727	19.2953
148	sp|P19823|ITIH2_HUMAN	NDLISATK	2	18.4164	18.826	18.2626	17.9151	18.4753	18.8449	17.9387	18.6239	17.9318	18.3535	18.5183	18.3555	18.5396	18.4317	18.1661	17.9995	18.495	18.5093	18.4351	19.1021	18.5301	18.1146	18.621	18.4587	18.4291	18.6616	18.4559	18.4383	18.4616	18.2427	18.5997	17.9893	18.5503	18.6909	17.9061	18.6143	18.3037	18.3858	17.3858	18.2803	18.5784	19.1205	18.4018	18.4361	18.3928	18.5271
149	sp|P19823|ITIH2_HUMAN	VQSTITSR	2	16.7648	17.2707	16.5718	16.3665	16.9424	17.2939	16.2124	17.1275	16.2564	16.7662	16.8805	16.7492	16.8675	16.8637	16.5979	16.4976	16.8953	16.9299	16.7817	17.4863	16.8659	16.4375	16.9345	16.9147	16.8626	17.0993	16.927	16.7798	16.9996	16.6184	17.0735	16.4513	16.9806	17.2294	16.241	17.1029	16.7609	16.9296	15.8487	16.5298	17.011	17.3149	16.8285	16.9498	16.8049	17.0123
150	sp|P19827|ITIH1_HUMAN	EVAFDLEIPK	2	17.6472	18.7541	17.7697	17.2758	17.8266	18.3992	17.4192	18.2773	17.4236	17.9014	18.3657	17.8094	17.9025	17.8963	17.6053	17.3965	17.8469	18.0128	17.9517	18.6286	17.9069	17.676	18.2146	18.1379	17.9527	18.2058	17.7373	17.8886	17.9547	18.0055	18.2011	17.6101	18.0406	18.2856	17.5133	18.0513	17.8587	17.8246	16.6644	17.5737	17.9881	18.6365	17.9805	17.9367	17.8779	18.1817
151	sp|P19827|ITIH1_HUMAN	LDAQASFLPK	2	18.2424	18.9758	18.3687	17.774	18.3979	18.9713	18.0357	18.8398	17.9478	18.3838	18.7624	18.3051	18.4667	18.3598	18.1987	17.8239	18.4139	18.6055	18.5373	19.0666	18.3662	18.2241	18.5319	18.5185	18.4484	18.7554	18.3681	18.4736	18.4563	18.3078	18.696	18.1431	18.4426	18.6073	18.0963	18.6329	18.4362	18.4104	17.3983	18.1775	18.5005	18.9111	18.4508	18.431	18.3976	18.6174
152	sp|P19827|ITIH1_HUMAN	VTYDVSR	2	17.0685	17.9592	17.128	16.7426	17.2042	17.7834	16.9487	17.529	16.9005	17.1679	17.4133	17.2574	17.3497	17.4484	17.0565	16.9046	17.3351	17.5095	17.4632	17.9228	17.4155	17.2748	17.5154	17.4443	17.359	17.7167	17.4174	17.3413	17.3449	17.3429	17.5592	17.0959	17.4767	17.7536	17.0067	17.4858	17.4206	17.4342	16.3368	17.1503	17.46	17.954	17.5042	17.4098	17.4374	17.6246
153	sp|P22792|CPN2_HUMAN	GQVVPALNEK	2	17.05	16.8767	16.5937	16.5344	17.0175	17.2502	16.9881	16.9672	16.7998	16.9185	17.3209	17.1606	16.401	16.7999	17.0182	16.7012	17.0744	17.1383	17.1225	17.5407	16.7613	16.4201	17.5048	17.4188	17.0327	16.6928	17.0858	16.991	17.0431	17.0456	17.4458	16.284	16.7988	17.2365	16.5722	16.133	16.7999	17.2154	15.9498	17.0376	17.511	17.257	16.738	16.8408	16.8787	16.7965
154	sp|P22792|CPN2_HUMAN	LELLSLSK	2	13.1157	14.8915	12.0444	12.8214	12.5147	12.9091	13.4644	12.2432	13.1061	12.4372	12.1583	13.3382	12.0546	13.842	13.2464	13.3826	13.3332	13.2231	13.2962	13.0526	13.129	12.6316	13.5951	13.442	12.9276	13.2383	13.7611	12.911	12.8665	13.2411	12.9129	12.9679	13.2821	13.9087	12.1843	12.0934	13.2697	13.5766	12.2345	13.2027	13.5955	15.2594	13.1964	13.8131	13.2671	13.6867
155	sp|P22792|CPN2_HUMAN	QLVCPVTR	2	16.2165	15.9232	15.409	15.6293	16.0776	15.9452	15.8801	15.8917	15.6782	16.1326	16.2681	16.1119	15.4837	15.7972	15.8519	15.4646	15.9957	16.0736	16.0911	16.5123	15.7039	15.3449	16.6129	16.2848	16.1934	15.6263	15.957	15.9436	15.9146	16.1153	16.2728	15.2633	15.7399	16.0501	15.4843	15.1719	15.9754	15.968	14.7659	16.0077	16.4704	16.6473	15.7484	15.7043	15.7576	15.4002
156	sp|P27169|PON1_HUMAN	IFFYDSENPPASEVLR	2	14.66	15.3822	13.6915	13.6452	14.7359	15.1584	13.8187	14.4301	14.1749	14.7168	14.2146	13.6175	14.3183	14.9419	14.9538	14.3036	14.578	14.4604	13.8752	15.199	13.9106	13.6619	15.1908	14.1958	14.5683	14.3041	14.1981	12.9776	13.6687	14.0656	15.4021	13.4448	14.8001	14.3945	13.0807	14.4955	14.4486	14.4718	12.9127	14.8653	15.431	16.3869	14.2215	14.3599	14.5439	14.0588
157	sp|P27169|PON1_HUMAN	SFNPNSPGK	2	15.4016	15.9304	14.4323	14.4601	15.5724	15.707	14.5113	15.2913	14.8868	15.5146	15.31	14.1801	15.0528	15.6848	15.564	14.7991	15.1595	15.2948	14.6918	16.0128	14.6879	14.3574	15.8359	14.9228	15.2663	14.9236	14.8872	13.7464	14.4011	14.7129	16.0954	14.192	15.5307	15.0958	13.8856	15.0598	14.9975	15.1403	13.6922	15.5625	16.1945	16.8732	14.7678	15.0161	15.3707	14.697
158	sp|P27169|PON1_HUMAN	STVELFK	2	16.6585	17.2386	15.6906	15.6884	16.7096	16.9579	15.7994	16.4564	16.1335	16.73	16.285	15.4053	16.2372	16.875	16.7328	16.0799	16.4367	16.5806	15.9334	17.2319	15.9126	15.55	17.057	16.1288	16.4725	16.1018	16.1369	14.8851	15.8351	15.7721	17.2668	15.4252	16.6914	16.2782	15.1222	16.3486	16.37	16.3347	14.8996	16.7138	17.4082	18.0566	16.0538	16.2187	16.564	15.9098
159	sp|P36955|PEDF_HUMAN	LAAAVSNFGYDLYR	2	11.0641	14.6841	12.6907	11.6475	12.5701	11.6702	11.9125	11.9549	10.8572	12.2258	11.7202	12.0688	11.2294	12.4289	11.3531	10.0251	10.9344	10.5784	10.8918	12.0778	11.8553	11.4594	11.8688	12.6488	11.838	12.5021	10.9787	12.6172	11.9926	13.2815	11.6804	12.1248	12.375	10.374	12.1124	12.0478	12.136	10.3998	11.733	12.3454	12.1131	14.2728	11.7065	11.7317	11.3939	11.6348
160	sp|P36955|PEDF_HUMAN	SSFVAPLEK	2	14.0659	16.0892	14.8276	13.963	14.7747	14.5456	14.0627	14.0363	13.7769	14.5344	14.1588	14.6642	13.9716	14.4528	14.4546	13.2643	14.0337	14.2709	14.1962	14.3632	14.3245	14.2957	14.7798	15.1525	14.455	14.4513	13.674	14.3265	14.5071	14.9591	14.1174	14.1784	14.8212	14.0703	14.065	14.3654	13.8499	13.7588	13.6331	15.0808	14.985	15.4571	14.4952	14.172	14.1237	14.2808
161	sp|P51884|LUM_HUMAN	FNALQYLR	2	17.9789	17.5507	17.848	17.4851	17.2229	17.7635	16.9968	18.3144	17.287	18.1847	16.8965	17.9001	17.8491	16.9898	17.5172	17.7029	18.1285	17.6033	17.7114	17.61	18.0063	17.237	17.9958	17.6139	17.9446	18.0685	18.5106	18.1092	17.8119	18.5652	17.4696	17.7373	18.4701	18.1749	17.8061	17.3492	16.4715	17.6687	17.8603	17.8949	17.9151	18.0305	18.2002	18.0089	17.4587	18.0019
162	sp|P51884|LUM_HUMAN	ILGPLSYSK	2	19.1731	18.523	19.3469	18.889	18.6075	19.2106	18.527	19.7814	18.5151	19.6215	18.4176	19.2031	19.4099	18.1443	18.9277	18.7951	19.5021	19.0664	19.0646	18.9915	19.3608	18.4084	19.3125	19.0694	19.4387	19.3006	19.7364	19.3994	19.2316	19.8683	18.7768	18.8707	19.6257	19.364	19.1558	18.6228	17.6944	18.9658	19.1087	19.0995	19.3391	18.8632	19.3605	19.2116	18.7621	19.2186
163	sp|P51884|LUM_HUMAN	ISNIPDEYFK	2	17.3128	16.914	17.1859	17.0709	16.6017	17.5122	16.8603	17.6874	17.0455	17.381	16.0743	17.5646	17.4032	16.7512	17.2492	17.2502	17.7192	17.3348	17.4255	16.8563	17.8188	17.115	17.6961	17.2005	17.5419	18.0009	18.3531	17.6709	17.4135	18.1837	17.0787	17.5942	18.354	18.0217	17.4131	17.8187	16.2684	17.4339	17.3246	17.429	17.7334	17.0951	17.853	17.8409	17.342	17.8255
164	sp|P51884|LUM_HUMAN	LKEDAVSAAFK	3	18.3349	17.4872	18.3405	17.8778	17.7022	18.2863	17.6096	18.9304	17.8394	18.7101	17.4975	18.4812	18.3744	17.3611	18.1867	18.0916	18.5986	18.1721	18.1963	18.0746	18.5366	17.8974	18.5374	18.1165	18.4713	18.4945	18.9668	18.4813	18.3299	19.0321	18.0514	18.3103	18.8443	18.6839	18.4822	18.5981	16.9575	18.1668	18.2798	18.3652	18.4718	17.9659	18.6282	18.48	18.0454	18.3443
165	sp|Q06033|ITIH3_HUMAN	ALDLSLK	2	16.1647	16.5078	16.5477	16.5841	15.8665	16.2436	16.1566	16.7812	15.8042	16.3589	16.6512	16.1682	15.3204	15.8533	16.3719	15.9852	15.9967	17.031	15.7273	16.79	16.4633	16.9422	16.0006	16.651	16.4249	17.2936	16.9998	17.5059	16.5109	18.0582	15.3028	17.098	15.7937	15.8934	16.5883	17.2985	15.9894	16.0129	16.6282	15.5191	16.2321	16.7652	16.4999	15.4356	16.2682	16.4237
166	sp|Q06033|ITIH3_HUMAN	DYIFGNYIER	2	12.4341	13.6393	12.5847	12.4949	11.8478	12.5028	12.4663	12.8927	11.9944	12.5307	12.4134	12.255	11.3337	12.5992	12.4157	12.3451	12.3493	12.9741	12.1036	10.3966	12.8609	12.8184	12.3134	12.7555	12.4239	13.6272	13.2026	13.3898	12.6064	13.9613	11.2906	13.3918	12.157	12.187	12.2935	13.3573	12.3606	12.0488	12.985	11.3767	12.4996	13.6367	12.6933	11.7339	12.1137	12.8246
167	sp|Q06033|ITIH3_HUMAN	EHLVQATPENLQEAR	3	13.6018	14.7135	13.0488	14.0718	13.2831	14.1269	13.7005	14.3666	13.7286	13.9874	13.9934	13.7308	12.9454	13.9194	13.423	13.8806	13.8402	14.5303	13.4631	13.9692	14.1948	14.6468	13.5947	14.4349	14.0422	15.1383	14.8888	15.0285	14.2283	15.7974	13.259	14.8189	13.6328	13.8103	13.8323	14.951	13.9047	13.5792	14.358	13.198	13.7869	14.997	13.5846	13.2951	13.9138	13.5356
168	sp|Q08380|LG3BP_HUMAN	SQLVYQSR	2	10.5372	11.6316	10.1163	10.3641	10.0835	10.6926	9.79928	11.2137	9.59432	10.7194	9.84706	9.95274	10.0954	10.4336	10.062	9.43671	10.6411	10.6138	9.9542	11.1724	10.2889	10.4645	10.0485	10.0928	10.4409	10.363	10.3619	10.5392	10.5746	10.585	10.1548	10.3934	11.1731	10.6591	10.3663	10.6036	10.6935	10.4888	7.69349	9.91737	10.1774	11.4476	10.4252	10.4949	10.275	10.4115
169	sp|Q08380|LG3BP_HUMAN	TIAYENK	2	11.3504	12.0286	12.5167	10.813	12.0838	9.04985	10.2633	11.6812	11.2342	11.8435	12.1668	12.1189	11.5845	12.0241	12.0627	11.3869	11.8937	11.956	11.9901	12.3872	9.1472	11.7703	12.1886	12.021	11.0728	12.4091	11.6493	12.1364	11.9669	12.1737	9.83289	11.5901	11.6693	11.3009	10.6457	10.8431	11.5641	8.8392	11.5999	9.76487	12.1715	9.29232	11.8564	11.395	11.9491	12.528
170	sp|Q14624|ITIH4_HUMAN	ILDDLSPR	2	18.8705	19.3922	18.7448	18.0397	18.926	19.2335	18.5388	19.5287	18.6018	18.4347	19.2961	18.8812	18.77	18.2827	19.2787	18.3322	18.9162	18.9885	19.0016	19.1679	18.7951	19.0819	18.8737	19.5686	19.1272	18.6589	18.4881	18.965	18.4912	19.736	19.1789	18.2362	18.9632	18.0524	18.8746	19.3788	17.7934	18.806	18.0704	18.2204	19.161	19.5238	18.7075	18.3204	18.721	18.9637
171	sp|Q14624|ITIH4_HUMAN	LGVYELLLK	2	17.3391	18.3378	17.2763	16.6647	17.442	17.8331	17.2196	17.9089	17.2552	17.0739	17.6948	17.55	17.2329	17.1382	17.7723	16.9434	17.58	17.689	17.7492	17.6084	17.4438	17.7891	17.392	18.2091	17.7256	17.3669	17.2107	17.6806	17.0376	18.5984	17.5891	17.0454	17.8383	16.7829	17.3171	18.0043	16.6179	17.2763	16.7845	16.627	17.8573	18.5741	17.592	17.1991	17.4403	17.7163
172	sp|Q14624|ITIH4_HUMAN	SPEQQETVLDGNLIIR	2	13.6291	14.5677	13.4306	12.8443	13.7597	13.9825	13.2669	14.3713	13.0483	13.531	14.1706	13.9039	13.5543	13.28	13.8608	12.7742	13.3588	13.4561	13.6453	14.1655	13.4375	13.7679	13.7964	14.2938	13.9284	13.7002	13.2009	13.776	13.0663	14.8866	13.9887	13.0906	13.9035	12.837	13.5495	14.2813	12.6122	13.1934	12.7918	12.9163	14.07	14.6183	13.3577	13.0315	13.1298	13.6171
173	sp|Q96PD5|PGRP2_HUMAN	AGLLRPDYALLGHR	3	14.3134	15.5682	13.7699	13.686	13.8693	14.4764	13.6122	14.5267	13.4589	13.8827	13.8457	13.7322	13.8914	13.7759	13.559	12.8746	13.6095	14.007	13.6101	14.2784	14.0308	13.2207	14.287	13.9706	14.0504	14.092	13.8228	13.9045	14.0954	13.8892	14.1776	13.8243	14.1075	13.9519	13.9823	14.3367	13.1352	13.5234	13.395	13.9209	14.1149	15.809	13.965	13.8695	13.8543	13.795
174	sp|Q96PD5|PGRP2_HUMAN	DTLPSCAVR	2	15.7138	16.5915	15.3712	14.9308	15.1354	16.1055	15.0855	15.9507	14.9937	15.3558	14.9758	15.157	15.3481	15.2888	15.099	14.1474	15.1049	15.4218	15.2754	15.8152	15.5418	14.9337	15.9281	15.5814	15.5478	15.3865	15.4141	15.4433	15.7024	15.0806	15.5285	15.2864	15.5897	15.4364	15.4621	15.8154	14.6022	15.1884	14.6183	15.5458	15.7139	16.9345	15.3366	15.3696	15.6588	15.3977
[truncated: 60 more columns]
