# Supplementary material for: Discovery and validation of serum glycoprotein biomarkers for high grade serous ovarian cancer
Source: Proteomics Clin Appl. 2023 Jun 1;17(4):2200114. doi: 10.1002/prca.202200114 (PMC7615076; doi:10.1002/prca.202200114)
Supplement: Supplementary file 6 — Supplementary information [file PRCA-17-2200114-s002.xlsx]

## Sheet: Coversheet
Supplementary Table S8. Multivariate statistics biomarker signature.
Each sheet shows generalised regression modeling and cross-validation analyses for the indicated lectin or combined dataset.
Peptide markers are named according to GENEID_PEPTIDE SEQUENCE
For combined dataset, the lectin is added to the nomenclature.

## Sheet: AAL
Generalized Regression for COHORT = HGSC, AAL
Model Comparison
Response Distribution	Estimation Method	Validation Method	Nonzero Parameters	AICc	BIC	Generalized RSquare
Binomial	Lasso	AICc	8	52.98	68.6073	0.771068
Binomial Lasso with AICc Validation
Model Summary
Response	COHORT
Distribution	Binomial
Estimation Method	Lasso
Validation Method	AICc
Probability Model Link	Logit
Measure
Number of rows	70
Sum of Frequencies	70
-LogLikelihood	17.3096
Number of Parameters	8
BIC	68.6073
AICc	52.98
ERIC	64.7065
Generalized RSquare	0.771068
Lambda Penalty	0.518507
Estimation Details
Number of Grid Points	150
Minimum Penalty Fraction	0.001
Grid Scale	Square Root
Solution Path
Confusion Matrix
Training
Actual	Predicted Rate
COHORT	Healthy or Benign	HGSC
Healthy or Benign	0.977	0.023
HGSC	0.185	0.815
Actual	Predicted Count
COHORT	Healthy or Benign	HGSC
Healthy or Benign	42	1
HGSC	5	22
Misclassification Rate
0.0857
Active Parameter Estimates
Term	Estimate	Std Error	Wald ChiSquare	Prob > ChiSquare	Lower 95%	Upper 95%
Intercept	-1.1136	9.51093	0.0137093	0.9068	-19.7547	17.5275
AAL_HPT_VTSIQDWVQK	0.653222	0.467962	1.9485	0.1627	-0.263968	1.57041
AAL_A1AT_QINDYVEK	0.781714	0.497216	2.47175	0.1159	-0.192812	1.75624
AAL_FIBB_YQISVNK	-0.037372	0.832412	0.0020157	0.9642	-1.66887	1.59413
AAL_FETUA_HTLNQIDEVK	-0.440407	0.939611	0.219692	0.6393	-2.28201	1.4012
AAL_GELS_QTQVSVLPEGGETPLFK	-0.310652	0.674038	0.212413	0.6449	-1.63174	1.01044
AAL_IBP3_ALAQCAPPPAVCAELVR	-0.380758	0.271832	1.96199	0.1613	-0.913538	0.152023
AAL_IBP3_FLNVLSPR	-0.612066	0.599093	1.04378	0.3069	-1.78627	0.562134
ROC Curve for COHORT = HGSC
Training
AUC
0.9871
Leave One Out Cross-Validation Results
Contingency Analysis of CV Pred By COHORT
Mosaic Plot
Contingency Table
COHORT By CV Pred
Count	Healthy or Benign	HGSC	Total
Col %
Row %
Healthy or Benign	39	4	43
	82.98	17.39
	90.7	9.3
HGSC	8	19	27
	17.02	82.61
	29.63	70.37
Total	47	23	70
number of times each peptide was in model in cross-validations
Peptides	N
AAL_A1AT_QINDYVEK	70
AAL_IBP3_ALAQCAPPPAVCAELVR	70
AAL_HPT_VTSIQDWVQK	69
AAL_IBP3_FLNVLSPR	69
AAL_GELS_QTQVSVLPEGGETPLFK	68
AAL_FETUA_HTLNQIDEVK	64
AAL_FIBB_YQISVNK	46
AAL_CO9_LSPIYNLVPVK	11
AAL_FA5_LLSLGAGEFK	7
AAL_FA10_ETYDFDIAVLR	4
AAL_CBG_ITQDAQLK	2
AAL_A2MG_QGIPFFGQVR	1
AAL_FA12_VVGGLVALR	1
AAL_FIBA_VQHIQLLQK	1
AAL_FINC_SDTVPSPR	1
AAL_KNG1_QVVAGLNFR	1
AAL_TRFE_DDTVCLAK	1
Cross Validated: (95% CI)
AUC = 87.6% (78.4%, 96.8%)
Sensitivity = 70.4% (51.5%, 84.1%)
Specificity = 90.7% (78.4%, 96.3%)
Graph Builder

## Sheet: SNA
Generalized Regression for COHORT = HGSC, SNA
Model Comparison
Response Distribution	Estimation Method	Validation Method	Nonzero Parameters	AICc	BIC	Generalized RSquare
Binomial	Lasso	AICc	11	92.6824	117.594	0.639749
Binomial Lasso with AICc Validation
Model Summary
Response	COHORT
Distribution	Binomial
Estimation Method	Lasso
Validation Method	AICc
Probability Model Link	Logit
Measure
Number of rows	95
Sum of Frequencies	95
-LogLikelihood	33.7508
Number of Parameters	11
BIC	117.594
AICc	92.6824
ERIC	105.761
Generalized RSquare	0.639749
Lambda Penalty	0.448333
Estimation Details
Number of Grid Points	150
Minimum Penalty Fraction	0.001
Grid Scale	Square Root
Solution Path
Confusion Matrix
Training
Actual	Predicted Rate
COHORT	Healthy or Benign	HGSC
Healthy or Benign	0.929	0.071
HGSC	0.308	0.692
Actual	Predicted Count
COHORT	Healthy or Benign	HGSC
Healthy or Benign	52	4
HGSC	12	27
Misclassification Rate
0.1684
Active Parameter Estimates
Term	Estimate	Std Error	Wald ChiSquare	Prob > ChiSquare	Lower 95%	Upper 95%
Intercept	36.9916	15.8478	5.44835	0.0196*	5.93035	68.0528
SNA_THRB_SGIECQLWR	-0.241063	0.545924	0.194984	0.6588	-1.31105	0.828927
SNA_HPT_DYAEVGR	0.187148	0.590567	0.100423	0.7513	-0.970342	1.34464
SNA_FA10_ETYDFDIAVLR	0.282877	0.251858	1.26149	0.2614	-0.210756	0.776509
SNA_A2MG_NEDSLVFVQTDK	-0.36235	0.504763	0.515326	0.4728	-1.35167	0.626967
SNA_KNG1_ENFLFLTPDCK	-1.06689	0.799767	1.77955	0.1822	-2.6344	0.500628
SNA_C1QC_QTHQPPAPNSLIR	-0.281811	0.542741	0.269606	0.6036	-1.34556	0.781942
SNA_CHLE_NIAAFGGNPK	-0.442897	0.593079	0.557674	0.4552	-1.60531	0.719517
SNA_IBP3_ALAQCAPPPAVCAELVR	-0.58597	0.242338	5.84668	0.0156*	-1.06094	-0.110997
SNA_ITIH2_VQSTITSR	-0.175798	0.786519	0.0499587	0.8231	-1.71735	1.36575
SNA_ITIH3_EHLVQATPENLQEAR	0.219803	0.451652	0.236843	0.6265	-0.665418	1.10502
ROC Curve for COHORT = HGSC
Training
AUC
0.94
Leave One Out Cross-Validation Results
Contingency Analysis of CV Pred By COHORT
Mosaic Plot
Contingency Table
COHORT By CV Pred
Count	Healthy or Benign	HGSC	Total
Col %
Row %
Healthy or Benign	49	7	56
	77.78	21.88
	87.5	12.5
HGSC	14	25	39
	22.22	78.13
	35.9	64.1
Total	63	32	95
number of times each peptide was in model in cross-validations
Peptides	N
SNA_IBP3_ALAQCAPPPAVCAELVR	95
SNA_FA10_ETYDFDIAVLR	94
SNA_A2MG_NEDSLVFVQTDK	93
SNA_CHLE_NIAAFGGNPK	93
SNA_KNG1_ENFLFLTPDCK	93
SNA_ITIH2_VQSTITSR	90
SNA_ITIH3_EHLVQATPENLQEAR	86
SNA_C1QC_QTHQPPAPNSLIR	85
SNA_HPT_DYAEVGR	84
SNA_THRB_SGIECQLWR	79
SNA_A1AG2_EHVAHLLFLR	24
SNA_CBG_ITQDAQLK	11
SNA_HPTR_NYAEVGR	8
SNA_FIBB_QDGSVDFGR	7
SNA_FA10_IVGGQECK	6
SNA_AACT_ITLLSALVETR	4
SNA_C1S_SSNNPHSPIVEEFQVPYNK	2
SNA_FIBB_YQISVNK	2
SNA_HEMO_EVGTPHGIILDSVDAAFICPGSSR	2
SNA_CO7_VLFYVDSEK	1
SNA_FA12_EQPPSLTR	1
SNA_FA12_VVGGLVALR	1
SNA_FIBA_VQHIQLLQK	1
SNA_HPT_VTSIQDWVQK	1
SNA_KNG1_EGDCPVQSGK	1
SNA_LUM_ISNIPDEYFK	1
SNA_PROS_SFQTGLFTAAR	1
Cross Validated: (95% CI)
AUC = 84.6% (76.1%, 93.0%)
Sensitivity = 64.1% (48.4%, 77.3%)
Specificity = 87.5% (76.4%, 93.8%)
Graph Builder

## Sheet: STL
Generalized Regression for COHORT = HGSC, STL
Model Comparison
Response Distribution	Estimation Method	Validation Method	Nonzero Parameters	AICc	BIC	Generalized RSquare
Binomial	Lasso	AICc	9	88.5751	109.442	0.632587
Binomial Lasso with AICc Validation
Model Summary
Response	COHORT
Distribution	Binomial
Estimation Method	Lasso
Validation Method	AICc
Probability Model Link	Logit
Measure
Number of rows	95
Sum of Frequencies	95
-LogLikelihood	34.2287
Number of Parameters	9
BIC	109.442
AICc	88.5751
ERIC	99.0402
Generalized RSquare	0.632587
Lambda Penalty	0.550273
Estimation Details
Number of Grid Points	150
Minimum Penalty Fraction	0.001
Grid Scale	Square Root
Solution Path
Confusion Matrix
Training
Actual	Predicted Rate
COHORT	Healthy or Benign	HGSC
Healthy or Benign	0.929	0.071
HGSC	0.282	0.718
Actual	Predicted Count
COHORT	Healthy or Benign	HGSC
Healthy or Benign	52	4
HGSC	11	28
Misclassification Rate
0.1579
Active Parameter Estimates
Term	Estimate	Std Error	Wald ChiSquare	Prob > ChiSquare	Lower 95%	Upper 95%
Intercept	47.5145	14.4374	10.8312	0.0010*	19.2178	75.8112
STL_HPT_VTSIQDWVQK	0.100884	0.519616	0.0376948	0.8461	-0.917545	1.11931
STL_A2MG_NEDSLVFVQTDK	-1.10185	0.53097	4.3063	0.0380*	-2.14253	-0.061167
STL_KNG1_EGDCPVQSGK	-1.85273	1.00563	3.39431	0.0654	-3.82372	0.118261
STL_FIBB_QDGSVDFGR	0.138226	0.261207	0.280035	0.5967	-0.373729	0.650182
STL_CHLE_NIAAFGGNPK	-0.031997	0.448011	0.0051009	0.9431	-0.910082	0.846088
STL_IBP3_ALAQCAPPPAVCAELVR	-0.295618	0.145537	4.12589	0.0422*	-0.580865	-0.010372
STL_ITIH3_DYIFGNYIER	0.054559	0.624973	0.007621	0.9304	-1.17037	1.27948
STL_ITIH3_EHLVQATPENLQEAR	0.263176	0.610371	0.185911	0.6663	-0.933128	1.45948
ROC Curve for COHORT = HGSC
Training
AUC
0.9391
Leave One Out Cross-Validation Results
Contingency Analysis of CV Pred By COHORT
Mosaic Plot
Contingency Table
COHORT By CV Pred
Count	Healthy or Benign	HGSC	Total
Col %
Row %
Healthy or Benign	48	8	56
	77.42	24.24
	85.71	14.29
HGSC	14	25	39
	22.58	75.76
	35.9	64.1
Total	62	33	95
number of times each peptide was in model in cross-validations
c	N
STL_A2MG_NEDSLVFVQTDK	95
STL_IBP3_ALAQCAPPPAVCAELVR	95
STL_KNG1_EGDCPVQSGK	95
STL_ITIH3_EHLVQATPENLQEAR	91
STL_HPT_VTSIQDWVQK	83
STL_FIBB_QDGSVDFGR	78
STL_CHLE_NIAAFGGNPK	67
STL_ITIH3_DYIFGNYIER	47
STL_FIBB_SILENLR	21
STL_FA10_IVGGQECK	13
STL_TRFE_YLGEEYVK	11
STL_CERU_TYSDHPEK	10
STL_HEMO_NFPSPVDAAFR	6
STL_ANGT_QPFVQGLALYTPVVLPR	5
STL_HPTR_YVMLPVADQYDCITHYEGSTCPK	5
STL_LUM_ISNIPDEYFK	5
STL_APOB_IEIPLPFGGK	4
STL_FINC_SDTVPSPR	4
STL_CO4A_ANSFLGEK	3
STL_CFAH_NGFYPATR	1
STL_CHLE_IFFPGVSEFGK	1
STL_CO3_ISLPESLK	1
STL_GELS_AVEVLPK	1
STL_KNG1_QVVAGLNFR	1
STL_LUM_LKEDAVSAAFK	1
STL_THRB_ELLESYIDGR	1
Cross Validated: (95% CI)
AUC = 85.0% (76.6%, 93.4%)
Sensitivity = 64.1% (48.4%, 77.3%)
Specificity = 85.7% (74.3%, 92.6%)
Graph Builder

## Sheet: Combined
Generalized Regression for COHORT = HGSC, Combined
Model Comparison
Response Distribution	Estimation Method	Validation Method	Nonzero Parameters	AICc	BIC	Generalized RSquare
Binomial	Lasso	AICc	11	93.8982	118.81	0.630626
Binomial Lasso with AICc Validation
Model Summary
Response	COHORT
Distribution	Binomial
Estimation Method	Lasso
Validation Method	AICc
Probability Model Link	Logit
Measure
Number of rows	95
Sum of Frequencies	95
-LogLikelihood	34.3587
Number of Parameters	11
BIC	118.81
AICc	93.8982
ERIC	103.332
Generalized RSquare	0.630626
Lambda Penalty	0.701149
Estimation Details
Number of Grid Points	150
Minimum Penalty Fraction	0.001
Grid Scale	Square Root
Solution Path
Confusion Matrix
Training
Actual	Predicted Rate
COHORT	Healthy or Benign	HGSC
Healthy or Benign	0.946	0.054
HGSC	0.231	0.769
Actual	Predicted Count
COHORT	Healthy or Benign	HGSC
Healthy or Benign	53	3
HGSC	9	30
Misclassification Rate
0.1263
Active Parameter Estimates
Term	Estimate	Std Error	Wald ChiSquare	Prob > ChiSquare	Lower 95%	Upper 95%
Intercept	50.8739	14.1964	12.842	0.0003*	23.0494	78.6983
SNA_THRB_SGIECQLWR	-0.038767	0.513114	0.0057081	0.9398	-1.04445	0.966919
SNA_KNG1_ENFLFLTPDCK	-0.195548	0.804449	0.0590895	0.8079	-1.77224	1.38114
SNA_CHLE_NIAAFGGNPK	-0.256245	0.507944	0.254495	0.6139	-1.2518	0.739307
SNA_CBG_ITQDAQLK	-0.050112	0.803321	0.0038914	0.9503	-1.62459	1.52437
SNA_IBP3_ALAQCAPPPAVCAELVR	-0.516024	0.355603	2.10576	0.1467	-1.21299	0.180946
STL_FA10_IVGGQECK	-0.184974	0.899821	0.0422578	0.8371	-1.94859	1.57864
STL_A2MG_NEDSLVFVQTDK	-0.914468	0.522962	3.0577	0.0804	-1.93945	0.11052
STL_KNG1_EGDCPVQSGK	-1.03604	1.31757	0.61831	0.4317	-3.61842	1.54634
STL_FIBB_SILENLR	0.0478697	0.200757	0.0568567	0.8115	-0.345606	0.441345
STL_IBP3_ALAQCAPPPAVCAELVR	-0.038578	0.208588	0.0342064	0.8533	-0.447402	0.370246
ROC Curve for COHORT = HGSC
Training
AUC
0.9432
Leave One Out Cross-Validation Results
Contingency Analysis of CV Pred By COHORT
Mosaic Plot
Contingency Table
COHORT By CV Pred
Count	Healthy or Benign	HGSC	Total
Col %
Row %
Healthy or Benign	50	6	56
	78.13	19.35
	89.29	10.71
HGSC	14	25	39
	21.88	80.65
	35.9	64.1
Total	64	31	95
number of times each peptide was in model in cross-validations
Peptides	N
SNA_IBP3_ALAQCAPPPAVCAELVR	95
STL_A2MG_NEDSLVFVQTDK	95
STL_KNG1_EGDCPVQSGK	95
SNA_CHLE_NIAAFGGNPK	92
STL_IBP3_ALAQCAPPPAVCAELVR	87
STL_FA10_IVGGQECK	66
STL_FIBB_SILENLR	60
SNA_KNG1_ENFLFLTPDCK	38
SNA_CBG_ITQDAQLK	32
SNA_FIBB_YQISVNK	17
SNA_THRB_SGIECQLWR	10
STL_HPT_VTSIQDWVQK	5
STL_ITIH3_EHLVQATPENLQEAR	4
SNA_ITIH2_VQSTITSR	3
STL_TRFE_YLGEEYVK	3
STL_CO3_ISLPESLK	2
STL_FINC_SDTVPSPR	2
STL_LUM_ISNIPDEYFK	2
SNA_C1QC_QTHQPPAPNSLIR	1
SNA_CHLE_YLTLNTESTR	1
SNA_FA10_IVGGQECK	1
SNA_HPT_VTSIQDWVQK	1
SNA_KNG1_EGDCPVQSGK	1
STL_ANGT_QPFVQGLALYTPVVLPR	1
STL_CERU_TYSDHPEK	1
STL_ITIH3_DYIFGNYIER	1
STL_KNG1_QVVAGLNFR	1
Cross Validated: (95% CI)
AUC = 84.8% (76.4%, 93.3%)
Sensitivity = 64.1% (48.4%, 77.3%)
Specificity = 89.3% (78.5%, 95.0%)
Graph Builder
