# Supplementary material for: Discovery and validation of serum glycoprotein biomarkers for high grade serous ovarian cancer
Source: Proteomics Clin Appl. 2023 Jun 1;17(4):2200114. doi: 10.1002/prca.202200114 (PMC7615076; doi:10.1002/prca.202200114)
Supplement: Supplementary file 7 — Supplementary information [file PRCA-17-2200114-s003.xlsx]

## Sheet: File overview
Supplementary Table S9. Functional enrichment analysis of biomarker proteins
The enrichment analysis from STRING is shown for each of the three networks displayed in Figure S3.
The following term explanations are taken from STRING
Count In Network:
The first number indicates how many proteins in your network are annotated with a particular term. The second number indicates how many proteins in total (in your network and in the background) have this term assigned.
Strength:
Log10(observed / expected). This measure describes how large the enrichment effect is. It’s the ratio between i) the number of proteins in your network that are annotated with a term and ii) the number of proteins that we expect to be annotated with this term in a random network of the same size.
False Discovery Rate:
This measure describes how significant the enrichment is. Shown are p-values corrected for multiple testing within each category using the Benjamini–Hochberg procedure.

## Sheet: Fig S3A
#category	term ID	term description	observed gene count	background gene count	strength	false discovery rate	matching proteins in your network (IDs)	matching proteins in your network (labels)
GO Process	GO:0002576	Platelet degranulation	4	129	1.83	0.0032	9606.ENSP00000323929,9606.ENSP00000376793,9606.ENSP00000415769,9606.ENSP00000416066	A2M,GIG25,ITIH3,SERPINA1
GO Process	GO:0006953	Acute-phase response	3	44	2.17	0.0069	9606.ENSP00000348170,9606.ENSP00000376793,9606.ENSP00000416066	HP,GIG25,SERPINA1
GO Process	GO:0045055	Regulated exocytosis	5	697	1.19	0.014	9606.ENSP00000323929,9606.ENSP00000348170,9606.ENSP00000376793,9606.ENSP00000415769,9606.ENSP00000416066	A2M,HP,GIG25,ITIH3,SERPINA1
GO Process	GO:0043086	Negative regulation of catalytic activity	5	807	1.13	0.0219	9606.ENSP00000323929,9606.ENSP00000348170,9606.ENSP00000376793,9606.ENSP00000415769,9606.ENSP00000416066	A2M,HP,GIG25,ITIH3,SERPINA1
GO Process	GO:0032269	Negative regulation of cellular protein metabolic process	5	1043	1.02	0.0392	9606.ENSP00000323929,9606.ENSP00000370473,9606.ENSP00000376793,9606.ENSP00000415769,9606.ENSP00000416066	A2M,IGFBP3,GIG25,ITIH3,SERPINA1
GO Function	GO:0004867	Serine-type endopeptidase inhibitor activity	4	98	1.95	0.00028	9606.ENSP00000323929,9606.ENSP00000376793,9606.ENSP00000415769,9606.ENSP00000416066	A2M,GIG25,ITIH3,SERPINA1
GO Function	GO:0019838	Growth factor binding	3	136	1.68	0.0132	9606.ENSP00000323929,9606.ENSP00000370473,9606.ENSP00000416683	A2M,IGFBP3,IGFALS
GO Function	GO:0030234	Enzyme regulator activity	5	1044	1.02	0.0186	9606.ENSP00000323929,9606.ENSP00000370473,9606.ENSP00000376793,9606.ENSP00000415769,9606.ENSP00000416066	A2M,IGFBP3,GIG25,ITIH3,SERPINA1
GO Function	GO:0005520	Insulin-like growth factor binding	2	26	2.22	0.0254	9606.ENSP00000370473,9606.ENSP00000416683	IGFBP3,IGFALS
GO Component	GO:0072562	Blood microparticle	5	115	1.98	1.67e-06	9606.ENSP00000222381,9606.ENSP00000263408,9606.ENSP00000323929,9606.ENSP00000348170,9606.ENSP00000376793	PON1,C9,A2M,HP,GIG25
GO Component	GO:0005615	Extracellular space	9	3195	0.79	7.1e-05	9606.ENSP00000222381,9606.ENSP00000263408,9606.ENSP00000323929,9606.ENSP00000348170,9606.ENSP00000370473,9606.ENSP00000376793,9606.ENSP00000415769,9606.ENSP00000416066,9606.ENSP00000416683	PON1,C9,A2M,HP,IGFBP3,GIG25,ITIH3,SERPINA1,IGFALS
GO Component	GO:0034774	Secretory granule lumen	5	324	1.53	8.21e-05	9606.ENSP00000323929,9606.ENSP00000348170,9606.ENSP00000376793,9606.ENSP00000415769,9606.ENSP00000416066	A2M,HP,GIG25,ITIH3,SERPINA1
GO Component	GO:0070062	Extracellular exosome	8	2099	0.92	8.21e-05	9606.ENSP00000222381,9606.ENSP00000263408,9606.ENSP00000323929,9606.ENSP00000348170,9606.ENSP00000376793,9606.ENSP00000415769,9606.ENSP00000416066,9606.ENSP00000416683	PON1,C9,A2M,HP,GIG25,ITIH3,SERPINA1,IGFALS
GO Component	GO:0042567	Insulin-like growth factor ternary complex	2	4	3.04	0.00048	9606.ENSP00000370473,9606.ENSP00000416683	IGFBP3,IGFALS
GO Component	GO:0031093	Platelet alpha granule lumen	3	68	1.98	0.00058	9606.ENSP00000323929,9606.ENSP00000376793,9606.ENSP00000416066	A2M,GIG25,SERPINA1
GO Component	GO:0034366	Spherical high-density lipoprotein particle	2	9	2.68	0.0012	9606.ENSP00000222381,9606.ENSP00000348170	PON1,HP
GO Component	GO:0031012	Extracellular matrix	4	527	1.22	0.0054	9606.ENSP00000323929,9606.ENSP00000376793,9606.ENSP00000416066,9606.ENSP00000416683	A2M,GIG25,SERPINA1,IGFALS
GO Component	GO:0062023	Collagen-containing extracellular matrix	3	396	1.22	0.0456	9606.ENSP00000323929,9606.ENSP00000376793,9606.ENSP00000416066	A2M,GIG25,SERPINA1
STRING clusters	CL:19706	Mixed, incl. complement and coagulation cascades, and lipoprotein particle	6	182	1.86	2.7e-07	9606.ENSP00000222381,9606.ENSP00000263408,9606.ENSP00000323929,9606.ENSP00000376793,9606.ENSP00000415769,9606.ENSP00000416066	PON1,C9,A2M,GIG25,ITIH3,SERPINA1
STRING clusters	CL:19707	Mixed, incl. formation of fibrin clot (clotting cascade), and lipoprotein particle	5	129	1.93	2.6e-06	9606.ENSP00000222381,9606.ENSP00000323929,9606.ENSP00000376793,9606.ENSP00000415769,9606.ENSP00000416066	PON1,A2M,GIG25,ITIH3,SERPINA1
STRING clusters	CL:19708	Mixed, incl. formation of fibrin clot (clotting cascade), and serine-type endopeptidase inhibitor activity	4	92	1.98	7.63e-05	9606.ENSP00000323929,9606.ENSP00000376793,9606.ENSP00000415769,9606.ENSP00000416066	A2M,GIG25,ITIH3,SERPINA1
STRING clusters	CL:16986	Insulin-like growth factor ternary complex, and pappalysin-2	2	7	2.79	0.0061	9606.ENSP00000370473,9606.ENSP00000416683	IGFBP3,IGFALS
STRING clusters	CL:19851	Mixed, incl. antimicrobial peptide production, and fibrosarcoma of bone	2	10	2.64	0.0094	9606.ENSP00000376793,9606.ENSP00000416066	GIG25,SERPINA1
KEGG	hsa04610	Complement and coagulation cascades	3	82	1.9	0.0022	9606.ENSP00000263408,9606.ENSP00000323929,9606.ENSP00000416066	C9,A2M,SERPINA1
Reactome	HSA-114608	Platelet degranulation	4	127	1.84	0.00051	9606.ENSP00000323929,9606.ENSP00000376793,9606.ENSP00000415769,9606.ENSP00000416066	A2M,GIG25,ITIH3,SERPINA1
Reactome	HSA-381426	Regulation of Insulin-like Growth Factor (IGF) transport and uptake by Insulin-like Growth Factor Binding Proteins (IGFBPs)	3	124	1.72	0.0118	9606.ENSP00000370473,9606.ENSP00000416066,9606.ENSP00000416683	IGFBP3,SERPINA1,IGFALS
DISEASES	DOID:9120	Amyloidosis	4	70	2.09	0.0001	9606.ENSP00000263408,9606.ENSP00000323929,9606.ENSP00000376793,9606.ENSP00000416066	C9,A2M,GIG25,SERPINA1
DISEASES	DOID:0050637	Finnish type amyloidosis	2	8	2.74	0.0184	9606.ENSP00000263408,9606.ENSP00000416066	C9,SERPINA1
DISEASES	DOID:0014667	Disease of metabolism	5	997	1.04	0.0403	9606.ENSP00000263408,9606.ENSP00000323929,9606.ENSP00000348170,9606.ENSP00000376793,9606.ENSP00000416066	C9,A2M,HP,GIG25,SERPINA1
TISSUES	BTO:0004850	Bone marrow cell	6	170	1.88	7.59e-08	9606.ENSP00000222381,9606.ENSP00000323929,9606.ENSP00000348170,9606.ENSP00000370473,9606.ENSP00000376793,9606.ENSP00000416066	PON1,A2M,HP,IGFBP3,GIG25,SERPINA1
TISSUES	BTO:0000759	Liver	9	1882	1.02	6.86e-07	9606.ENSP00000222381,9606.ENSP00000263408,9606.ENSP00000323929,9606.ENSP00000348170,9606.ENSP00000370473,9606.ENSP00000376793,9606.ENSP00000415769,9606.ENSP00000416066,9606.ENSP00000416683	PON1,C9,A2M,HP,IGFBP3,GIG25,ITIH3,SERPINA1,IGFALS
TISSUES	BTO:0000392	Plasma cell	5	137	1.9	1.46e-06	9606.ENSP00000323929,9606.ENSP00000348170,9606.ENSP00000370473,9606.ENSP00000376793,9606.ENSP00000416066	A2M,HP,IGFBP3,GIG25,SERPINA1
TISSUES	BTO:0000237	Cerebrospinal fluid	3	45	2.16	0.00037	9606.ENSP00000348170,9606.ENSP00000370473,9606.ENSP00000416066	HP,IGFBP3,SERPINA1
TISSUES	BTO:0000570	Hematopoietic system	6	2543	0.71	0.0389	9606.ENSP00000222381,9606.ENSP00000263408,9606.ENSP00000323929,9606.ENSP00000348170,9606.ENSP00000370473,9606.ENSP00000416066	PON1,C9,A2M,HP,IGFBP3,SERPINA1
COMPARTMENTS	GOCC:0005615	Extracellular space	8	985	1.25	8.48e-07	9606.ENSP00000222381,9606.ENSP00000263408,9606.ENSP00000323929,9606.ENSP00000348170,9606.ENSP00000370473,9606.ENSP00000376793,9606.ENSP00000416066,9606.ENSP00000416683	PON1,C9,A2M,HP,IGFBP3,GIG25,SERPINA1,IGFALS
COMPARTMENTS	GOCC:0005576	Extracellular region	9	2035	0.98	1.18e-06	9606.ENSP00000222381,9606.ENSP00000263408,9606.ENSP00000323929,9606.ENSP00000348170,9606.ENSP00000370473,9606.ENSP00000376793,9606.ENSP00000415769,9606.ENSP00000416066,9606.ENSP00000416683	PON1,C9,A2M,HP,IGFBP3,GIG25,ITIH3,SERPINA1,IGFALS
COMPARTMENTS	GOCC:0072562	Blood microparticle	5	116	1.97	1.18e-06	9606.ENSP00000222381,9606.ENSP00000263408,9606.ENSP00000323929,9606.ENSP00000348170,9606.ENSP00000376793	PON1,C9,A2M,HP,GIG25
COMPARTMENTS	GOCC:0034774	Secretory granule lumen	5	230	1.67	1.67e-05	9606.ENSP00000323929,9606.ENSP00000348170,9606.ENSP00000376793,9606.ENSP00000415769,9606.ENSP00000416066	A2M,HP,GIG25,ITIH3,SERPINA1
COMPARTMENTS	GOCC:0042567	Insulin-like growth factor ternary complex	2	4	3.04	0.00093	9606.ENSP00000370473,9606.ENSP00000416683	IGFBP3,IGFALS
COMPARTMENTS	GOCC:0031093	Platelet alpha granule lumen	3	68	1.98	0.0011	9606.ENSP00000323929,9606.ENSP00000376793,9606.ENSP00000416066	A2M,GIG25,SERPINA1
COMPARTMENTS	GOCC:0034366	Spherical high-density lipoprotein particle	2	12	2.56	0.003	9606.ENSP00000222381,9606.ENSP00000348170	PON1,HP
UniProt Keywords	KW-0964	Secreted	9	1818	1.03	3.57e-07	9606.ENSP00000222381,9606.ENSP00000263408,9606.ENSP00000323929,9606.ENSP00000348170,9606.ENSP00000370473,9606.ENSP00000376793,9606.ENSP00000415769,9606.ENSP00000416066,9606.ENSP00000416683	PON1,C9,A2M,HP,IGFBP3,GIG25,ITIH3,SERPINA1,IGFALS
UniProt Keywords	KW-0722	Serine protease inhibitor	4	80	2.04	1.32e-05	9606.ENSP00000323929,9606.ENSP00000376793,9606.ENSP00000415769,9606.ENSP00000416066	A2M,GIG25,ITIH3,SERPINA1
UniProt Keywords	KW-0011	Acute phase	3	19	2.54	2.09e-05	9606.ENSP00000348170,9606.ENSP00000376793,9606.ENSP00000416066	HP,GIG25,SERPINA1
UniProt Keywords	KW-0732	Signal	9	3233	0.78	2.09e-05	9606.ENSP00000222381,9606.ENSP00000263408,9606.ENSP00000323929,9606.ENSP00000348170,9606.ENSP00000370473,9606.ENSP00000376793,9606.ENSP00000415769,9606.ENSP00000416066,9606.ENSP00000416683	PON1,C9,A2M,HP,IGFBP3,GIG25,ITIH3,SERPINA1,IGFALS
UniProt Keywords	KW-0325	Glycoprotein	9	4349	0.65	0.00015	9606.ENSP00000222381,9606.ENSP00000263408,9606.ENSP00000323929,9606.ENSP00000348170,9606.ENSP00000370473,9606.ENSP00000376793,9606.ENSP00000415769,9606.ENSP00000416066,9606.ENSP00000416683	PON1,C9,A2M,HP,IGFBP3,GIG25,ITIH3,SERPINA1,IGFALS

## Sheet: FIg S3B
#category	term ID	term description	observed gene count	background gene count	strength	false discovery rate	matching proteins in your network (IDs)	matching proteins in your network (labels)
GO Process	GO:0072378	Blood coagulation, fibrin clot formation	4	26	2.7	8.62e-07	9606.ENSP00000265023,9606.ENSP00000306099,9606.ENSP00000323929,9606.ENSP00000364709	KNG1,FGB,A2M,F10
GO Process	GO:0002576	Platelet degranulation	3	129	1.88	0.0108	9606.ENSP00000265023,9606.ENSP00000306099,9606.ENSP00000323929	KNG1,FGB,A2M
GO Process	GO:0007597	Blood coagulation, intrinsic pathway	2	17	2.58	0.0172	9606.ENSP00000265023,9606.ENSP00000323929	KNG1,A2M
GO Component	GO:0072562	Blood microparticle	4	115	2.05	3.28e-05	9606.ENSP00000264381,9606.ENSP00000265023,9606.ENSP00000306099,9606.ENSP00000323929	BCHE,KNG1,FGB,A2M
GO Component	GO:0005788	Endoplasmic reticulum lumen	4	308	1.63	0.00077	9606.ENSP00000264381,9606.ENSP00000265023,9606.ENSP00000364709,9606.ENSP00000370473	BCHE,KNG1,F10,IGFBP3
GO Component	GO:0031093	Platelet alpha granule lumen	3	68	2.16	0.00077	9606.ENSP00000265023,9606.ENSP00000306099,9606.ENSP00000323929	KNG1,FGB,A2M
GO Component	GO:0005783	Endoplasmic reticulum	5	1438	1.05	0.0041	9606.ENSP00000264381,9606.ENSP00000265023,9606.ENSP00000306099,9606.ENSP00000364709,9606.ENSP00000370473	BCHE,KNG1,FGB,F10,IGFBP3
GO Component	GO:0005615	Extracellular space	6	3195	0.79	0.0054	9606.ENSP00000264381,9606.ENSP00000265023,9606.ENSP00000306099,9606.ENSP00000323929,9606.ENSP00000364709,9606.ENSP00000370473	BCHE,KNG1,FGB,A2M,F10,IGFBP3
GO Component	GO:0012505	Endomembrane system	6	4542	0.63	0.0243	9606.ENSP00000264381,9606.ENSP00000265023,9606.ENSP00000306099,9606.ENSP00000323929,9606.ENSP00000364709,9606.ENSP00000370473	BCHE,KNG1,FGB,A2M,F10,IGFBP3
GO Component	GO:0062023	Collagen-containing extracellular matrix	3	396	1.39	0.0243	9606.ENSP00000265023,9606.ENSP00000306099,9606.ENSP00000323929	KNG1,FGB,A2M
STRING clusters	CL:19709	Mixed, incl. formation of fibrin clot (clotting cascade), and ace inhibitor pathway	4	70	2.27	1.28e-05	9606.ENSP00000265023,9606.ENSP00000306099,9606.ENSP00000323929,9606.ENSP00000364709	KNG1,FGB,A2M,F10
STRING clusters	CL:19811	Hereditary angioedema, and Bradykinin receptor family	2	10	2.81	0.0039	9606.ENSP00000265023,9606.ENSP00000323929	KNG1,A2M
STRING clusters	CL:19713	Hemostasis, and Proteinase inhibitor I25C, fetuin, conserved site	2	34	2.28	0.0279	9606.ENSP00000306099,9606.ENSP00000364709	FGB,F10
KEGG	hsa04610	Complement and coagulation cascades	4	82	2.2	1.74e-06	9606.ENSP00000265023,9606.ENSP00000306099,9606.ENSP00000323929,9606.ENSP00000364709	KNG1,FGB,A2M,F10
Reactome	HSA-140877	Formation of Fibrin Clot (Clotting Cascade)	4	39	2.52	6.56e-07	9606.ENSP00000265023,9606.ENSP00000306099,9606.ENSP00000323929,9606.ENSP00000364709	KNG1,FGB,A2M,F10
Reactome	HSA-140837	Intrinsic Pathway of Fibrin Clot Formation	3	23	2.63	4.51e-05	9606.ENSP00000265023,9606.ENSP00000323929,9606.ENSP00000364709	KNG1,A2M,F10
Reactome	HSA-114608	Platelet degranulation	3	127	1.89	0.0041	9606.ENSP00000265023,9606.ENSP00000306099,9606.ENSP00000323929	KNG1,FGB,A2M
Reactome	HSA-140875	Common Pathway of Fibrin Clot Formation	2	22	2.47	0.0078	9606.ENSP00000306099,9606.ENSP00000364709	FGB,F10
WikiPathways	WP558	Complement and coagulation cascades	3	58	2.23	0.00039	9606.ENSP00000265023,9606.ENSP00000306099,9606.ENSP00000364709	KNG1,FGB,F10
WikiPathways	WP272	Blood clotting cascade	2	23	2.45	0.0079	9606.ENSP00000306099,9606.ENSP00000364709	FGB,F10
DISEASES	DOID:1247	Blood coagulation disease	3	76	2.11	0.0055	9606.ENSP00000265023,9606.ENSP00000306099,9606.ENSP00000364709	KNG1,FGB,F10
TISSUES	BTO:0000392	Plasma cell	4	137	1.98	7.29e-05	9606.ENSP00000264381,9606.ENSP00000265023,9606.ENSP00000323929,9606.ENSP00000370473	BCHE,KNG1,A2M,IGFBP3
TISSUES	BTO:0000759	Liver	6	1882	1.02	0.00051	9606.ENSP00000264381,9606.ENSP00000265023,9606.ENSP00000306099,9606.ENSP00000323929,9606.ENSP00000364709,9606.ENSP00000370473	BCHE,KNG1,FGB,A2M,F10,IGFBP3
TISSUES	BTO:0001486	Skeletal system	5	1203	1.13	0.0024	9606.ENSP00000264381,9606.ENSP00000265023,9606.ENSP00000306099,9606.ENSP00000323929,9606.ENSP00000370473	BCHE,KNG1,FGB,A2M,IGFBP3
TISSUES	BTO:0000237	Cerebrospinal fluid	2	45	2.16	0.0229	9606.ENSP00000265023,9606.ENSP00000370473	KNG1,IGFBP3
COMPARTMENTS	GOCC:0072562	Blood microparticle	4	116	2.05	4.61e-05	9606.ENSP00000264381,9606.ENSP00000265023,9606.ENSP00000306099,9606.ENSP00000323929	BCHE,KNG1,FGB,A2M
COMPARTMENTS	GOCC:0005576	Extracellular region	6	2035	0.98	0.001	9606.ENSP00000264381,9606.ENSP00000265023,9606.ENSP00000306099,9606.ENSP00000323929,9606.ENSP00000364709,9606.ENSP00000370473	BCHE,KNG1,FGB,A2M,F10,IGFBP3
COMPARTMENTS	GOCC:0031093	Platelet alpha granule lumen	3	68	2.16	0.001	9606.ENSP00000265023,9606.ENSP00000306099,9606.ENSP00000323929	KNG1,FGB,A2M
COMPARTMENTS	GOCC:0005615	Extracellular space	5	985	1.22	0.0011	9606.ENSP00000264381,9606.ENSP00000265023,9606.ENSP00000306099,9606.ENSP00000323929,9606.ENSP00000370473	BCHE,KNG1,FGB,A2M,IGFBP3
COMPARTMENTS	GOCC:0030141	Secretory granule	4	704	1.27	0.0093	9606.ENSP00000264381,9606.ENSP00000265023,9606.ENSP00000306099,9606.ENSP00000323929	BCHE,KNG1,FGB,A2M
UniProt Keywords	KW-0094	Blood coagulation	3	46	2.33	0.0002	9606.ENSP00000265023,9606.ENSP00000306099,9606.ENSP00000364709	KNG1,FGB,F10
UniProt Keywords	KW-0964	Secreted	6	1818	1.03	0.0002	9606.ENSP00000264381,9606.ENSP00000265023,9606.ENSP00000306099,9606.ENSP00000323929,9606.ENSP00000364709,9606.ENSP00000370473	BCHE,KNG1,FGB,A2M,F10,IGFBP3
UniProt Keywords	KW-0732	Signal	6	3233	0.78	0.0035	9606.ENSP00000264381,9606.ENSP00000265023,9606.ENSP00000306099,9606.ENSP00000323929,9606.ENSP00000364709,9606.ENSP00000370473	BCHE,KNG1,FGB,A2M,F10,IGFBP3
UniProt Keywords	KW-1015	Disulfide bond	6	3304	0.77	0.0035	9606.ENSP00000264381,9606.ENSP00000265023,9606.ENSP00000306099,9606.ENSP00000323929,9606.ENSP00000364709,9606.ENSP00000370473	BCHE,KNG1,FGB,A2M,F10,IGFBP3
UniProt Keywords	KW-0325	Glycoprotein	6	4349	0.65	0.0136	9606.ENSP00000264381,9606.ENSP00000265023,9606.ENSP00000306099,9606.ENSP00000323929,9606.ENSP00000364709,9606.ENSP00000370473	BCHE,KNG1,FGB,A2M,F10,IGFBP3
UniProt Keywords	KW-0873	Pyrrolidone carboxylic acid	2	66	1.99	0.0171	9606.ENSP00000265023,9606.ENSP00000306099	KNG1,FGB
UniProt Keywords	KW-0646	Protease inhibitor	2	116	1.75	0.045	9606.ENSP00000265023,9606.ENSP00000323929	KNG1,A2M

## Sheet: Fig S3C
#category	term ID	term description	observed gene count	background gene count	strength	false discovery rate	matching proteins in your network (IDs)	matching proteins in your network (labels)
STRING clusters	CL:19706	Mixed, incl. complement and coagulation cascades, and lipoprotein particle	3	182	2.03	0.0038	9606.ENSP00000263408,9606.ENSP00000323929,9606.ENSP00000415769	C9,A2M,ITIH3
KEGG	hsa04610	Complement and coagulation cascades	2	82	2.2	0.0183	9606.ENSP00000263408,9606.ENSP00000323929	C9,A2M
UniProt Keywords	KW-0722	Serine protease inhibitor	2	80	2.21	0.0351	9606.ENSP00000323929,9606.ENSP00000415769	A2M,ITIH3
